# Supplementary material for: MANGF: a reference library of DNA barcodes for Mantodea from French Guiana (Insecta, Dictyoptera)
Source: Biodivers Data J. 2025 Apr 9;13:e149486. doi: 10.3897/BDJ.13.e149486 (PMC12004074; doi:10.3897/BDJ.13.e149486)
Supplement: Supplementary material 1 — MANGF library - sequence data [file bdj-13-e149486-s001.csv]

Project Code	Process ID	Sample ID	Field ID	BIN	Catalog Num	COI-5P Seq. Length	COI-5P Trace Count	COI-5P Accession	Image Count	Barcode Compliant	Contamination	Stop Codon	Flagged Record	Collection Date	Identification	Life Stage	Extra Info	Voucher Type	Institution	Notes
MANGF	MANNM053-14	NMMAN11-0053	NMMAN11-0053	BOLD:ACP8537		658[0n]	2		1	Yes				22-Feb-2006	Parastagmatoptera flavoguttata	Adult			Research Collection of Nicolas Moulin
MANGF	MANNM082-14	NMMAN11-0082	NMMAN11-0082	BOLD:ACP7911		658[0n]	2		1	Yes				02-Aug-2007	Acanthops fuscifolia	Adult			Research Collection of Nicolas Moulin
MANGF	MANNM083-14	NMMAN11-0083	NMMAN11-0083	BOLD:ACP8855		658[0n]	2		1	Yes				04-Aug-2007	Pseudacanthops spinulosus	Adult			Research Collection of Nicolas Moulin
MANGF	MANNM084-14	NMMAN11-0084	NMMAN11-0084	BOLD:ACP8855		658[0n]	2		1	Yes				06-Aug-2007	Pseudacanthops spinulosus	Adult			Research Collection of Nicolas Moulin
MANGF	MANNM085-14	NMMAN11-0085	NMMAN11-0085	BOLD:ADY0336		658[0n]	2		1	Yes				25-Feb-2009	Metacanthops amazonica	Adult			Research Collection of Nicolas Moulin
MANGF	MANNM088-14	NMMAN11-0088	NMMAN11-0088	BOLD:ACP8537		658[0n]	2		1	Yes				01-May-2009	Parastagmatoptera flavoguttata	Adult			Research Collection of Nicolas Moulin
MANGF	MANNM089-14	NMMAN11-0089	NMMAN11-0089	BOLD:ACP9203		658[0n]	2		1	Yes				22-Feb-2006	Stagmatoptera supplicaria	Adult			Research Collection of Nicolas Moulin
MANGF	MANNM102-14	NMMAN11-0102	NMMAN11-0102	BOLD:ACP9060		658[0n]	2		1	Yes				22-Feb-2006	Vates lobata	Adult			Research Collection of Nicolas Moulin
MANGF	MANNM123-14	NMMAN11-0123	NMMAN11-0123	BOLD:ACP9602		658[0n]	2		1	Yes				01-Aug-2009	Raptrix perspicua	Adult			Research Collection of Nicolas Moulin
MANGF	MANNM125-14	NMMAN11-0125	NMMAN11-0125	BOLD:ACP9602		658[0n]	2		1	Yes				01-Aug-2009	Raptrix perspicua	Adult			Research Collection of Nicolas Moulin
MANGF	MANNM1284-23	NMMAN11-0828	NMMAN11-0828	BOLD:AFB6078		658[0n]	2		1	Yes				31-Jul-2021	Pseudomiopteryx guyanensis	Adult			Research Collection of Nicolas Moulin
MANGF	MANNM1285-23	NMMAN11-0829	NMMAN11-0829	BOLD:ADS3119		658[0n]	2		1	Yes				19-Oct-2020	Acontista cayennensis	Adult			Research Collection of Nicolas Moulin
MANGF	MANNM1287-23	NMMAN11-0831	NMMAN11-0831	BOLD:ADY4851		658[0n]	2		1	Yes				01-Sep-2021	Microphotina vitripennis	Adult			Research Collection of Nicolas Moulin
MANGF	MANNM1289-23	NMMAN11-0833	NMMAN11-0833	BOLD:AFB7367		459[0n]	2		1	No				03-Jul-2021	Dougonyx maculosus	Adult			Research Collection of Nicolas Moulin
MANGF	MANNM1292-23	NMMAN11-0836	NMMAN11-0836	BOLD:AGK0282		602[0n]	2		1	Yes				13-Jul-2021	Pseudovates stolli	Adult			Research Collection of Nicolas Moulin
MANGF	MANNM1293-23	NMMAN11-0837	NMMAN11-0837	BOLD:AFB7367		658[0n]	2		1	Yes				01-Aug-2020	Dougonyx maculosus	Adult			Research Collection of Nicolas Moulin
MANGF	MANNM1294-23	NMMAN11-0838	NMMAN11-0838	BOLD:AGJ9249		658[0n]	2		1	Yes				24-Oct-2020	Liturgusa cayennensis	Adult			Research Collection of Nicolas Moulin
MANGF	MANNM1295-23	NMMAN11-0839	NMMAN11-0839	BOLD:AFB7367		479[0n]	2		1	No				24-Oct-2020	Dougonyx maculosus	Adult			Research Collection of Nicolas Moulin
MANGF	MANNM1297-23	NMMAN11-0841	NMMAN11-0841	BOLD:ADY0831		658[0n]	2		1	Yes				30-Jan-2021	Parastagmatoptera unipunctata	Adult			Research Collection of Nicolas Moulin
MANGF	MANNM1300-23	NMMAN11-0844	NMMAN11-0844	BOLD:ACR2897		658[0n]	2		1	Yes				09-Sep-2021	Macromantis ovalifolia	Adult			Research Collection of Nicolas Moulin
MANGF	MANNM1301-23	NMMAN11-0845	NMMAN11-0845	BOLD:ACP9332		658[0n]	2		1	Yes				09-Sep-2021	Vates marmorata	Adult			Research Collection of Nicolas Moulin
MANGF	MANNM1302-23	NMMAN11-0846	NMMAN11-0846	BOLD:AGJ8445		658[0n]	2		1	Yes				09-Sep-2021	Photina ovata	Adult			Research Collection of Nicolas Moulin
MANGF	MANNM1303-23	NMMAN11-0847	NMMAN11-0847	BOLD:ACR2312		633[0n]	2		1	Yes				09-Sep-2021	Microphotina viridescens	Adult			Research Collection of Nicolas Moulin
MANGF	MANNM1304-23	NMMAN11-0848	NMMAN11-0848			209[0n]	2		1	No				24-Jul-2020	Microphotina viridescens	Adult			Research Collection of Nicolas Moulin
MANGF	MANNM1305-23	NMMAN11-0849	NMMAN11-0849	BOLD:AGJ8444		658[0n]	2		1	Yes				20-Jun-2020	Photina ovata	Adult			Research Collection of Nicolas Moulin
MANGF	MANNM1306-23	NMMAN11-0850	NMMAN11-0850	BOLD:ADU1794		580[2n]	2		1	Yes				01-Jan-2021	Mantoida brunneriana	Adult			Research Collection of Nicolas Moulin
MANGF	MANNM1307-23	NMMAN11-0851	NMMAN11-0851	BOLD:AFB6142		658[0n]	2		1	Yes				17-Oct-2020	Bantia fusca	Adult			Research Collection of Nicolas Moulin
MANGF	MANNM1308-23	NMMAN11-0852	NMMAN11-0852	BOLD:AFB6101		632[0n]	2		1	Yes				09-Sep-2021	Bantia fusca	Adult			Research Collection of Nicolas Moulin
MANGF	MANNM1309-23	NMMAN11-0853	NMMAN11-0853	BOLD:AFB6101		658[0n]	2		1	Yes				09-Sep-2021	Bantia fusca	Adult			Research Collection of Nicolas Moulin
MANGF	MANNM1311-23	NMMAN11-0855	NMMAN11-0855	BOLD:AFB7686		658[0n]	2		1	Yes				27-Apr-2019	Vespamantoida toulgoeti	Adult			Research Collection of Nicolas Moulin
MANGF	MANNM131-14	NMMAN11-0131	NMMAN11-0131	BOLD:ACP8537		658[0n]	2		1	Yes				01-Jun-2011	Parastagmatoptera flavoguttata	Adult			Research Collection of Nicolas Moulin
MANGF	MANNM1318-23	NMMAN11-0862	NMMAN11-0862	BOLD:ADZ7611		621[0n]	2		1	Yes				31-Aug-2019	Photina pilosa	Adult			Research Collection of Nicolas Moulin
MANGF	MANNM1319-23	NMMAN11-0863	NMMAN11-0863	BOLD:ADZ7611		658[0n]	2		1	Yes				31-Aug-2019	Photina pilosa	Adult			Research Collection of Nicolas Moulin
MANGF	MANNM1320-23	NMMAN11-0864	NMMAN11-0864	BOLD:ADY4851		552[1n]	2		1	Yes				13-Apr-2019	Microphotina vitripennis	Adult			Research Collection of Nicolas Moulin
MANGF	MANNM132-14	NMMAN11-0132	NMMAN11-0132	BOLD:ACP9524		658[0n]	2		1	Yes				01-Jun-2011	Chopardiella latipennis	Adult			Research Collection of Nicolas Moulin
MANGF	MANNM1323-23	NMMAN11-0867	NMMAN11-0867	BOLD:AAX3593		658[0n]	2		1	Yes				25-May-2022	Mantoida brunneriana	Adult			Research Collection of Nicolas Moulin
MANGF	MANNM1324-23	NMMAN11-0868	NMMAN11-0868	BOLD:AFB5323		658[0n]	2		1	Yes				31-May-2022	Mantoida brunneriana	Adult			Research Collection of Nicolas Moulin
MANGF	MANNM1325-23	NMMAN11-0869	NMMAN11-0869	BOLD:ADY0044		658[0n]	2		1	Yes				30-Mar-2019	Tithrone roseipennis	Adult			Research Collection of Nicolas Moulin
MANGF	MANNM1332-23	NMMAN11-0876	NMMAN11-0876			139[1n]	2		1	No				02-Jul-2016	Musonia surinama	Adult			Research Collection of Nicolas Moulin
MANGF	MANNM1334-23	NMMAN11-0878	NMMAN11-0878	BOLD:ADU8626		526[0n]	2		1	Yes				01-Oct-2014	Oxyopsis rubicunda	Adult			Research Collection of Nicolas Moulin
MANGF	MANNM1335-23	NMMAN11-0879	NMMAN11-0879	BOLD:AFB6931		658[0n]	2		1	Yes				27-Mar-2019	Mantellias pubicornis	Adult			Research Collection of Nicolas Moulin
MANGF	MANNM1336-23	NMMAN11-0880	NMMAN11-0880	BOLD:ADS5061		658[0n]	2		1	Yes				26-May-2019	Dougonyx maculosus	Adult			Research Collection of Nicolas Moulin
MANGF	MANNM1339-23	NMMAN11-0883	NMMAN11-0883	BOLD:ADX1263		658[0n]	2		1	Yes				18-May-2019	Heterovates pardalina	Adult			Research Collection of Nicolas Moulin
MANGF	MANNM1342-23	NMMAN11-0886	NMMAN11-0886	BOLD:AFB5837		658[0n]	2		1	Yes				26-Jan-2019	Callibia diana	Adult			Research Collection of Nicolas Moulin
MANGF	MANNM1343-23	NMMAN11-0887	NMMAN11-0887	BOLD:AFB5963		643[0n]	2		1	Yes				31-Aug-2019	Stenophylla gallardi	Adult			Research Collection of Nicolas Moulin
MANGF	MANNM1358-23	NMMAN11-0902	NMMAN11-0902			292[2n]	2		1	No				16-Feb-2019	Hagiomantis ornata	Adult			Research Collection of Nicolas Moulin
MANGF	MANNM1359-23	NMMAN11-0903	NMMAN11-0903			210[2n]	2		1	No				06-Oct-2018	Liturgusa cayennensis	Adult			Research Collection of Nicolas Moulin
MANGF	MANNM1364-23	NMMAN11-0908	NMMAN11-0908	BOLD:AFB5489		658[0n]	2		1	Yes				22-Sep-2020	Microphotina vitripennis	Adult			Research Collection of Nicolas Moulin
MANGF	MANNM1365-23	NMMAN11-0909	NMMAN11-0909	BOLD:AFB6931		658[0n]	2		1	Yes				13-Mar-2021	Mantellias pubicornis	Adult			Research Collection of Nicolas Moulin
MANGF	MANNM1368-23	NMMAN11-0912	NMMAN11-0912	BOLD:ADX0181		658[0n]	2		1	Yes				01-Oct-2019	Stagmatoptera biocellata	Adult			Research Collection of Nicolas Moulin
MANGF	MANNM1369-23	NMMAN11-0913	NMMAN11-0913	BOLD:ACR2897		597[1n]	2		1	Yes				08-Sep-2018	Macromantis ovalifolia	Adult			Research Collection of Nicolas Moulin
MANGF	MANNM1371-23	NMMAN11-0915	NMMAN11-0915	BOLD:ADW3180		658[0n]	2		1	Yes				25-Oct-2019	Angela lemoulti	Adult			Research Collection of Nicolas Moulin
MANGF	MANNM1372-23	NMMAN11-0916	NMMAN11-0916	BOLD:ACR2496		658[0n]	2		1	Yes				30-Aug-2020	Angela fulgida	Nymph			Research Collection of Nicolas Moulin
MANGF	MANNM1373-23	NMMAN11-0917	NMMAN11-0917	BOLD:ADY4514		658[0n]	2		1	Yes				19-Aug-2020	Liturgusa milleri	Adult			Research Collection of Nicolas Moulin
MANGF	MANNM1378-24	GFMAN18-351	GFMAN18-351	BOLD:ADX8530		658[0n]	2		1	Yes				13-Feb-2024	Angela saussurii	Adult			Research Collection of Nicolas Moulin
MANGF	MANNM1380-24	GFMAN18-353	GFMAN18-353	BOLD:ADY2961		658[0n]	2		1	Yes				27-Oct-2023	Metilia brunnerii	Adult			Research Collection of Nicolas Moulin
MANGF	MANNM1382-24	GFMAN18-355	GFMAN18-355	BOLD:AGH8768		658[0n]	2		1	Yes				19-Feb-2024	Pseudomiopteryx guyanensis	Adult			Research Collection of Nicolas Moulin
MANGF	MANNM1383-24	GFMAN18-356	GFMAN18-356	BOLD:ACR2496		658[0n]	2		1	Yes				12-Aug-2023	Angela fulgida	Adult			Research Collection of Nicolas Moulin
MANGF	MANNM1384-24	GFMAN18-357	GFMAN18-357	BOLD:AGJ9015		658[0n]	2		1	Yes				12-Aug-2023	Parastagmatoptera unipunctata	Adult			Research Collection of Nicolas Moulin
MANGF	MANNM1385-24	GFMAN18-358	GFMAN18-358	BOLD:AGJ9015		658[0n]	2		1	Yes				10-Feb-2024	Parastagmatoptera unipunctata	Nymph			Research Collection of Nicolas Moulin
MANGF	MANNM1386-24	GFMAN18-359	GFMAN18-359	BOLD:ADX0181		658[0n]	2		1	Yes				10-Feb-2024	Stagmatoptera biocellata	Nymph			Research Collection of Nicolas Moulin
MANGF	MANNM1387-24	GFMAN18-360	GFMAN18-360	BOLD:AGJ7103		658[0n]	2		1	Yes				14-Oct-2023	Chaeteessa caudata	Adult			Research Collection of Nicolas Moulin
MANGF	MANNM1388-24	GFMAN18-361	GFMAN18-361	BOLD:ADX1263		658[0n]	2		1	Yes				22-Mar-2023	Heterovates pardalina	Adult			Research Collection of Nicolas Moulin
MANGF	MANNM1389-24	GFMAN18-362	GFMAN18-362	BOLD:ADX1263		658[0n]	2		1	Yes				22-Mar-2023	Heterovates pardalina	Adult			Research Collection of Nicolas Moulin
MANGF	MANNM1390-24	GFMAN18-363	GFMAN18-363	BOLD:ADY4851		658[0n]	2		1	Yes				21-Mar-2023	Microphotina vitripennis	Adult			Research Collection of Nicolas Moulin
MANGF	MANNM1391-24	GFMAN18-364	GFMAN18-364	BOLD:ADY4851		658[0n]	2		1	Yes				21-Mar-2023	Microphotina vitripennis	Adult			Research Collection of Nicolas Moulin
MANGF	MANNM1392-24	GFMAN18-365	GFMAN18-365	BOLD:ADY2550		658[0n]	2		1	Yes				22-Mar-2023	Callivates stephanei	Adult			Research Collection of Nicolas Moulin
MANGF	MANNM1393-24	GFMAN18-366	GFMAN18-366	BOLD:ADY2961		658[0n]	2		1	Yes				22-Mar-2023	Metilia brunnerii	Adult			Research Collection of Nicolas Moulin
MANGF	MANNM1394-24	GFMAN18-367	GFMAN18-367	BOLD:ACR2312		658[0n]	2		1	Yes				22-Mar-2023	Microphotina viridescens	Adult			Research Collection of Nicolas Moulin
MANGF	MANNM1395-24	GFMAN18-368	GFMAN18-368	BOLD:ACR2312		658[0n]	2		1	Yes				22-Mar-2023	Microphotina viridescens	Adult			Research Collection of Nicolas Moulin
MANGF	MANNM1396-24	GFMAN18-369	GFMAN18-369	BOLD:ACR2312		658[0n]	2		1	Yes				22-Mar-2023	Microphotina viridescens	Adult			Research Collection of Nicolas Moulin
MANGF	MANNM1397-24	GFMAN18-370	GFMAN18-370	BOLD:ACR2312		658[0n]	2		1	Yes				22-Mar-2023	Microphotina viridescens	Adult			Research Collection of Nicolas Moulin
MANGF	MANNM1398-24	GFMAN18-371	GFMAN18-371	BOLD:ADX1263		658[0n]	2		1	Yes				10-Apr-2024	Heterovates pardalina	Adult			Research Collection of Nicolas Moulin
MANGF	MANNM1399-24	GFMAN18-372	GFMAN18-372	BOLD:ACR2406		649[0n]	2		1	Yes				08-Apr-2024	Vates patrinata	Adult			Research Collection of Nicolas Moulin
MANGF	MANNM1402-24	GFMAN18-375	GFMAN18-375	BOLD:ACR2312		658[0n]	2		1	Yes				16-Jan-2024	Microphotina viridescens	Adult			Research Collection of Nicolas Moulin
MANGF	MANNM1403-24	GFMAN18-376	GFMAN18-376	BOLD:ACR2406		658[0n]	2		1	Yes				16-Jan-2024	Vates patrinata	Adult			Research Collection of Nicolas Moulin
MANGF	MANNM1404-24	GFMAN18-377	GFMAN18-377	BOLD:ACR2496		658[0n]	2		1	Yes				06-Oct-2018	Angela fulgida	Adult			Research Collection of Nicolas Moulin
MANGF	MANNM1405-24	GFMAN18-378	GFMAN18-378	BOLD:ADW9696		658[0n]	2		1	Yes				06-Aug-2022	Macromusonia major	Adult			Research Collection of Nicolas Moulin
MANGF	MANNM1406-24	GFMAN18-379	GFMAN18-379	BOLD:ACX1951		658[0n]	2		1	Yes				10-Oct-2018	Macromusonia major	Adult			Research Collection of Nicolas Moulin
MANGF	MANNM1407-24	GFMAN18-380	GFMAN18-380	BOLD:ADW9696		571[0n]	2		1	Yes				06-Aug-2022	Macromusonia major	Adult			Research Collection of Nicolas Moulin
MANGF	MANNM1409-24	GFMAN18-382	GFMAN18-382	BOLD:AGI4817		658[0n]	2		1	Yes				24-Oct-2022	Heterovates pardalina	Adult			Research Collection of Nicolas Moulin
MANGF	MANNM1411-24	GFMAN18-384	GFMAN18-384	BOLD:ACP7911		658[0n]	2		1	Yes				26-Aug-2023	Acanthops fuscifolia	Adult			Research Collection of Nicolas Moulin
MANGF	MANNM1412-24	GFMAN18-385	GFMAN18-385	BOLD:ADY0831		658[0n]	2		1	Yes				26-Aug-2023	Parastagmatoptera unipunctata	Adult			Research Collection of Nicolas Moulin
MANGF	MANNM1413-24	GFMAN18-386	GFMAN18-386	BOLD:ACP9332		658[0n]	2		1	Yes				26-Aug-2023	Vates marmorata	Adult			Research Collection of Nicolas Moulin
MANGF	MANNM1416-24	GFMAN18-389	GFMAN18-389	BOLD:ADS5061		658[0n]	2		1	Yes				11-Nov-2022	Dougonyx maculosus	Adult			Research Collection of Nicolas Moulin
MANGF	MANNM1417-24	GFMAN18-390	GFMAN18-390	BOLD:ADS5061		658[0n]	2		1	Yes				11-Nov-2022	Dougonyx maculosus	Adult			Research Collection of Nicolas Moulin
MANGF	MANNM1420-24	GFMAN18-393	GFMAN18-393	BOLD:ACX2887		562[0n]	2		1	Yes				23-Sep-2023	Liturgusa cayennensis	Adult			Research Collection of Nicolas Moulin
MANGF	MANNM1421-24	GFMAN18-394	GFMAN18-394	BOLD:AGJ9015		658[0n]	2		1	Yes				23-Sep-2023	Parastagmatoptera unipunctata	Adult			Research Collection of Nicolas Moulin
MANGF	MANNM1422-24	GFMAN18-395	GFMAN18-395	BOLD:ADX9553		523[0n]	2		1	No				23-Sep-2023	Musonia surinama	Adult			Research Collection of Nicolas Moulin
MANGF	MANNM1423-24	GFMAN18-396	GFMAN18-396	BOLD:ACP7911		658[0n]	2		1	Yes				23-Sep-2023	Acanthops fuscifolia	Adult			Research Collection of Nicolas Moulin
MANGF	MANNM1424-24	GFMAN18-397	GFMAN18-397	BOLD:ADU8626		658[0n]	2		1	Yes				27-Oct-2022	Oxyopsis rubicunda	Adult			Research Collection of Nicolas Moulin
MANGF	MANNM1425-24	GFMAN18-398	GFMAN18-398	BOLD:ACR2496		658[0n]	2		1	Yes				21-May-2023	Angela fulgida	Adult			Research Collection of Nicolas Moulin
MANGF	MANNM1426-24	GFMAN18-399	GFMAN18-399	BOLD:AGJ8225		658[0n]	2		1	Yes				20-May-2023	Angela purpurascens	Adult			Research Collection of Nicolas Moulin
MANGF	MANNM1428-24	GFMAN18-401	GFMAN18-401	BOLD:AGJ8224		658[0n]	2		1	Yes				27-Oct-2022	Angela quinquemaculata	Adult			Research Collection of Nicolas Moulin
MANGF	MANNM1429-24	GFMAN18-402	GFMAN18-402	BOLD:ACP7911		658[0n]	2		1	Yes				27-Oct-2022	Acanthops fuscifolia	Adult			Research Collection of Nicolas Moulin
MANGF	MANNM1430-24	GFMAN18-403	GFMAN18-403	BOLD:AGK0281		658[0n]	2		1	Yes				11-Jul-2023	Pseudovates stolli	Adult			Research Collection of Nicolas Moulin
MANGF	MANNM1431-24	GFMAN18-404	GFMAN18-404	BOLD:ACR2496		658[0n]	2		1	Yes				16-Aug-2018	Angela fulgida	Adult			Research Collection of Nicolas Moulin
MANGF	MANNM1432-24	GFMAN18-405	GFMAN18-405	BOLD:ACR2496		642[0n]	2		1	Yes				20-Sep-2023	Angela fulgida	Adult			Research Collection of Nicolas Moulin
MANGF	MANNM1433-24	GFMAN18-406	GFMAN18-406	BOLD:ADV2496		658[0n]	2		1	Yes				16-Sep-2023	Metilia brunnerii	Adult			Research Collection of Nicolas Moulin
MANGF	MANNM1434-24	GFMAN18-407	GFMAN18-407	BOLD:ADU8626		658[0n]	2		1	Yes				09-Sep-2023	Oxyopsis rubicunda	Adult			Research Collection of Nicolas Moulin
MANGF	MANNM1435-24	GFMAN18-408	GFMAN18-408	BOLD:ADZ7611		658[0n]	2		1	Yes				20-Sep-2023	Photina pilosa	Adult			Research Collection of Nicolas Moulin
MANGF	MANNM1436-24	GFMAN18-409	GFMAN18-409	BOLD:ACR2897		658[0n]	2		1	Yes				11-Sep-2023	Macromantis ovalifolia	Adult			Research Collection of Nicolas Moulin
MANGF	MANNM1437-24	GFMAN18-410	GFMAN18-410	BOLD:AGH8769		658[0n]	2		1	Yes				15-Sep-2023	Pseudomiopteryx guyanensis	Adult			Research Collection of Nicolas Moulin
MANGF	MANNM1438-24	GFMAN18-411	GFMAN18-411	BOLD:AGH8769		658[0n]	2		1	Yes				15-Sep-2023	Pseudomiopteryx guyanensis	Adult			Research Collection of Nicolas Moulin
MANGF	MANNM1439-24	GFMAN18-412	GFMAN18-412	BOLD:ADT8150		658[0n]	2		1	Yes				21-Nov-2022	Tithrone roseipennis	Adult			Research Collection of Nicolas Moulin
MANGF	MANNM1440-24	GFMAN18-413	GFMAN18-413	BOLD:AGJ7068		658[0n]	2		1	Yes				09-Feb-2019	Choeradodis rhomboidea	Adult			Research Collection of Nicolas Moulin
MANGF	MANNM1443-24	GFMAN18-416	GFMAN18-416	BOLD:AGJ7068		658[0n]	2		1	Yes				16-Mar-2019	Choeradodis rhomboidea	Adult			Research Collection of Nicolas Moulin
MANGF	MANNM1444-24	GFMAN18-417	GFMAN18-417	BOLD:ADX8530		658[0n]	2		1	Yes				13-Apr-2019	Angela saussurii	Adult			Research Collection of Nicolas Moulin
MANGF	MANNM1446-24	GFMAN18-419	GFMAN18-419	BOLD:ADW3180		658[0n]	2		1	Yes				10-Oct-2023	Angela lemoulti	Adult			Research Collection of Nicolas Moulin
MANGF	MANNM1447-24	GFMAN18-420	GFMAN18-420	BOLD:ADS5061		658[0n]	2		1	Yes				15-Oct-2023	Dougonyx maculosus	Adult			Research Collection of Nicolas Moulin
MANGF	MANNM1448-24	GFMAN18-421	GFMAN18-421	BOLD:ADW3180		658[0n]	2		1	Yes				14-Oct-2023	Angela lemoulti	Nymph			Research Collection of Nicolas Moulin
MANGF	MANNM1449-24	GFMAN18-422	GFMAN18-422	BOLD:ADX8530		658[1n]	2		1	Yes				01-Jun-2019	Angela saussurii	Adult			Research Collection of Nicolas Moulin
MANGF	MANNM1473-24	GFMAN18-268	TRI_2023_064			419[1n]	4		1	No				18-Apr-2023	Leptomiopteryx dispar	Adult			Research Collection of Nicolas Hausherr
MANGF	MANNM1474-24	GFMAN18-269	TRI_2023_059	BOLD:ACR2897		658[0n]	4		1	Yes				17-Apr-2023	Macromantis ovalifolia	Nymph			Research Collection of Nicolas Hausherr
MANGF	MANNM1478-24	GFMAN18-273	TRI_2023_021	BOLD:ADY4851		610[0n]	4		1	Yes				12-Apr-2023	Microphotina vitripennis	Adult			Research Collection of Nicolas Hausherr
MANGF	MANNM1479-24	GFMAN18-274	TRI_2023_030	BOLD:ACR2496		658[0n]	4		1	Yes				13-Apr-2023	Angela fulgida	Adult			Research Collection of Nicolas Hausherr
MANGF	MANNM1480-24	GFMAN18-275	TRI_2023_022	BOLD:ACR2496		658[0n]	4		1	Yes				12-Apr-2023	Angela fulgida	Adult			Research Collection of Nicolas Hausherr
MANGF	MANNM1481-24	GFMAN18-276	TRI_2023_012	BOLD:AGJ7104		658[0n]	4		1	Yes				12-Apr-2023	Chaeteessa filata	Adult			Research Collection of Nicolas Hausherr
MANGF	MANNM1482-24	GFMAN18-277	TRI_2023_048	BOLD:AGH8896		658[0n]	4		1	Yes				15-Apr-2023	Photina ovata	Adult			Research Collection of Nicolas Hausherr
MANGF	MANNM1484-24	GFMAN18-279	TRE_2022_007	BOLD:ACR2497		658[0n]	4		1	Yes				22-Nov-2022	Angela maxima	Nymph			Research Collection of Nicolas Hausherr
MANGF	MANNM1485-24	GFMAN18-280	GUY_2023_014	BOLD:ADX5007		407[0n]	4		1	No				09-Aug-2023	Royacanthops soukana	Adult			Research Collection of Nicolas Hausherr
MANGF	MANNM1486-24	GFMAN18-281	GUY_2023_001	BOLD:AGH8967		658[1n]	4		1	Yes				18-Mar-2023	Paratithrone royi	Adult			Research Collection of Nicolas Hausherr
MANGF	MANNM1487-24	GFMAN18-282	GUY_2022_002	BOLD:ADW3527		658[0n]	4		1	Yes				14-May-2022	Hagiomantis mesopoda	Adult			Research Collection of Nicolas Hausherr
MANGF	MANNM1488-24	GFMAN18-283	GUY_2023_007	BOLD:ADX9553		658[0n]	4		1	Yes				15-Jul-2023	Musonia surinama	Adult			Research Collection of Nicolas Hausherr
MANGF	MANNM1489-24	GFMAN18-284	TRI_2023_052	BOLD:AGH8769		658[0n]	4		1	Yes				15-Apr-2023	Pseudomiopteryx guyanensis	Adult			Research Collection of Nicolas Hausherr
MANGF	MANNM1490-24	GFMAN18-285	TRE_2022_057	BOLD:ADZ7611		658[0n]	4		1	Yes				25-Nov-2022	Photina pilosa	Adult			Research Collection of Nicolas Hausherr
MANGF	MANNM1491-24	GFMAN18-286	TRE_2023_015	BOLD:AFB5963		658[0n]	4		1	Yes				28-Jan-2023	Stenophylla gallardi	Adult			Research Collection of Nicolas Hausherr
MANGF	MANNM1492-24	GFMAN18-287	GUY_2023_016	BOLD:ADX0181		658[0n]	4		1	Yes				12-Oct-2023	Stagmatoptera biocellata	Nymph			Research Collection of Nicolas Hausherr
MANGF	MANNM1493-24	GFMAN18-288	EL_TRE_23_002	BOLD:ACR2312		658[0n]	4		1	Yes				01-Oct-2023	Microphotina viridescens	Adult			Research Collection of Nicolas Hausherr
MANGF	MANNM1495-24	GFMAN18-290	GFMAN18-290	BOLD:AFB5963		658[0n]	4		1	Yes				15-Oct-2023	Stenophylla gallardi	Nymph			Research Collection of Nicolas Moulin
MANGF	MANNM1496-24	GFMAN18-291	GFMAN18-291	BOLD:AGJ7103		658[0n]	4		1	Yes				23-Jul-2022	Chaeteessa caudata	Adult			Research Collection of Nicolas Moulin
MANGF	MANNM1497-24	GFMAN18-292	GFMAN18-292			307[0n]	4		1	No				15-Oct-2021	Chaeteessa valida	Adult			Research Collection of Nicolas Moulin
MANGF	MANNM1498-24	GFMAN18-293	GFMAN18-293	BOLD:AGJ7321		658[0n]	4		1	Yes				15-Oct-2021	Bantia fusca	Adult			Research Collection of Nicolas Moulin
MANGF	MANNM1499-24	GFMAN18-294	GFMAN18-294	BOLD:ADW7618		658[0n]	4		1	Yes				06-Jan-2018	Chaeteessa valida	Adult			Research Collection of Nicolas Moulin
MANGF	MANNM1501-24	NMMAN11-0922	NMMAN11-0922	BOLD:ACR2496		658[0n]	4		1	Yes				30-Nov-2022	Angela fulgida	Adult			Research Collection of Nicolas Moulin
MANGF	MANNM1502-24	NMMAN11-0923	NMMAN11-0923	BOLD:ACR2496		658[0n]	4		1	Yes				30-Nov-2022	Angela fulgida	Adult			Research Collection of Nicolas Moulin
MANGF	MANNM1503-24	NMMAN11-0924	NMMAN11-0924	BOLD:ACR2496		658[0n]	4		1	Yes				30-Nov-2022	Angela fulgida	Adult			Research Collection of Nicolas Moulin
MANGF	MANNM1504-24	NMMAN11-0925	NMMAN11-0925	BOLD:ADX7261		658[0n]	4		1	Yes				12-Mar-2023	Liturgusa maroni	Adult			Research Collection of Nicolas Moulin
MANGF	MANNM1505-24	NMMAN11-0926	EL_TRE_23_001	BOLD:ADW3180		658[0n]	4		1	Yes				23-Nov-2022	Angela lemoulti	Adult			Research Collection of Nicolas Moulin
MANGF	MANNM1506-24	NMMAN11-0927	EL_TRE_23_005	BOLD:ADW3180		653[0n]	4		1	Yes				23-Nov-2022	Angela lemoulti	Adult			Research Collection of Nicolas Moulin
MANGF	MANNM1507-24	NMMAN11-0928	NMMAN11-0928	BOLD:ACR3433		658[0n]	4		1	Yes				25-Nov-2022	Photina ovata	Adult			Research Collection of Nicolas Moulin
MANGF	MANNM1508-24	NMMAN11-0929	NMMAN11-0929	BOLD:AGJ8444		658[0n]	4		1	Yes				04-Dec-2022	Photina ovata	Adult			Research Collection of Nicolas Moulin
MANGF	MANNM1509-24	NMMAN11-0930	EL_TRE_23_045	BOLD:AGH9551		658[0n]	4		1	Yes				01-Oct-2022	Liturgusa maroni	Adult			Research Collection of Nicolas Moulin
MANGF	MANNM1510-24	NMMAN11-0931	EL_TRE_23_045	BOLD:AGH9551		658[0n]	4		1	Yes				01-Oct-2022	Liturgusa maroni	Adult			Research Collection of Nicolas Moulin
MANGF	MANNM1511-24	NMMAN11-0932	NMMAN11-0932			285[0n]	4		1	No				17-Feb-2012	Angela fulgida	Adult			Research Collection of Nicolas Moulin
MANGF	MANNM1512-24	NMMAN11-0933	NMMAN11-0933	BOLD:ADZ7611		658[0n]	4		1	Yes				08-Jan-2022	Photina pilosa	Adult			Research Collection of Nicolas Moulin
MANGF	MANNM1513-24	GFMAN18-296	GFMAN18-296	BOLD:AGH8769		658[0n]	4		1	Yes				20-Sep-2023	Pseudomiopteryx guyanensis	Adult			Research Collection of Nicolas Moulin
MANGF	MANNM1514-24	GFMAN18-297	GFMAN18-297	BOLD:ACR2496		658[0n]	4		1	Yes				12-Sep-2023	Angela fulgida	Adult			Research Collection of Nicolas Moulin
MANGF	MANNM1515-24	GFMAN18-298	GFMAN18-298			419[0n]	4		1	No				12-Sep-2023	Microphotina viridescens	Adult			Research Collection of Nicolas Moulin
MANGF	MANNM1516-24	GFMAN18-299	GFMAN18-299	BOLD:ACR2406		407[0n]	4		1	No				12-Sep-2023	Vates patrinata	Adult			Research Collection of Nicolas Moulin
MANGF	MANNM1518-24	GFMAN18-301	GFMAN18-301	BOLD:ADY4851		658[0n]	4		1	Yes				11-Sep-2023	Microphotina vitripennis	Adult			Research Collection of Nicolas Moulin
MANGF	MANNM1519-24	GFMAN18-302	GFMAN18-302	BOLD:ADV2496		658[0n]	4		1	Yes				20-Sep-2023	Metilia brunnerii	Adult			Research Collection of Nicolas Moulin
MANGF	MANNM1521-24	GFMAN18-304	GFMAN18-304	BOLD:AFB5837		658[3n]	4		1	Yes				20-Sep-2023	Callibia diana	Adult			Research Collection of Nicolas Moulin
MANGF	MANNM1522-24	GFMAN18-305	GFMAN18-305	BOLD:AFB7686		658[1n]	4		1	Yes				21-Sep-2023	Vespamantoida toulgoeti	Adult			Research Collection of Nicolas Moulin
MANGF	MANNM1523-24	GFMAN18-306	GFMAN18-306	BOLD:AGH8769		658[0n]	4		1	Yes				21-Sep-2023	Pseudomiopteryx guyanensis	Adult			Research Collection of Nicolas Moulin
MANGF	MANNM1524-24	GFMAN18-307	GFMAN18-307	BOLD:AFB6101		335[0n]	4		1	No				21-Sep-2023	Bantia fusca	Adult			Research Collection of Nicolas Moulin
MANGF	MANNM1525-24	GFMAN18-308	GFMAN18-308	BOLD:ACR2496		658[0n]	4		1	Yes				05-Nov-2018	Angela fulgida	Adult			Research Collection of Nicolas Moulin
MANGF	MANNM1526-24	GFMAN18-309	GFMAN18-309	BOLD:ACR2496		658[0n]	4		1	Yes				18-Sep-2023	Angela fulgida	Adult			Research Collection of Nicolas Moulin
MANGF	MANNM1527-24	GFMAN18-310	GFMAN18-310	BOLD:ADX1263		658[0n]	4		1	Yes				15-Jul-2023	Heterovates pardalina	Adult			Research Collection of Nicolas Moulin
MANGF	MANNM1528-24	GFMAN18-311	GFMAN18-311	BOLD:ACR2406		407[0n]	4		1	No				15-Jul-2023	Vates patrinata	Adult			Research Collection of Nicolas Moulin
MANGF	MANNM1529-24	GFMAN18-312	GFMAN18-312	BOLD:AAX4345		658[0n]	4		1	Yes				14-Jul-2023	Plesiacanthops tuberculata	Adult			Research Collection of Nicolas Moulin
MANGF	MANNM1530-24	GFMAN18-313	GFMAN18-313	BOLD:ACR2496		658[0n]	4		1	Yes				14-Jul-2023	Angela fulgida	Adult			Research Collection of Nicolas Moulin
MANGF	MANNM1531-24	GFMAN18-314	GFMAN18-314	BOLD:AGJ8444		658[0n]	4		1	Yes				21-Apr-2023	Photina ovata	Adult			Research Collection of Nicolas Moulin
MANGF	MANNM1532-24	GFMAN18-315	GFMAN18-315	BOLD:AGK0281		658[0n]	4		1	Yes				11-Jul-2023	Pseudovates stolli	Adult			Research Collection of Nicolas Moulin
MANGF	MANNM1533-24	GFMAN18-316	GFMAN18-316	BOLD:ADY2550		658[0n]	4		1	Yes				15-Jul-2023	Callivates stephanei	Adult			Research Collection of Nicolas Moulin
MANGF	MANNM1534-24	GFMAN18-317	GFMAN18-317	BOLD:ABX4571		658[0n]	4		1	Yes				26-Oct-2022	Bantia fusca	Adult			Research Collection of Nicolas Moulin
MANGF	MANNM1535-24	GFMAN18-318	GFMAN18-318	BOLD:ACR2496		658[0n]	4		1	Yes				26-Oct-2022	Angela fulgida	Adult			Research Collection of Nicolas Moulin
MANGF	MANNM1545-24	GFMAN18-328	GFMAN18-328	BOLD:AGH8297		658[0n]	4		1	Yes				01-Jan-1985	Stagmatoptera femoralis	Adult			Museum national d Histoire naturelle
MANGF	MANNM1547-24	GFMAN18-330	GFMAN18-330	BOLD:AGI0840		658[0n]	4		1	Yes				25-Feb-2015	Lagrecacanthops guyanensis	Adult			Museum national d Histoire naturelle
MANGF	MANNM1548-24	GFMAN18-331	GFMAN18-331			307[0n]	4		1	No				01-Feb-2001	Lagrecacanthops guyanensis	Adult	Genitalia ROY3884		Museum national d Histoire naturelle	Holotype
MANGF	MANNM1549-24	GFMAN18-332	GFMAN18-332			315[0n]	4		1	No				27-Oct-2014	Ovalimantis maculata	Adult	Genitalia ROY4563		Museum national d Histoire naturelle	Holotype
MANGF	MANNM1550-24	GFMAN18-333	GFMAN18-333	BOLD:AGJ7068		658[0n]	4		1	Yes				13-Feb-2016	Choeradodis rhomboidea	Adult			Museum national d Histoire naturelle
MANGF	MANNM1551-24	GFMAN18-334	GFMAN18-334	BOLD:AGJ7069		648[1n]	4		1	Yes				25-Feb-2015	Choeradodis rhomboidea	Adult			Museum national d Histoire naturelle
MANGF	MANNM1552-24	GFMAN18-335	GFMAN18-335	BOLD:AGJ7103		658[0n]	4		1	Yes				12-Aug-2023	Chaeteessa caudata	Adult			Research Collection of Nicolas Moulin
MANGF	MANNM1553-24	GFMAN18-336	GFMAN18-336	BOLD:ADX9553		658[0n]	4		1	Yes				03-Sep-2022	Musonia surinama	Adult			Research Collection of Nicolas Moulin
MANGF	MANNM1554-24	GFMAN18-337	GFMAN18-337	BOLD:AGJ7103		640[1n]	4		1	Yes				26-Aug-2023	Chaeteessa caudata	Adult			Research Collection of Nicolas Moulin
MANGF	MANNM1556-24	GFMAN18-339	GFMAN18-339	BOLD:ABX4571		658[0n]	4		1	Yes				25-Oct-2022	Bantia fusca	Adult			Research Collection of Nicolas Moulin
MANGF	MANNM1557-24	GFMAN18-340	GFMAN18-340	BOLD:AFB6142		658[0n]	4		1	Yes				23-Nov-2022	Bantia fusca	Adult			Research Collection of Nicolas Moulin
MANGF	MANNM1558-24	GFMAN18-341	GFMAN18-341	BOLD:ACR2496		658[0n]	4		1	Yes				09-Sep-2023	Angela fulgida	Adult			Research Collection of Nicolas Moulin
MANGF	MANNM1559-24	GFMAN18-342	GFMAN18-342	BOLD:ACR2496		658[0n]	4		1	Yes				24-Oct-2022	Angela fulgida	Adult			Research Collection of Nicolas Moulin
MANGF	MANNM1560-24	GFMAN18-343	GFMAN18-343			419[0n]	4		1	No				07-Nov-2022	Leptomiopteryx dispar	Adult			Research Collection of Nicolas Moulin
MANGF	MANNM1561-24	GFMAN18-344	GFMAN18-344	BOLD:AFB6142		658[0n]	4		1	Yes				07-Nov-2022	Bantia fusca	Adult			Research Collection of Nicolas Moulin
MANGF	MANNM1562-24	GFMAN18-345	GFMAN18-345	BOLD:AGH7966		658[0n]	4		1	Yes				31-Oct-2022	Vespamantoida toulgoeti	Adult			Research Collection of Nicolas Moulin
MANGF	MANNM1563-24	GFMAN18-346	GFMAN18-346			407[0n]	4		1	No				31-Oct-2022	Pseudomiopteryx guyanensis	Adult			Research Collection of Nicolas Moulin
MANGF	MANNM1564-24	GFMAN18-347	GFMAN18-347	BOLD:ADZ7611		658[0n]	4		1	Yes				31-Oct-2022	Photina pilosa	Nymph			Research Collection of Nicolas Moulin
MANGF	MANNM1565-24	GFMAN18-348	GFMAN18-348	BOLD:ACR2406		658[0n]	4		1	Yes				31-Oct-2022	Vates patrinata	Adult			Research Collection of Nicolas Moulin
MANGF	MANNM1566-24	GFMAN18-349	GFMAN18-349	BOLD:ACP9332		658[0n]	4		1	Yes				31-Oct-2022	Vates marmorata	Adult			Research Collection of Nicolas Moulin
MANGF	MANNM1567-24	GFMAN18-350	GFMAN18-350			407[0n]	4		1	No				31-Jul-2016	Pseudomiopteryx guyanensis	Adult			Research Collection of Nicolas Moulin
MANGF	MANNM166-14	NMMAN11-0166	NMMAN11-0166	BOLD:ADZ6024		658[0n]	2		1	Yes				20-Jul-2012	Alangularis multilobata	Adult			Research Collection of Nicolas Moulin
MANGF	MANNM167-14	NMMAN11-0167	NMMAN11-0167	BOLD:ACR2406		658[0n]	2		1	Yes				20-Jul-2012	Vates patrinata	Adult			Research Collection of Nicolas Moulin
MANGF	MANNM168-14	NMMAN11-0168	NMMAN11-0168	BOLD:ACR2427		658[0n]	2		1	Yes				01-Feb-2008	Stagmatoptera supplicaria	Adult			Research Collection of Nicolas Moulin
MANGF	MANNM187-14	NMMAN11-0187	NMMAN11-0187	BOLD:ACR2242		658[0n]	2		1	Yes				10-Oct-2009	Acontista gracilis	Adult			Research Collection of Nicolas Moulin
MANGF	MANNM190-14	NMMAN11-0190	NMMAN11-0190			470[0n]	2		1	No				01-Feb-2009	Choeradodis rhomboidea	Adult			Research Collection of Nicolas Moulin
MANGF	MANNM191-14	NMMAN11-0191	NMMAN11-0191	BOLD:ADZ7611		658[0n]	2		1	Yes				01-Aug-2009	Photina pilosa	Adult			Research Collection of Nicolas Moulin
MANGF	MANNM192-14	NMMAN11-0192	NMMAN11-0192	BOLD:ACR2897		658[0n]	2		1	Yes				01-Feb-2008	Macromantis ovalifolia	Adult			Research Collection of Nicolas Moulin
MANGF	MANNM193-14	NMMAN11-0193	NMMAN11-0193	BOLD:ACR2496		658[0n]	2		1	Yes				01-Aug-2009	Angela fulgida	Adult			Research Collection of Nicolas Moulin
MANGF	MANNM196-14	NMMAN11-0196	NMMAN11-0196	BOLD:ACP9060		658[0n]	2		1	Yes				01-Feb-2009	Vates lobata	Adult			Research Collection of Nicolas Moulin
MANGF	MANNM197-14	NMMAN11-0197	NMMAN11-0197	BOLD:ACR2557		658[1n]	2		1	Yes				11-Sep-2001	Parastagmatoptera immaculata	Adult			Research Collection of Nicolas Moulin
MANGF	MANNM198-14	NMMAN11-0198	NMMAN11-0198	BOLD:ACP8537		570[0n]	2		1	Yes				17-Sep-2001	Parastagmatoptera flavoguttata	Adult			Research Collection of Nicolas Moulin
MANGF	MANNM199-14	NMMAN11-0199	NMMAN11-0199	BOLD:ACR3433		658[0n]	2		1	Yes				01-Feb-2009	Photina ovata	Adult			Research Collection of Nicolas Moulin
MANGF	MANNM214-14	NMMAN11-0214	NMMAN11-0214	BOLD:ACR2497		658[0n]	2		1	Yes				01-May-2013	Angela maxima	Adult			Research Collection of Nicolas Moulin
MANGF	MANNM233-14	NMMAN11-0233	NMMAN11-0233	BOLD:ACP9524		658[0n]	2		1	Yes				01-Sep-2012	Chopardiella latipennis	Adult			Research Collection of Nicolas Moulin
MANGF	MANNM235-14	NMMAN11-0235	NMMAN11-0235	BOLD:ACP7911		658[0n]	2		1	Yes				01-May-2013	Acanthops fuscifolia	Adult			Research Collection of Nicolas Moulin
MANGF	MANNM236-14	NMMAN11-0236	NMMAN11-0236	BOLD:ADY0336		658[0n]	2		1	Yes				01-Jan-2013	Metacanthops amazonica	Adult			Research Collection of Nicolas Moulin
MANGF	MANNM237-14	NMMAN11-0237	NMMAN11-0237	BOLD:ACP8537		658[0n]	2		1	Yes				01-Aug-2012	Parastagmatoptera flavoguttata	Adult			Research Collection of Nicolas Moulin
MANGF	MANNM353-14	NMMAN11-0353	NMMAN11-0353	BOLD:ACX1951		658[0n]	2		1	Yes				21-Feb-2014	Macromusonia major	Nymph			Research Collection of Nicolas Moulin
MANGF	MANNM354-14	NMMAN11-0354	NMMAN11-0354	BOLD:ACP9060		658[0n]	2		1	Yes				21-Feb-2014	Vates lobata	Adult			Research Collection of Nicolas Moulin
MANGF	MANNM355-14	NMMAN11-0355	NMMAN11-0355	BOLD:ACR2496		658[0n]	2		1	Yes				21-Feb-2014	Angela fulgida	Adult			Research Collection of Nicolas Moulin
MANGF	MANNM356-14	NMMAN11-0356	NMMAN11-0356	BOLD:ACP8537		658[0n]	2		1	Yes				03-Mar-2014	Parastagmatoptera flavoguttata	Adult			Research Collection of Nicolas Moulin
MANGF	MANNM357-14	NMMAN11-0357	NMMAN11-0357	BOLD:ACR2406		658[0n]	2		1	Yes				03-Mar-2014	Vates patrinata	Adult			Research Collection of Nicolas Moulin
MANGF	MANNM358-14	NMMAN11-0358	NMMAN11-0358	BOLD:ACP9602		658[0n]	2		1	Yes				03-Mar-2014	Raptrix perspicua	Adult			Research Collection of Nicolas Moulin
MANGF	MANNM359-14	NMMAN11-0359	NMMAN11-0359	BOLD:ACX2886		658[0n]	2		1	Yes				03-Mar-2014	Liturgusa milleri	Adult			Research Collection of Nicolas Moulin
MANGF	MANNM360-14	NMMAN11-0360	NMMAN11-0360	BOLD:ACX2887		658[0n]	2		1	Yes				03-Mar-2014	Liturgusa cayennensis	Adult			Research Collection of Nicolas Moulin
MANGF	MANNM713-19	GFMAN18-001		BOLD:ADW5526	GFMAN18-001	658[0n]	2		1	Yes				17-Apr-2016	Zoolea lobipes	Adult			Museum national d Histoire naturelle
MANGF	MANNM714-19	GFMAN18-002		BOLD:ACP9524	GFMAN18-002	658[0n]	2		1	Yes				25-Feb-2015	Chopardiella latipennis	Adult			Museum national d Histoire naturelle
MANGF	MANNM715-19	GFMAN18-003		BOLD:ACP9524	GFMAN18-003	658[0n]	2		1	Yes				13-Jun-2015	Chopardiella latipennis	Adult			Museum national d Histoire naturelle
MANGF	MANNM716-19	GFMAN18-004		BOLD:AFB7618	GFMAN18-004	658[0n]	2		1	Yes				14-Feb-2015	Mantoida brunneriana	Adult			Museum national d Histoire naturelle
MANGF	MANNM717-19	GFMAN18-005		BOLD:ADU1794	GFMAN18-005	658[0n]	2		1	Yes				15-Dec-2015	Mantoida brunneriana	Adult			Museum national d Histoire naturelle
MANGF	MANNM718-19	GFMAN18-006		BOLD:AFB7617	GFMAN18-006	658[0n]	2		1	Yes				16-Sep-2014	Mantoida brunneriana	Adult			Museum national d Histoire naturelle
MANGF	MANNM719-19	GFMAN18-007		BOLD:AFB7686	GFMAN18-007	658[0n]	2		1	Yes				24-Sep-2016	Vespamantoida toulgoeti	Adult			Museum national d Histoire naturelle
MANGF	MANNM720-19	GFMAN18-008		BOLD:ADX2817	GFMAN18-008	658[0n]	2		1	Yes				05-Aug-2016	Vespamantoida toulgoeti	Adult			Museum national d Histoire naturelle
MANGF	MANNM722-19	GFMAN18-010		BOLD:ADW7619	GFMAN18-010	658[0n]	2		1	Yes				26-Mar-2016	Chaeteessa filata	Adult			Museum national d Histoire naturelle
MANGF	MANNM723-19	GFMAN18-011		BOLD:ADW7618	GFMAN18-011	484[1n]	2		1	No				03-May-2014	Chaeteessa valida	Adult			Museum national d Histoire naturelle
MANGF	MANNM724-19	GFMAN18-012		BOLD:ADW7618	GFMAN18-012	658[0n]	2		1	Yes				20-Feb-2016	Chaeteessa valida	Adult			Museum national d Histoire naturelle
MANGF	MANNM725-19	GFMAN18-013		BOLD:AFB7618	GFMAN18-013	658[0n]	2		1	Yes				08-Aug-2015	Mantoida brunneriana	Adult			Museum national d Histoire naturelle
MANGF	MANNM726-19	GFMAN18-014		BOLD:ADW7618	GFMAN18-014	658[0n]	2		1	Yes				26-Mar-2016	Chaeteessa valida	Adult			Museum national d Histoire naturelle
MANGF	MANNM727-19	GFMAN18-015		BOLD:ADX0181	GFMAN18-015	658[0n]	2		1	Yes				12-Dec-2015	Stagmatoptera biocellata	Adult			Museum national d Histoire naturelle
MANGF	MANNM728-19	GFMAN18-016		BOLD:ADX7261	GFMAN18-016	658[0n]	2		1	Yes				23-Apr-2016	Liturgusa maroni	Adult			Museum national d Histoire naturelle
MANGF	MANNM731-19	GFMAN18-019		BOLD:ADX7261	GFMAN18-019	613[0n]	2		1	No				05-Apr-2014	Liturgusa maroni	Adult			Museum national d Histoire naturelle
MANGF	MANNM732-19	GFMAN18-020		BOLD:AGJ9249	GFMAN18-020	658[0n]	2		1	Yes				23-Apr-2016	Liturgusa cayennensis	Adult			Museum national d Histoire naturelle
MANGF	MANNM734-19	GFMAN18-022		BOLD:AGJ9249	GFMAN18-022	658[0n]	2		1	Yes				28-Nov-2015	Liturgusa cayennensis	Adult			Museum national d Histoire naturelle
MANGF	MANNM735-19	GFMAN18-023		BOLD:ADW3527	GFMAN18-023	658[0n]	2		1	Yes				21-Aug-2014	Hagiomantis mesopoda	Adult			Museum national d Histoire naturelle
MANGF	MANNM736-19	GFMAN18-024		BOLD:ACX1951	GFMAN18-024	658[0n]	2		1	Yes				19-Oct-2013	Macromusonia major	Adult			Museum national d Histoire naturelle
MANGF	MANNM740-19	GFMAN18-028		BOLD:ADW3180	GFMAN18-028	658[0n]	2		1	Yes				13-Nov-2016	Angela lemoulti	Adult			Museum national d Histoire naturelle
MANGF	MANNM742-19	GFMAN18-030		BOLD:ADX8530	GFMAN18-030	658[0n]	2		1	Yes				01-Jun-2013	Angela saussurii	Adult			Museum national d Histoire naturelle
MANGF	MANNM743-19	GFMAN18-031		BOLD:ADW3180	GFMAN18-031	658[0n]	2		1	Yes				14-Oct-2013	Angela lemoulti	Adult			Museum national d Histoire naturelle
MANGF	MANNM744-19	GFMAN18-032		BOLD:ADX8530	GFMAN18-032	658[0n]	2		1	Yes				05-Aug-2016	Angela saussurii	Adult			Museum national d Histoire naturelle
MANGF	MANNM746-19	GFMAN18-034		BOLD:ADX4172	GFMAN18-034	658[0n]	2		1	Yes				25-Feb-2015	Tithrone roseipennis	Adult			Museum national d Histoire naturelle
MANGF	MANNM747-19	GFMAN18-035		BOLD:ADX4172	GFMAN18-035	658[0n]	2		1	Yes				25-Feb-2015	Tithrone roseipennis	Adult			Museum national d Histoire naturelle
MANGF	MANNM748-19	GFMAN18-036		BOLD:ADW3964	GFMAN18-036	658[0n]	2		1	Yes				08-Oct-2013	Dougonyx maculosus	Adult			Museum national d Histoire naturelle
MANGF	MANNM750-19	GFMAN18-038		BOLD:ACR2406	GFMAN18-038	658[0n]	2		1	Yes				23-Sep-2014	Vates patrinata	Adult			Museum national d Histoire naturelle
MANGF	MANNM751-19	GFMAN18-039		BOLD:ACR2406	GFMAN18-039	658[0n]	2		1	Yes				01-Jun-2013	Vates patrinata	Adult			Museum national d Histoire naturelle
MANGF	MANNM752-19	GFMAN18-040		BOLD:ADX1263	GFMAN18-040	658[0n]	2		1	Yes				01-Jun-2013	Heterovates pardalina	Adult			Museum national d Histoire naturelle
MANGF	MANNM753-19	GFMAN18-041		BOLD:ACP9524	GFMAN18-041	658[0n]	2		1	Yes				01-Jun-2013	Chopardiella latipennis	Adult			Museum national d Histoire naturelle
MANGF	MANNM754-19	GFMAN18-042		BOLD:ADS3119	GFMAN18-042	658[0n]	2		1	Yes				01-Jul-2018	Acontista cayennensis	Adult			Research Collection of Nicolas Moulin
MANGF	MANNM755-19	GFMAN18-043		BOLD:ADV1960	GFMAN18-043	658[0n]	2		1	Yes				12-Aug-2018	Pseudovates stolli	Adult			Research Collection of Nicolas Moulin
MANGF	MANNM756-19	GFMAN18-044		BOLD:ACP9602	GFMAN18-044	658[0n]	2		1	Yes				12-Aug-2018	Raptrix perspicua	Adult			Research Collection of Nicolas Moulin
MANGF	MANNM757-19	GFMAN18-045		BOLD:ACP9060	GFMAN18-045	658[0n]	2		1	Yes				12-Aug-2018	Vates lobata	Adult			Research Collection of Nicolas Moulin
MANGF	MANNM758-19	GFMAN18-046		BOLD:ACP8537	GFMAN18-046	658[0n]	2		1	Yes				12-Aug-2018	Parastagmatoptera flavoguttata	Adult			Research Collection of Nicolas Moulin
MANGF	MANNM760-19	GFMAN18-048		BOLD:ACR2242	GFMAN18-048	658[0n]	2		1	Yes				24-Feb-2018	Acontista gracilis	Adult			Research Collection of Nicolas Moulin
MANGF	MANNM761-19	GFMAN18-049		BOLD:ADX5007	GFMAN18-049	658[0n]	2		1	Yes				07-Jul-2018	Royacanthops soukana	Adult			Research Collection of Nicolas Moulin
MANGF	MANNM762-19	GFMAN18-050		BOLD:ACP8855	GFMAN18-050	658[0n]	2		1	Yes				28-Apr-2018	Pseudacanthops spinulosus	Adult			Research Collection of Nicolas Moulin
MANGF	MANNM763-19	GFMAN18-051		BOLD:ADW1138	GFMAN18-051	658[0n]	2		1	Yes				09-Jun-2018	Angela purpurascens	Adult			Research Collection of Nicolas Moulin
MANGF	MANNM764-19	GFMAN18-052		BOLD:ACR2242	GFMAN18-052	658[0n]	2		1	Yes				21-Jul-2018	Acontista gracilis	Adult			Research Collection of Nicolas Moulin
MANGF	MANNM765-19	GFMAN18-053		BOLD:ADX8271	GFMAN18-053	658[0n]	2		1	Yes				21-Jul-2018	Mantoida brunneriana	Adult			Research Collection of Nicolas Moulin
MANGF	MANNM766-19	GFMAN18-054		BOLD:ADY0336	GFMAN18-054	658[0n]	2		1	Yes				10-Aug-2018	Metacanthops amazonica	Adult			Research Collection of Nicolas Moulin
MANGF	MANNM767-19	GFMAN18-055		BOLD:ADY0336	GFMAN18-055	658[0n]	2		1	Yes				10-Aug-2018	Metacanthops amazonica	Adult			Research Collection of Nicolas Moulin
MANGF	MANNM768-19	GFMAN18-056		BOLD:ACR2406	GFMAN18-056	658[0n]	2		1	Yes				14-Aug-2018	Vates patrinata	Adult			Research Collection of Nicolas Moulin
MANGF	MANNM769-19	GFMAN18-057		BOLD:ACP8537	GFMAN18-057	658[0n]	2		1	Yes				14-Aug-2018	Parastagmatoptera flavoguttata	Adult			Research Collection of Nicolas Moulin
MANGF	MANNM770-19	GFMAN18-058		BOLD:ACR2406	GFMAN18-058	658[0n]	2		1	Yes				14-Aug-2018	Vates patrinata	Adult			Research Collection of Nicolas Moulin
MANGF	MANNM771-19	GFMAN18-059		BOLD:ADV1960	GFMAN18-059	583[0n]	2		1	No				14-Aug-2018	Pseudovates stolli	Adult			Research Collection of Nicolas Moulin
MANGF	MANNM773-19	GFMAN18-061		BOLD:ADW7620	GFMAN18-061	658[0n]	2		1	Yes				14-Feb-2018	Chaeteessa caudata	Adult			Research Collection of Nicolas Moulin
MANGF	MANNM774-19	GFMAN18-062		BOLD:ADX8220	GFMAN18-062	658[0n]	2		1	Yes				14-Feb-2018	Raptrix perspicua	Adult			Research Collection of Nicolas Moulin
MANGF	MANNM775-19	GFMAN18-063		BOLD:ADX8220	GFMAN18-063	658[0n]	2		1	Yes				14-Feb-2018	Raptrix perspicua	Adult			Research Collection of Nicolas Moulin
MANGF	MANNM776-19	GFMAN18-064		BOLD:ADX8220	GFMAN18-064	658[0n]	2		1	Yes				14-Feb-2018	Raptrix perspicua	Adult			Research Collection of Nicolas Moulin
MANGF	MANNM777-19	GFMAN18-065		BOLD:ACP8537	GFMAN18-065	658[0n]	2		1	Yes				14-Feb-2018	Parastagmatoptera flavoguttata	Adult			Research Collection of Nicolas Moulin
MANGF	MANNM778-19	GFMAN18-066		BOLD:ACP8537	GFMAN18-066	658[0n]	2		1	Yes				14-Feb-2018	Parastagmatoptera flavoguttata	Adult			Research Collection of Nicolas Moulin
MANGF	MANNM779-19	GFMAN18-067		BOLD:ADW8825	GFMAN18-067	658[0n]	2		1	Yes				14-Feb-2018	Alangularis multilobata	Adult			Research Collection of Nicolas Moulin
MANGF	MANNM780-19	GFMAN18-068		BOLD:ADY0336	GFMAN18-068	658[0n]	2		1	Yes				14-Feb-2018	Metacanthops amazonica	Adult			Research Collection of Nicolas Moulin
MANGF	MANNM781-19	GFMAN18-069		BOLD:ADX8530	GFMAN18-069	658[0n]	2		1	Yes				14-Feb-2018	Angela saussurii	Adult			Research Collection of Nicolas Moulin
MANGF	MANNM782-19	GFMAN18-070		BOLD:ADX8530	GFMAN18-070	658[0n]	2		1	Yes				14-Feb-2018	Angela saussurii	Adult			Research Collection of Nicolas Moulin
MANGF	MANNM783-19	GFMAN18-071		BOLD:ACP8855	GFMAN18-071	658[0n]	2		1	Yes				02-Jun-2018	Pseudacanthops spinulosus	Adult			Research Collection of Nicolas Moulin
MANGF	MANNM784-19	GFMAN18-072		BOLD:ACP8855	GFMAN18-072	658[0n]	2		1	Yes				02-Jun-2018	Pseudacanthops spinulosus	Adult			Research Collection of Nicolas Moulin
MANGF	MANNM785-19	GFMAN18-073		BOLD:ACP8855	GFMAN18-073	658[0n]	2		1	Yes				02-Jun-2018	Pseudacanthops spinulosus	Adult			Research Collection of Nicolas Moulin
MANGF	MANNM786-19	GFMAN18-074		BOLD:ACR2406	GFMAN18-074	658[0n]	2		1	Yes				11-Feb-2018	Vates patrinata	Adult			Research Collection of Nicolas Moulin
MANGF	MANNM787-19	GFMAN18-075		BOLD:ADX8530	GFMAN18-075	658[0n]	2		1	Yes				11-Feb-2018	Angela saussurii	Adult			Research Collection of Nicolas Moulin
MANGF	MANNM788-19	GFMAN18-076		BOLD:ACP8537	GFMAN18-076	658[0n]	2		1	Yes				11-Feb-2018	Parastagmatoptera flavoguttata	Adult			Research Collection of Nicolas Moulin
MANGF	MANNM789-19	GFMAN18-077		BOLD:ACR2557	GFMAN18-077	658[0n]	2		1	Yes				11-Feb-2018	Parastagmatoptera immaculata	Adult			Research Collection of Nicolas Moulin
MANGF	MANNM791-19	GFMAN18-079		BOLD:ADV1960	GFMAN18-079	658[0n]	2		1	Yes				15-Aug-2018	Pseudovates stolli	Adult			Research Collection of Nicolas Moulin
MANGF	MANNM792-19	GFMAN18-080		BOLD:ADV1960	GFMAN18-080	658[0n]	2		1	Yes				15-Aug-2018	Pseudovates stolli	Adult			Research Collection of Nicolas Moulin
MANGF	MANNM793-19	GFMAN18-081		BOLD:ACP9602	GFMAN18-081	658[0n]	2		1	Yes				15-Aug-2018	Raptrix perspicua	Adult			Research Collection of Nicolas Moulin
MANGF	MANNM794-19	GFMAN18-082		BOLD:ACR2406	GFMAN18-082	658[0n]	2		1	Yes				15-Aug-2018	Vates patrinata	Adult			Research Collection of Nicolas Moulin
MANGF	MANNM795-19	GFMAN18-083		BOLD:ACP9060	GFMAN18-083	658[0n]	2		1	Yes				15-Aug-2018	Vates lobata	Adult			Research Collection of Nicolas Moulin
MANGF	MANNM797-19	GFMAN18-085		BOLD:ACR2557	GFMAN18-085	658[0n]	2		1	Yes				10-Aug-2018	Parastagmatoptera immaculata	Adult			Research Collection of Nicolas Moulin
MANGF	MANNM798-19	GFMAN18-086		BOLD:ADW9696	GFMAN18-086	635[0n]	2		1	Yes				21-Jul-2018	Macromusonia major	Adult			Research Collection of Nicolas Moulin
MANGF	MANNM800-19	GFMAN18-088		BOLD:ACR2242	GFMAN18-088	658[0n]	2		1	Yes				26-May-2018	Acontista gracilis	Adult			Research Collection of Nicolas Moulin
MANGF	MANNM801-19	GFMAN18-089		BOLD:ADY0336	GFMAN18-089	658[0n]	2		1	Yes				01-Jun-2013	Metacanthops amazonica	Adult			Research Collection of Nicolas Moulin
MANGF	MANNM802-19	GFMAN18-090		BOLD:ADU8626	GFMAN18-090	658[0n]	2		1	Yes				01-Jun-2013	Oxyopsis rubicunda	Adult			Research Collection of Nicolas Moulin
MANGF	MANNM803-19	GFMAN18-091		BOLD:ACP8537	GFMAN18-091	658[0n]	2		1	Yes				01-Jun-2013	Parastagmatoptera flavoguttata	Adult			Research Collection of Nicolas Moulin
MANGF	MANNM804-19	GFMAN18-092		BOLD:ACP9524	GFMAN18-092	658[0n]	2		1	Yes				16-Aug-2016	Chopardiella latipennis	Adult			Research Collection of Nicolas Moulin
MANGF	MANNM808-19	GFMAN18-096		BOLD:ADT6257	GFMAN18-096	658[1n]	2		1	Yes				03-Nov-2018	Macromantis hyalina	Adult			Research Collection of Nicolas Moulin
MANGF	MANNM809-19	GFMAN18-097		BOLD:ACR2427	GFMAN18-097	658[0n]	2		1	Yes				03-Nov-2018	Stagmatoptera supplicaria	Adult			Research Collection of Nicolas Moulin
MANGF	MANNM811-19	GFMAN18-099		BOLD:ACP9060	GFMAN18-099	658[0n]	2		1	Yes				03-Nov-2018	Vates lobata	Adult			Research Collection of Nicolas Moulin
MANGF	MANNM812-19	GFMAN18-100		BOLD:ACP9332	GFMAN18-100	658[0n]	2		1	Yes				03-Nov-2018	Vates marmorata	Adult			Research Collection of Nicolas Moulin
MANGF	MANNM813-19	GFMAN18-101		BOLD:ADT3708	GFMAN18-101	612[0n]	2		1	Yes				03-Nov-2018	Alangularis multilobata	Adult			Research Collection of Nicolas Moulin
MANGF	MANNM814-19	GFMAN18-102		BOLD:AGJ8445	GFMAN18-102	658[0n]	2		1	Yes				03-Nov-2018	Photina ovata	Adult			Research Collection of Nicolas Moulin
MANGF	MANNM815-19	GFMAN18-103		BOLD:AGJ8445	GFMAN18-103	658[0n]	2		1	Yes				03-Nov-2018	Photina ovata	Adult			Research Collection of Nicolas Moulin
MANGF	MANNM816-19	GFMAN18-104		BOLD:ADV2496	GFMAN18-104	658[0n]	2		1	Yes				03-Nov-2018	Metilia brunnerii	Adult			Research Collection of Nicolas Moulin
MANGF	MANNM817-19	GFMAN18-105		BOLD:ACP9602	GFMAN18-105	658[0n]	2		1	Yes				03-Nov-2018	Raptrix perspicua	Adult			Research Collection of Nicolas Moulin
MANGF	MANNM818-19	GFMAN18-106		BOLD:ACP9602	GFMAN18-106	658[0n]	2		1	Yes				03-Nov-2018	Raptrix perspicua	Adult			Research Collection of Nicolas Moulin
MANGF	MANNM819-19	GFMAN18-107		BOLD:AFB7618	GFMAN18-107	658[0n]	2		1	Yes				03-Nov-2018	Mantoida brunneriana	Adult			Research Collection of Nicolas Moulin
MANGF	MANNM820-19	GFMAN18-108		BOLD:ADT3381	GFMAN18-108	658[1n]	2		1	Yes				03-Nov-2018	Cardioptera squalodon	Nymph			Research Collection of Nicolas Moulin
MANGF	MANNM821-19	GFMAN18-109		BOLD:ADT3381	GFMAN18-109	658[1n]	2		1	Yes				03-Nov-2018	Cardioptera squalodon	Adult			Research Collection of Nicolas Moulin
MANGF	MANNM822-19	GFMAN18-110		BOLD:ADT3381	GFMAN18-110	658[1n]	2		1	Yes				03-Nov-2018	Cardioptera squalodon	Adult			Research Collection of Nicolas Moulin
MANGF	MANNM823-19	GFMAN18-111		BOLD:ACR2427	GFMAN18-111	658[0n]	2		1	Yes				04-Nov-2018	Stagmatoptera supplicaria	Adult			Research Collection of Nicolas Moulin
MANGF	MANNM824-19	GFMAN18-112		BOLD:ACR2427	GFMAN18-112	658[0n]	2		1	Yes				04-Nov-2018	Stagmatoptera supplicaria	Adult			Research Collection of Nicolas Moulin
MANGF	MANNM825-19	GFMAN18-113		BOLD:ACP9060	GFMAN18-113	658[0n]	2		1	Yes				04-Nov-2018	Vates lobata	Adult			Research Collection of Nicolas Moulin
MANGF	MANNM826-19	GFMAN18-114		BOLD:ADU8626	GFMAN18-114	658[0n]	2		1	Yes				04-Nov-2018	Oxyopsis rubicunda	Adult			Research Collection of Nicolas Moulin
MANGF	MANNM827-19	GFMAN18-115		BOLD:ACP9602	GFMAN18-115	658[0n]	2		1	Yes				04-Nov-2018	Raptrix perspicua	Adult			Research Collection of Nicolas Moulin
MANGF	MANNM828-19	GFMAN18-116		BOLD:ACR2496	GFMAN18-116	658[0n]	2		1	Yes				04-Nov-2018	Angela fulgida	Adult			Research Collection of Nicolas Moulin
MANGF	MANNM829-19	GFMAN18-117		BOLD:ACR2496	GFMAN18-117	658[0n]	2		1	Yes				04-Nov-2018	Angela fulgida	Adult			Research Collection of Nicolas Moulin
MANGF	MANNM830-19	GFMAN18-118		BOLD:ACR2496	GFMAN18-118	658[0n]	2		1	Yes				04-Nov-2018	Angela fulgida	Adult			Research Collection of Nicolas Moulin
MANGF	MANNM831-19	GFMAN18-119		BOLD:ACR2496	GFMAN18-119	658[0n]	2		1	Yes				04-Nov-2018	Angela fulgida	Adult			Research Collection of Nicolas Moulin
MANGF	MANNM832-19	GFMAN18-120		BOLD:ACP9060	GFMAN18-120	658[0n]	2		1	Yes				05-Nov-2018	Vates lobata	Adult			Research Collection of Nicolas Moulin
MANGF	MANNM833-19	GFMAN18-121		BOLD:AGJ8445	GFMAN18-121	658[0n]	2		1	Yes				05-Nov-2018	Photina ovata	Adult			Research Collection of Nicolas Moulin
MANGF	MANNM834-19	GFMAN18-122		BOLD:ACR2557	GFMAN18-122	658[0n]	2		1	Yes				05-Nov-2018	Parastagmatoptera immaculata	Adult			Research Collection of Nicolas Moulin
MANGF	MANNM835-19	GFMAN18-123		BOLD:ADU8626	GFMAN18-123	658[0n]	2		1	Yes				05-Nov-2018	Oxyopsis rubicunda	Adult			Research Collection of Nicolas Moulin
MANGF	MANNM836-19	GFMAN18-124		BOLD:ADU8626	GFMAN18-124	658[0n]	2		1	Yes				05-Nov-2018	Oxyopsis rubicunda	Adult			Research Collection of Nicolas Moulin
MANGF	MANNM837-19	GFMAN18-125		BOLD:ACP9602	GFMAN18-125	658[0n]	2		1	Yes				05-Nov-2018	Raptrix perspicua	Adult			Research Collection of Nicolas Moulin
MANGF	MANNM838-19	GFMAN18-126		BOLD:ADS3890	GFMAN18-126	658[0n]	2		1	Yes				06-Nov-2018	Choeradodis strumaria	Adult			Research Collection of Nicolas Moulin
MANGF	MANNM839-19	GFMAN18-127		BOLD:ACR2496	GFMAN18-127	658[0n]	2		1	Yes				06-Nov-2018	Angela fulgida	Adult			Research Collection of Nicolas Moulin
MANGF	MANNM840-19	GFMAN18-128		BOLD:ACP9060	GFMAN18-128	658[0n]	2		1	Yes				06-Nov-2018	Vates lobata	Adult			Research Collection of Nicolas Moulin
MANGF	MANNM841-19	GFMAN18-129		BOLD:ACP9060	GFMAN18-129	658[0n]	2		1	Yes				06-Nov-2018	Vates lobata	Adult			Research Collection of Nicolas Moulin
MANGF	MANNM842-19	GFMAN18-130		BOLD:ADT3708	GFMAN18-130	658[0n]	2		1	Yes				06-Nov-2018	Alangularis multilobata	Adult			Research Collection of Nicolas Moulin
MANGF	MANNM843-19	GFMAN18-131		BOLD:ACP8537	GFMAN18-131	658[0n]	2		1	Yes				06-Nov-2018	Parastagmatoptera flavoguttata	Adult			Research Collection of Nicolas Moulin
MANGF	MANNM844-19	GFMAN18-132		BOLD:ACR2312	GFMAN18-132	658[0n]	2		1	Yes				06-Nov-2018	Microphotina viridescens	Adult			Research Collection of Nicolas Moulin
MANGF	MANNM845-19	GFMAN18-133		BOLD:ACR2427	GFMAN18-133	658[0n]	2		1	Yes				06-Nov-2018	Stagmatoptera supplicaria	Adult			Research Collection of Nicolas Moulin
MANGF	MANNM846-19	GFMAN18-134		BOLD:ACP9602	GFMAN18-134	658[0n]	2		1	Yes				06-Nov-2018	Raptrix perspicua	Adult			Research Collection of Nicolas Moulin
MANGF	MANNM847-19	GFMAN18-135		BOLD:ADS3119	GFMAN18-135	658[0n]	2		1	Yes				06-Nov-2018	Acontista cayennensis	Nymph			Research Collection of Nicolas Moulin
MANGF	MANNM848-19	GFMAN18-136		BOLD:ACR2242	GFMAN18-136	658[0n]	2		1	Yes				06-Nov-2018	Acontista gracilis	Nymph			Research Collection of Nicolas Moulin
MANGF	MANNM849-19	GFMAN18-137		BOLD:ACP8855	GFMAN18-137	658[0n]	2		1	Yes				05-Nov-2018	Pseudacanthops spinulosus	Adult			Research Collection of Nicolas Moulin
MANGF	MANNM850-19	GFMAN18-138		BOLD:ADV2496	GFMAN18-138	658[0n]	2		1	Yes				05-Nov-2018	Metilia brunnerii	Adult			Research Collection of Nicolas Moulin
MANGF	MANNM851-19	GFMAN18-139		BOLD:ACP9332	GFMAN18-139	658[0n]	2		1	Yes				05-Nov-2018	Vates marmorata	Adult			Research Collection of Nicolas Moulin
MANGF	MANNM852-19	GFMAN18-140		BOLD:ACR2557	GFMAN18-140	636[0n]	2		1	No				07-Nov-2018	Parastagmatoptera immaculata	Adult			Research Collection of Nicolas Moulin
MANGF	MANNM853-19	GFMAN18-141		BOLD:ACR2312	GFMAN18-141	658[0n]	2		1	Yes				07-Nov-2018	Microphotina viridescens	Adult			Research Collection of Nicolas Moulin
MANGF	MANNM854-19	GFMAN18-142		BOLD:ACP9602	GFMAN18-142	658[0n]	2		1	Yes				07-Nov-2018	Raptrix perspicua	Adult			Research Collection of Nicolas Moulin
MANGF	MANNM855-19	GFMAN18-143		BOLD:ACP9332	GFMAN18-143	658[0n]	2		1	Yes				07-Nov-2018	Vates marmorata	Adult			Research Collection of Nicolas Moulin
MANGF	MANNM856-19	GFMAN18-144		BOLD:AGJ8445	GFMAN18-144	658[0n]	2		1	Yes				07-Nov-2018	Photina ovata	Adult			Research Collection of Nicolas Moulin
MANGF	MANNM857-19	GFMAN18-145		BOLD:ADT3970	GFMAN18-145	658[0n]	2		1	Yes				07-Nov-2018	Vespamantoida toulgoeti	Adult			Research Collection of Nicolas Moulin
MANGF	MANNM858-19	GFMAN18-146		BOLD:ADT3970	GFMAN18-146	658[0n]	2		1	Yes				07-Nov-2018	Vespamantoida toulgoeti	Adult			Research Collection of Nicolas Moulin
MANGF	MANNM859-19	GFMAN18-147		BOLD:ACP9332	GFMAN18-147	658[0n]	2		1	Yes				07-Nov-2018	Vates marmorata	Adult			Research Collection of Nicolas Moulin
MANGF	MANNM860-19	GFMAN18-148		BOLD:AFB7618	GFMAN18-148	658[0n]	2		1	Yes				07-Nov-2018	Mantoida brunneriana	Adult			Research Collection of Nicolas Moulin
MANGF	MANNM861-19	GFMAN18-149		BOLD:ACR2312	GFMAN18-149	658[0n]	2		1	Yes				08-Nov-2018	Microphotina viridescens	Adult			Research Collection of Nicolas Moulin
MANGF	MANNM862-19	GFMAN18-150		BOLD:ACR2557	GFMAN18-150	658[0n]	2		1	Yes				08-Nov-2018	Parastagmatoptera immaculata	Adult			Research Collection of Nicolas Moulin
MANGF	MANNM863-19	GFMAN18-151		BOLD:ADT8150	GFMAN18-151	658[0n]	2		1	Yes				07-Nov-2018	Tithrone roseipennis	Adult			Research Collection of Nicolas Moulin
MANGF	MANNM864-19	GFMAN18-152		BOLD:ADU1794	GFMAN18-152	658[0n]	2		1	Yes				09-Oct-2018	Mantoida brunneriana	Adult			Research Collection of Nicolas Moulin
MANGF	MANNM865-19	GFMAN18-153		BOLD:ADV8798	GFMAN18-153	658[0n]	2		1	Yes				25-Aug-2018	Liturgusa milleri	Adult			Research Collection of Nicolas Moulin
MANGF	MANNM867-19	GFMAN18-155		BOLD:AFB7617	GFMAN18-155	658[0n]	2		1	Yes				10-Feb-2017	Mantoida brunneriana	Adult			Research Collection of Nicolas Moulin
MANGF	MANNM869-19	GFMAN18-157		BOLD:ACR2897	GFMAN18-157	658[0n]	2		1	Yes				15-Sep-2018	Macromantis ovalifolia	Adult			Research Collection of Nicolas Moulin
MANGF	MANNM870-19	GFMAN18-158		BOLD:ADV1960	GFMAN18-158	636[0n]	2		1	No				16-Aug-2018	Pseudovates stolli	Adult			Research Collection of Nicolas Moulin
MANGF	MANNM871-19	GFMAN18-159		BOLD:ACR2427	GFMAN18-159	658[0n]	2		1	Yes				16-Aug-2018	Stagmatoptera supplicaria	Adult			Research Collection of Nicolas Moulin
MANGF	MANNM872-19	GFMAN18-160		BOLD:ADT9180	GFMAN18-160	658[0n]	2		1	Yes				06-Oct-2018	Photina pilosa	Adult			Research Collection of Nicolas Moulin
MANGF	MANNM873-19	GFMAN18-161		BOLD:AAX4345	GFMAN18-161	658[0n]	2		1	Yes				07-Oct-2018	Plesiacanthops tuberculata	Adult			Research Collection of Nicolas Moulin
MANGF	MANNM874-19	GFMAN18-162		BOLD:ACR2312	GFMAN18-162	658[0n]	2		1	Yes				10-Oct-2018	Microphotina viridescens	Adult			Research Collection of Nicolas Moulin
MANGF	MANNM875-19	GFMAN18-163		BOLD:ACR2897	GFMAN18-163	658[0n]	2		1	Yes				11-Oct-2018	Macromantis ovalifolia	Adult			Research Collection of Nicolas Moulin
MANGF	MANNM876-19	GFMAN18-164		BOLD:ADT3381	GFMAN18-164	658[1n]	2		1	Yes				15-Jan-2016	Cardioptera squalodon	Adult			Research Collection of Nicolas Moulin
MANGF	MANNM877-19	GFMAN18-165		BOLD:AAX4345	GFMAN18-165	658[0n]	2		1	Yes				23-Nov-2014	Plesiacanthops tuberculata	Adult			Museum national d Histoire naturelle
MANGF	MANNM878-19	GFMAN18-166		BOLD:ACP7911	GFMAN18-166	658[0n]	2		1	Yes				26-Jul-2014	Acanthops fuscifolia	Adult			Museum national d Histoire naturelle
MANGF	MANNM879-19	GFMAN18-167		BOLD:ADU8622	GFMAN18-167	658[0n]	2		1	No				25-Sep-2014	Oxyopsis saussurei	Adult			Museum national d Histoire naturelle
MANGF	MANNM880-19	GFMAN18-168		BOLD:ADT3708	GFMAN18-168	658[0n]	2		1	Yes				28-Nov-2014	Alangularis multilobata	Adult			Museum national d Histoire naturelle
MANGF	MANNM881-19	GFMAN18-169		BOLD:ADS5061	GFMAN18-169	658[0n]	2		1	Yes				02-Jul-2016	Dougonyx maculosus	Adult			Museum national d Histoire naturelle
MANGF	MANNM882-19	GFMAN18-170		BOLD:ADV0305	GFMAN18-170	658[0n]	2		1	Yes				29-Oct-2014	Angela trifasciata	Adult			Museum national d Histoire naturelle
MANGF	MANNM883-19	GFMAN18-171		BOLD:ADV0304	GFMAN18-171	632[0n]	2		1	No				19-Sep-2014	Angela quinquemaculata	Adult			Museum national d Histoire naturelle
MANGF	MANNM885-19	GFMAN18-173		BOLD:ADT1180	GFMAN18-173	658[0n]	2		1	Yes				25-Sep-2014	Metilia integra	Adult			Museum national d Histoire naturelle
MANGF	MANNM886-19	GFMAN18-174		BOLD:ADS6964	GFMAN18-174	658[0n]	2		1	Yes				12-Jan-2016	Acontista cayennensis	Adult			Museum national d Histoire naturelle
MANGF	MANNM889-19	GFMAN18-177		BOLD:ADS3890	GFMAN18-177	598[0n]	2		1	No				12-Sep-2007	Choeradodis strumaria	Adult			Museum national d Histoire naturelle
MANGF	MANNM890-19	GFMAN18-178		BOLD:ACR2897	GFMAN18-178	658[0n]	2		1	Yes				30-Jul-2011	Macromantis ovalifolia	Adult			Museum national d Histoire naturelle
MANGF	MANNM891-19	GFMAN18-179		BOLD:ACR2897	GFMAN18-179	658[0n]	2		1	Yes				30-Nov-2014	Macromantis ovalifolia	Adult			Museum national d Histoire naturelle
MANGF	MANNM892-19	GFMAN18-180		BOLD:ACP7911	GFMAN18-180	658[0n]	2		1	Yes				25-Oct-2014	Acanthops fuscifolia	Adult			Museum national d Histoire naturelle
MANGF	MANNM903-19	GFMAN18-181	GFMAN18-181	BOLD:ACR2427		658[0n]			1	No				08-Nov-2018	Stagmatoptera supplicaria	Adult			Research Collection of Nicolas Moulin
MANGF	MANNM904-19	GFMAN18-182	GFMAN18-182	BOLD:ADS3890		618[0n]			1	No				01-Jan-2016	Choeradodis strumaria	Adult			Research Collection of Nicolas Moulin
MANGF	MANNM905-19	GFMAN18-183	GFMAN18-183	BOLD:ACR2406		632[0n]			1	No				06-Feb-2019	Vates patrinata	Adult			Research Collection of Nicolas Moulin
MANGF	MANNM906-19	GFMAN18-184	GFMAN18-184	BOLD:ACR2406		658[0n]			1	No				06-Feb-2019	Vates patrinata	Adult			Research Collection of Nicolas Moulin
MANGF	MANNM909-19	GFMAN18-187	GFMAN18-187	BOLD:ADY4851		658[0n]			1	No				30-Jan-2019	Microphotina vitripennis	Adult			Research Collection of Nicolas Moulin
MANGF	MANNM911-19	GFMAN18-189	GFMAN18-189	BOLD:ADX9553		622[0n]			1	No				07-Feb-2019	Musonia surinama	Adult			Research Collection of Nicolas Moulin
MANGF	MANNM912-19	GFMAN18-190	GFMAN18-190	BOLD:ACR2312		658[0n]			1	No				06-Feb-2019	Microphotina viridescens	Adult			Research Collection of Nicolas Moulin
MANGF	MANNM913-19	GFMAN18-191	GFMAN18-191	BOLD:ACR2312		658[0n]			1	No				06-Feb-2019	Microphotina viridescens	Adult			Research Collection of Nicolas Moulin
MANGF	MANNM914-19	GFMAN18-192	GFMAN18-192	BOLD:ACR2312		658[0n]			1	No				06-Feb-2019	Microphotina viridescens	Adult			Research Collection of Nicolas Moulin
MANGF	MANNM915-19	GFMAN18-193	GFMAN18-193	BOLD:ADY2961		658[0n]			1	No				06-Feb-2019	Metilia brunnerii	Adult			Research Collection of Nicolas Moulin
MANGF	MANNM916-19	GFMAN18-194	GFMAN18-194	BOLD:ADY0045		658[0n]			1	No				19-Jan-2019	Tithrone roseipennis	Adult			Research Collection of Nicolas Moulin
MANGF	MANNM917-19	GFMAN18-195	GFMAN18-195	BOLD:ABX4571		658[0n]			1	No				30-Jan-2019	Bantia fusca	Adult			Research Collection of Nicolas Moulin
MANGF	MANNM918-19	GFMAN18-196	GFMAN18-196	BOLD:ADY2550		658[0n]			1	No				30-Jan-2019	Callivates stephanei	Adult			Research Collection of Nicolas Moulin
MANGF	MANNM919-19	GFMAN18-197	GFMAN18-197	BOLD:ACP9524		628[0n]			1	No				30-Jan-2019	Chopardiella latipennis	Adult			Research Collection of Nicolas Moulin
MANGF	MANNM920-19	GFMAN18-198	GFMAN18-198	BOLD:ADY5988		658[0n]			1	No				01-Feb-2019	Macromantis saussurei	Adult			Research Collection of Nicolas Moulin
MANGF	MANNM921-19	GFMAN18-199	GFMAN18-199	BOLD:ADY4851		658[0n]			1	No				01-Feb-2019	Microphotina vitripennis	Adult			Research Collection of Nicolas Moulin
MANGF	MANNM923-19	GFMAN18-201	GFMAN18-201	BOLD:ADW9696		632[0n]			1	No				31-Jan-2019	Macromusonia major	Adult			Research Collection of Nicolas Moulin
MANGF	MANNM925-19	GFMAN18-203	GFMAN18-203	BOLD:ADU1794		658[0n]			1	No				04-Feb-2019	Mantoida brunneriana	Adult			Research Collection of Nicolas Moulin
MANGF	MANNM926-19	GFMAN18-204	GFMAN18-204	BOLD:AFB7618		658[0n]			1	No				04-Feb-2019	Mantoida brunneriana	Adult			Research Collection of Nicolas Moulin
MANGF	MANNM927-19	GFMAN18-205	GFMAN18-205	BOLD:ADY0044		658[0n]			1	No				04-Feb-2019	Tithrone roseipennis	Adult			Research Collection of Nicolas Moulin
MANGF	MANNM928-19	GFMAN18-206	GFMAN18-206	BOLD:ADY2550		658[0n]			1	No				03-Feb-2019	Callivates stephanei	Adult			Research Collection of Nicolas Moulin
MANGF	MANNM929-19	GFMAN18-207	GFMAN18-207	BOLD:AFB7618		658[0n]			1	No				03-Feb-2019	Mantoida brunneriana	Adult			Research Collection of Nicolas Moulin
MANGF	MANNM930-19	GFMAN18-208	GFMAN18-208	BOLD:ACR2406		658[0n]			1	No				03-Feb-2019	Vates patrinata	Adult			Research Collection of Nicolas Moulin
MANGF	MANNM933-19	GFMAN18-211	GFMAN18-211	BOLD:ADY3505		570[0n]			1	No				12-Aug-2015	Microphotina viridula	Adult			Museum national d Histoire naturelle
MANGF	MANNM935-19	GFMAN18-213	GFMAN18-213	BOLD:ADY3505		615[0n]			1	No				12-Aug-2015	Microphotina viridula	Adult			Museum national d Histoire naturelle
MANGF	MANNM936-19	GFMAN18-214	GFMAN18-214	BOLD:ADY3505		658[0n]			1	No				25-Feb-2015	Microphotina viridula	Adult			Museum national d Histoire naturelle
MANGF	MANNM937-19	GFMAN18-215	GFMAN18-215	BOLD:ADY3505		616[0n]			1	No				25-Feb-2015	Microphotina viridula	Adult			Museum national d Histoire naturelle
MANGF	MANNM939-19	GFMAN18-218	GFMAN18-218	BOLD:ADY4514		658[0n]			1	No				25-Feb-2015	Liturgusa milleri	Adult			Museum national d Histoire naturelle
MANGF	MANNM940-19	GFMAN18-219	GFMAN18-219	BOLD:ADY4514		639[0n]			1	No				25-Feb-2015	Liturgusa milleri	Adult			Museum national d Histoire naturelle
MANGF	MANNM942-19	GFMAN18-221	GFMAN18-221	BOLD:ADZ0458		580[0n]			1	No				25-Feb-2015	Choeradodis strumaria	Adult			Museum national d Histoire naturelle
MANGF	MANNM943-19	GFMAN18-222	GFMAN18-222	BOLD:ADY0336		658[0n]			1	No				25-Feb-2015	Metacanthops amazonica	Adult			Museum national d Histoire naturelle
MANGF	MANNM944-19	GFMAN18-223	GFMAN18-223	BOLD:ACP8801		658[0n]			1	No				25-Feb-2015	Metilia brunnerii	Adult			Museum national d Histoire naturelle
MANGF	MANNM946-19	GFMAN18-225	GFMAN18-225	BOLD:ADY7141		658[0n]			1	No				25-Feb-2015	Bantia fusca	Adult			Museum national d Histoire naturelle
MANGF	MANNM948-19	GFMAN18-227	GFMAN18-227			222[0n]			1	No				12-Aug-2015	Oxyopsis saussurei	Adult			Museum national d Histoire naturelle
MANGF	MANNM949-19	GFMAN18-228	GFMAN18-228	BOLD:ADU8622		622[0n]			1	No				12-Aug-2015	Oxyopsis saussurei	Adult			Museum national d Histoire naturelle
MANGF	MANNM950-19	GFMAN18-229	GFMAN18-229	BOLD:ADU8622		562[1n]			1	No				25-Feb-2015	Oxyopsis saussurei	Adult			Museum national d Histoire naturelle
MANGF	MANNM951-19	GFMAN18-230	GFMAN18-230	BOLD:ADU8622		534[0n]			1	No				12-Aug-2015	Oxyopsis saussurei	Adult			Museum national d Histoire naturelle
MANGF	MANNM953-19	GFMAN18-232	GFMAN18-232	BOLD:AGJ9015		658[0n]			1	No				07-May-2014	Parastagmatoptera unipunctata	Adult			Museum national d Histoire naturelle
MANGF	MANNM954-19	GFMAN18-233	GFMAN18-233	BOLD:ADY0831		658[0n]			1	No				09-Jul-2016	Parastagmatoptera unipunctata	Adult			Museum national d Histoire naturelle
MANGF	MANNM955-19	GFMAN18-234	GFMAN18-234	BOLD:ADZ7611		658[0n]			1	No				12-Sep-2015	Photina pilosa	Adult			Museum national d Histoire naturelle
MANGF	MANNM956-19	GFMAN18-235	GFMAN18-235	BOLD:ADZ7611		658[0n]			1	No				27-Sep-2014	Photina pilosa	Adult			Museum national d Histoire naturelle
MANGF	MANNM957-19	GFMAN18-236	GFMAN18-236	BOLD:ACR3432		629[0n]			1	No				06-Feb-2019	Stagmatoptera supplicaria	Adult			Research Collection of Nicolas Moulin
MANGF	MANNM958-19	GFMAN18-237	GFMAN18-237	BOLD:ADZ6024		627[0n]			1	No				03-Feb-2019	Alangularis multilobata	Adult			Research Collection of Nicolas Moulin
MANGF	MANNM959-19	GFMAN18-238	GFMAN18-238	BOLD:ADZ6024		624[0n]			1	No				03-Feb-2019	Alangularis multilobata	Adult			Research Collection of Nicolas Moulin
MANGF	MANNM960-19	GFMAN18-239	GFMAN18-239	BOLD:ADZ6024		658[0n]			1	No				03-Feb-2019	Alangularis multilobata	Adult			Research Collection of Nicolas Moulin
MANGF	MANNM961-19	GFMAN18-240	GFMAN18-240	BOLD:ACR2312		658[0n]			1	No				03-Feb-2019	Microphotina viridescens	Adult			Research Collection of Nicolas Moulin
MANGF	MANNM962-19	GFMAN18-241	GFMAN18-241	BOLD:ACR2312		658[0n]			1	No				03-Feb-2019	Microphotina viridescens	Adult			Research Collection of Nicolas Moulin
MANGF	MANNM963-19	GFMAN18-242	GFMAN18-242	BOLD:ACR2312		658[0n]			1	No				03-Feb-2019	Microphotina viridescens	Adult			Research Collection of Nicolas Moulin
MANGF	MANNM964-19	GFMAN18-243	GFMAN18-243	BOLD:ADY0831		615[0n]			1	No				26-Jul-2014	Parastagmatoptera unipunctata	Adult			Museum national d Histoire naturelle
MANGF	MANNM965-19	GFMAN18-244	GFMAN18-244	BOLD:ACR2557		530[0n]			1	No				02-Dec-2014	Parastagmatoptera immaculata	Adult			Museum national d Histoire naturelle
MANGF	MANNM966-19	GFMAN18-245	GFMAN18-245	BOLD:ACR2557		628[0n]			1	No				30-Nov-2014	Parastagmatoptera immaculata	Adult			Museum national d Histoire naturelle
MANGF	MANNM967-19	GFMAN18-246	GFMAN18-246	BOLD:ACR2557		658[0n]			1	No				20-Oct-2014	Parastagmatoptera immaculata	Adult			Museum national d Histoire naturelle
MANGF	MANNM985-19	GFMAN18-255	GFMAN18-255	BOLD:ADV0305		629[0n]			1	No				07-Nov-2015	Angela trifasciata	Adult			Research Collection of Nicolas Moulin
MANGF	MANNM987-19	GFMAN18-257	GFMAN18-257	BOLD:ADX8530		610[0n]			1	No				13-Oct-2018	Angela saussurii	Adult			Research Collection of Nicolas Moulin
MANGF	MANNM991-19	GFMAN18-261	GFMAN18-261	BOLD:ADY0044		658[0n]			1	No				25-Aug-2018	Tithrone roseipennis	Adult			Research Collection of Nicolas Moulin
MANGF	MANNM992-19	GFMAN18-262	GFMAN18-262	BOLD:ACR2242		658[0n]			1	No				08-Sep-2018	Acontista gracilis	Adult			Research Collection of Nicolas Moulin
