# Supplementary material for: MANGF: a reference library of DNA barcodes for Mantodea from French Guiana (Insecta, Dictyoptera)
Source: Biodivers Data J. 2025 Apr 9;13:e149486. doi: 10.3897/BDJ.13.e149486 (PMC12004074; doi:10.3897/BDJ.13.e149486)
Supplement: Supplementary material 2 — MANGF library - specimen data [file bdj-13-e149486-s002.csv]

Sample ID	Field ID	Museum ID	Collection Code	Institution Storing	Phylum	Class	Order	Family	Subfamily	Tribe	Genus	Species	Subspecies	Identifier	Identifier Email	Identification Method	Taxonomy Notes	Sex	Reproduction	Life Stage	Extra Info	Notes	Voucher Status	Tissue Descriptor	External URLs	Associated Taxa	Associated Specimens	Collectors	Collection Date	Country/Ocean	State/Province	Region	Sector	Exact Site	Lat	Lon	Elev	Depth	Elevation Precision	Depth Precision	GPS Source	Coordinate Accuracy	Event Time	Collection Date Accuracy	Habitat	Sampling Protocol	Collection Notes	Site Code	Collection Event ID
GFMAN18-166	GFMAN18-166			Museum national d Histoire naturelle	Arthropoda	Insecta	Mantodea	Acanthopidae	Acanthopinae		Acanthops	Acanthops fuscifolia		Nicolas Moulin	nmentomo@gmail.com	Morphology		M	Sexual	Adult								SEAG	2014-07-26	French Guiana			Kourou	Savane des Peres	5.10928	-52.6367										Light Trap	SEAG	SDP
GFMAN18-180	GFMAN18-180			Museum national d Histoire naturelle	Arthropoda	Insecta	Mantodea	Acanthopidae	Acanthopinae		Acanthops	Acanthops fuscifolia		Nicolas Moulin	nmentomo@gmail.com	Morphology		M	Sexual	Adult								SEAG	2014-10-25	French Guiana			Saint-Laurent-du-Maroni	Massif Lucifer	4.78355	-53.92833	500									Light Trap	SEAG	LCF
NMMAN11-0082	NMMAN11-0082			Research Collection of Nicolas Moulin	Arthropoda	Insecta	Mantodea	Acanthopidae	Acanthopinae		Acanthops	Acanthops fuscifolia		Nicolas Moulin	nmentomo@gmail.com	Morphology		M	Sexual	Adult								J.-L. Giuglaris	2007-08-02	French Guiana			Roura	Kaw	4.51468	-52.06643	150									Light Trap
NMMAN11-0235	NMMAN11-0235			Research Collection of Nicolas Moulin	Arthropoda	Insecta	Mantodea	Acanthopidae	Acanthopinae		Acanthops	Acanthops fuscifolia		Nicolas Moulin	nmentomo@gmail.com	Morphology		M	Sexual	Adult									2013-05-01	French Guiana			Kourou	Montagne des Peres	5.09788	-52.6399	100									Light Trap
GFMAN18-384	GFMAN18-384			Research Collection of Nicolas Moulin	Arthropoda	Insecta	Mantodea	Acanthopidae	Acanthopinae		Acanthops	Acanthops fuscifolia		Nicolas Moulin	nmentomo@gmail.com	Morphology		M	Sexual	Adult								SEAG	2023-08-26	French Guiana			Kourou	Carriere de Luz	5.181	-52.715	13									Automatic Light Trap	Automatic Light Trap
GFMAN18-396	GFMAN18-396			Research Collection of Nicolas Moulin	Arthropoda	Insecta	Mantodea	Acanthopidae	Acanthopinae		Acanthops	Acanthops fuscifolia		Nicolas Moulin	nmentomo@gmail.com	Morphology		M	Sexual	Adult								SEAG	2023-09-23	French Guiana			Kourou	Carriere de Luz	5.181	-52.715	13									Automatic Light Trap	Automatic Light Trap
GFMAN18-402	GFMAN18-402			Research Collection of Nicolas Moulin	Arthropoda	Insecta	Mantodea	Acanthopidae	Acanthopinae		Acanthops	Acanthops fuscifolia		Nicolas Moulin	nmentomo@gmail.com	Morphology		M	Sexual	Adult								SEAG	2022-10-27	French Guiana			Saul	Roche Dachine	3.467	-53.222	220									Light Trap	Light Trap
GFMAN18-042	GFMAN18-042			Research Collection of Nicolas Moulin	Arthropoda	Insecta	Mantodea	Acanthopidae	Stenophyllinae	Acontistini	Acontista	Acontista cayennensis		Nicolas Moulin	nmentomo@gmail.com	Morphology		F	Sexual	Adult								SEAG	2018-07-01	French Guiana			Matoury	Stoupan	4.7498	-52.3307	10									Hand Catching	SEAG	STP
GFMAN18-135	GFMAN18-135			Research Collection of Nicolas Moulin	Arthropoda	Insecta	Mantodea	Acanthopidae	Stenophyllinae	Acontistini	Acontista	Acontista cayennensis		Nicolas Moulin	nmentomo@gmail.com	BOLD ID Engine: top hits			Sexual	Nymph								N. Moulin	2018-11-06	French Guiana			Papaichton	Base camp	3.8216	-54.1269	288									Beating sheet
GFMAN18-174	GFMAN18-174			Museum national d Histoire naturelle	Arthropoda	Insecta	Mantodea	Acanthopidae	Stenophyllinae	Acontistini	Acontista	Acontista cayennensis		Nicolas Moulin	nmentomo@gmail.com	Morphology		M	Sexual	Adult								SEAG	2016-01-12	French Guiana			Maripasoula	Mont Itoupe	3.02195	-53.0842	600									Light Trap	SEAG	ITP
NMMAN11-0829	NMMAN11-0829			Research Collection of Nicolas Moulin	Arthropoda	Insecta	Mantodea	Acanthopidae	Stenophyllinae	Acontistini	Acontista	Acontista cayennensis		Nicolas Moulin	nmentomo@gmail.com	Morphology		F	Sexual	Adult								SEAG	2020-10-19	French Guiana			Remire-Montjoly	Mont Mahury	4.883	-52.25	166									Malaise Trap		MHY
GFMAN18-048	GFMAN18-048			Research Collection of Nicolas Moulin	Arthropoda	Insecta	Mantodea	Acanthopidae	Stenophyllinae	Acontistini	Acontista	Acontista gracilis		Nicolas Moulin	nmentomo@gmail.com	Morphology		F	Sexual	Adult								SEAG	2018-02-24	French Guiana			Roura	Montagne des Chevaux	4.74683	-52.43433	100									Malaise Trap	SEAG	MCV
GFMAN18-052	GFMAN18-052			Research Collection of Nicolas Moulin	Arthropoda	Insecta	Mantodea	Acanthopidae	Stenophyllinae	Acontistini	Acontista	Acontista gracilis		Nicolas Moulin	nmentomo@gmail.com	Morphology		M	Sexual	Adult								SEAG	2018-07-21	French Guiana			Roura	Montagne des Chevaux	4.74683	-52.43433	100									PolyVie Pink	SEAG	MCV
GFMAN18-088	GFMAN18-088			Research Collection of Nicolas Moulin	Arthropoda	Insecta	Mantodea	Acanthopidae	Stenophyllinae	Acontistini	Acontista	Acontista gracilis		Nicolas Moulin	nmentomo@gmail.com	Morphology		F	Sexual	Adult								SEAG	2018-05-26	French Guiana			Roura	Montagne des Chevaux	4.74683	-52.43433	100									Canopy UV Trap	SEAG	MCV
GFMAN18-136	GFMAN18-136			Research Collection of Nicolas Moulin	Arthropoda	Insecta	Mantodea	Acanthopidae	Stenophyllinae	Acontistini	Acontista	Acontista gracilis		Nicolas Moulin	nmentomo@gmail.com	BOLD ID Engine: top hits			Sexual	Nymph								N. Moulin	2018-11-06	French Guiana			Papaichton	Base camp	3.8216	-54.1269	288									Beating sheet
GFMAN18-262	GFMAN18-262			Research Collection of Nicolas Moulin	Arthropoda	Insecta	Mantodea	Acanthopidae	Stenophyllinae	Acontistini	Acontista	Acontista gracilis		Nicolas Moulin	nmentomo@gmail.com	Morphology		M	Sexual	Adult								SEAG	2018-09-08	French Guiana			Roura	Montagne des Chevaux	4.74683	-52.43433	100									PolyVie Pink	SEAG	MCV
NMMAN11-0187	NMMAN11-0187			Research Collection of Nicolas Moulin	Arthropoda	Insecta	Mantodea	Acanthopidae	Stenophyllinae	Acontistini	Acontista	Acontista gracilis		Nicolas Moulin	nmentomo@gmail.com			M	Sexual	Adult								A. Cahurel	2009-10-10	French Guiana			Regina	N2 PK 62, Layon degrad Correze, auberge orpailleurs	4.42948	-52.3274	100									Light Trap
GFMAN18-067	GFMAN18-067			Research Collection of Nicolas Moulin	Arthropoda	Insecta	Mantodea	Mantidae	Vatinae	Vatini	Alangularis	Alangularis multilobata		Nicolas Moulin	nmentomo@gmail.com	Morphology		M	Sexual	Adult								SEAG	2018-02-14	French Guiana			Saint-Georges-de-l Oyapock	Piton Rocheux de l`Armontabo	3.72	-52.3										Light Trap	SEAG	PRA
GFMAN18-101	GFMAN18-101			Research Collection of Nicolas Moulin	Arthropoda	Insecta	Mantodea	Mantidae	Vatinae	Vatini	Alangularis	Alangularis multilobata		Nicolas Moulin	nmentomo@gmail.com	Morphology		M	Sexual	Adult								N. Moulin	2018-11-03	French Guiana			Papaichton	Base camp	3.8216	-54.12692	288									Light Trap
GFMAN18-130	GFMAN18-130			Research Collection of Nicolas Moulin	Arthropoda	Insecta	Mantodea	Mantidae	Vatinae	Vatini	Alangularis	Alangularis multilobata		Nicolas Moulin	nmentomo@gmail.com	Morphology		M	Sexual	Adult								N. Moulin	2018-11-06	French Guiana			Papaichton	Base camp	3.8216	-54.12692	288									Light Trap
GFMAN18-168	GFMAN18-168			Museum national d Histoire naturelle	Arthropoda	Insecta	Mantodea	Mantidae	Vatinae	Vatini	Alangularis	Alangularis multilobata		Nicolas Moulin	nmentomo@gmail.com	Morphology		M	Sexual	Adult								SEAG	2014-11-28	French Guiana			Maripasoula	Mont Itoupe	3.02195	-53.08417	600									Light Trap	SEAG	ITP
GFMAN18-237	GFMAN18-237			Research Collection of Nicolas Moulin	Arthropoda	Insecta	Mantodea	Mantidae	Vatinae	Vatini	Alangularis	Alangularis multilobata		Nicolas Moulin	nmentomo@gmail.com	Morphology		M	Sexual	Adult								T. Decaens	2019-02-03	French Guiana			Kourou	Piste Denis	5.08282	-52.75887	70									Light Trap
GFMAN18-238	GFMAN18-238			Research Collection of Nicolas Moulin	Arthropoda	Insecta	Mantodea	Mantidae	Vatinae	Vatini	Alangularis	Alangularis multilobata		Nicolas Moulin	nmentomo@gmail.com	Morphology		M	Sexual	Adult								T. Decaens	2019-02-03	French Guiana			Kourou	Piste Denis	5.08282	-52.75887	70									Light Trap
GFMAN18-239	GFMAN18-239			Research Collection of Nicolas Moulin	Arthropoda	Insecta	Mantodea	Mantidae	Vatinae	Vatini	Alangularis	Alangularis multilobata		Nicolas Moulin	nmentomo@gmail.com	Morphology		M	Sexual	Adult								T. Decaens	2019-02-03	French Guiana			Kourou	Piste Denis	5.08282	-52.75887	70									Light Trap
NMMAN11-0166	NMMAN11-0166			Research Collection of Nicolas Moulin	Arthropoda	Insecta	Mantodea	Mantidae	Vatinae	Vatini	Alangularis	Alangularis multilobata		Nicolas Moulin	nmentomo@gmail.com			M	Sexual	Adult									2012-07-20	French Guiana			Roura	Montagne de Kaw, D6, PK36	4.5158	-52.066	138									Light Trap
GFMAN18-116	GFMAN18-116			Research Collection of Nicolas Moulin	Arthropoda	Insecta	Mantodea	Angelidae			Angela	Angela fulgida		Nicolas Moulin	nmentomo@gmail.com	Morphology		M	Sexual	Adult								N. Moulin	2018-11-04	French Guiana			Papaichton	Base camp	3.8216	-54.12692	288									Light Trap
GFMAN18-117	GFMAN18-117			Research Collection of Nicolas Moulin	Arthropoda	Insecta	Mantodea	Angelidae			Angela	Angela fulgida		Nicolas Moulin	nmentomo@gmail.com	Morphology		M	Sexual	Adult								N. Moulin	2018-11-04	French Guiana			Papaichton	Base camp	3.8216	-54.12692	288									Light Trap
GFMAN18-118	GFMAN18-118			Research Collection of Nicolas Moulin	Arthropoda	Insecta	Mantodea	Angelidae			Angela	Angela fulgida		Nicolas Moulin	nmentomo@gmail.com	Morphology		M	Sexual	Adult								N. Moulin	2018-11-04	French Guiana			Papaichton	Base camp	3.8216	-54.12692	288									Light Trap
GFMAN18-119	GFMAN18-119			Research Collection of Nicolas Moulin	Arthropoda	Insecta	Mantodea	Angelidae			Angela	Angela fulgida		Nicolas Moulin	nmentomo@gmail.com	Morphology		M	Sexual	Adult								N. Moulin	2018-11-04	French Guiana			Papaichton	Base camp	3.8216	-54.12692	288									Automatic Light Trap
GFMAN18-127	GFMAN18-127			Research Collection of Nicolas Moulin	Arthropoda	Insecta	Mantodea	Angelidae			Angela	Angela fulgida		Nicolas Moulin	nmentomo@gmail.com	Morphology		M	Sexual	Adult								N. Moulin	2018-11-06	French Guiana			Papaichton	Base camp	3.8216	-54.12692	288									Light Trap
NMMAN11-0355	NMMAN11-0355			Research Collection of Nicolas Moulin	Arthropoda	Insecta	Mantodea	Angelidae			Angela	Angela fulgida		Nicolas Moulin	nmentomo@gmail.com			M	Sexual	Adult								Th. Decaens	2014-02-21	French Guiana			Saul	Crique Limonade	3.61937	-53.2024	200									Light Trap
NMMAN11-0193	NMMAN11-0193			Research Collection of Nicolas Moulin	Arthropoda	Insecta	Mantodea	Angelidae			Angela	Angela fulgida		Nicolas Moulin	nmentomo@gmail.com			M	Sexual	Adult								A. Cahurel	2009-08-01	French Guiana			Roura	Cacao, la Source	4.5487	-52.49185	15									Light Trap
NMMAN11-0916	NMMAN11-0916			Research Collection of Nicolas Moulin	Arthropoda	Insecta	Mantodea	Angelidae			Angela	Angela fulgida		Nicolas Moulin	nmentomo@gmail.com	BOLD ID Engine: top hits			Sexual	Nymph								E. Poirier	2020-08-30	French Guiana			Regina	Approuague, Saut Mapaou	4.191	-52.332	20									Hand Catching	Day
GFMAN18-313	GFMAN18-313			Research Collection of Nicolas Moulin	Arthropoda	Insecta	Mantodea	Angelidae			Angela	Angela fulgida		Nicolas Moulin	nmentomo@gmail.com	Morphology		M	Sexual	Adult								J. Lapeze & N. Page	2023-07-14	French Guiana			Sinnamary	Paracou Field Station	5.274	-52.924	34									Light Trap	SURVEY
GFMAN18-274	TRI_2023_030		TRI_2023_030	Research Collection of Nicolas Hausherr	Arthropoda	Insecta	Mantodea	Angelidae			Angela	Angela fulgida		Nicolas Hausherr	nicolas.hausherr@gmail.com	Morphology	guianensis/fulgida complex	M	Sexual	Adult								N. Hausherr	2023-04-13	French Guiana			Saint-Elie	Reserve Naturelle La Trinite	4.735	-53.308	150									Hand Catching	AEMG_23_BAR_007
GFMAN18-275	TRI_2023_022		TRI_2023_022	Research Collection of Nicolas Hausherr	Arthropoda	Insecta	Mantodea	Angelidae			Angela	Angela fulgida		Nicolas Hausherr	nicolas.hausherr@gmail.com	Morphology	guianensis/fulgida complex	M	Sexual	Adult								N. Hausherr	2023-04-12	French Guiana			Saint-Elie	Reserve Naturelle La Trinite	4.735	-53.308	150									Hand Catching	AEMG_23_BAR_008
NMMAN11-0922	NMMAN11-0922			Research Collection of Nicolas Moulin	Arthropoda	Insecta	Mantodea	Angelidae			Angela	Angela fulgida		Nicolas Moulin	nmentomo@gmail.com	Morphology		M	Sexual	Adult								N. Hausherr	2022-11-30	French Guiana			Saint-Laurent-du-Maroni	Palambala	5.43	-54.051	20									Breeding
NMMAN11-0923	NMMAN11-0923			Research Collection of Nicolas Moulin	Arthropoda	Insecta	Mantodea	Angelidae			Angela	Angela fulgida		Nicolas Moulin	nmentomo@gmail.com	Morphology		M	Sexual	Adult								N. Hausherr	2022-11-30	French Guiana			Saint-Laurent-du-Maroni	Palambala	5.43	-54.051	20									Breeding
NMMAN11-0924	NMMAN11-0924			Research Collection of Nicolas Moulin	Arthropoda	Insecta	Mantodea	Angelidae			Angela	Angela fulgida		Nicolas Moulin	nmentomo@gmail.com	Morphology		F	Sexual	Adult								N. Hausherr	2022-11-30	French Guiana			Saint-Laurent-du-Maroni	Palambala	5.43	-54.051	20									Breeding
NMMAN11-0932	NMMAN11-0932			Research Collection of Nicolas Moulin	Arthropoda	Insecta	Mantodea	Angelidae			Angela	Angela fulgida		Nicolas Moulin	nmentomo@gmail.com	Morphology		M	Sexual	Adult								J. Barbut	2012-02-17	French Guiana			Saul	Point de Vue	3.642	-53.2	100									Light Trap
GFMAN18-297	GFMAN18-297			Research Collection of Nicolas Moulin	Arthropoda	Insecta	Mantodea	Angelidae			Angela	Angela fulgida		Nicolas Moulin	nmentomo@gmail.com	Morphology		M	Sexual	Adult								SEAG	2023-09-12	French Guiana			Saint-Elie	Reserve Naturelle Trinite - Mont Tabulaire	4.611	-53.359	300									Light Trap
GFMAN18-308	GFMAN18-308			Research Collection of Nicolas Moulin	Arthropoda	Insecta	Mantodea	Angelidae			Angela	Angela fulgida		Nicolas Moulin	nmentomo@gmail.com	Morphology		M	Sexual	Adult								SEAG	2018-11-05	French Guiana			Saint-Elie	Reserve Naturelle Trinite - Camp Aya	4.611	-53.359	300									Light Trap
GFMAN18-309	GFMAN18-309			Research Collection of Nicolas Moulin	Arthropoda	Insecta	Mantodea	Angelidae			Angela	Angela fulgida		Nicolas Moulin	nmentomo@gmail.com	Morphology		M	Sexual	Adult								SEAG	2023-09-18	French Guiana			Saint-Elie	Reserve Naturelle Trinite - Mont Tabulaire	4.611	-53.359	300									Light Trap
GFMAN18-318	GFMAN18-318			Research Collection of Nicolas Moulin	Arthropoda	Insecta	Mantodea	Angelidae			Angela	Angela fulgida		Nicolas Moulin	nmentomo@gmail.com	Morphology		M	Sexual	Adult								SEAG	2022-10-26	French Guiana			Saul	Roche Dachine	3.467	-53.222	220									Light Trap
GFMAN18-341	GFMAN18-341			Research Collection of Nicolas Moulin	Arthropoda	Insecta	Mantodea	Angelidae			Angela	Angela fulgida		Nicolas Moulin	nmentomo@gmail.com	Morphology		M	Sexual	Adult								SEAG	2023-09-09	French Guiana			Kourou	Montagne des Peres	5.106	-52.643	59									Automatic Light Trap		MDP
GFMAN18-342	GFMAN18-342			Research Collection of Nicolas Moulin	Arthropoda	Insecta	Mantodea	Angelidae			Angela	Angela fulgida		Nicolas Moulin	nmentomo@gmail.com	Morphology		M	Sexual	Adult								SEAG	2022-10-24	French Guiana			Saul	Roche Dachine	3.467	-53.222	220									Light Trap		RDA
GFMAN18-356	GFMAN18-356			Research Collection of Nicolas Moulin	Arthropoda	Insecta	Mantodea	Angelidae			Angela	Angela fulgida		Nicolas Moulin	nmentomo@gmail.com	Morphology	guianensis/fulgida complex	M	Sexual	Adult								SEAG	2023-08-12	French Guiana			Kourou	Montagne des Peres	5.106	-52.643	59									PolyVie Blue	PolyVie Blue	MDP
GFMAN18-377	GFMAN18-377			Research Collection of Nicolas Moulin	Arthropoda	Insecta	Mantodea	Angelidae			Angela	Angela fulgida		Nicolas Moulin	nmentomo@gmail.com	Morphology	guianensis/fulgida complex	M	Sexual	Adult								SEAG	2018-10-06	French Guiana			Maripasoula	Mamilihpan	2.573	-54.232	206									Light Trap	Light Trap
GFMAN18-398	GFMAN18-398			Research Collection of Nicolas Moulin	Arthropoda	Insecta	Mantodea	Angelidae			Angela	Angela fulgida		Nicolas Moulin	nmentomo@gmail.com	Morphology	guianensis/fulgida complex	M	Sexual	Adult								N. Giraud-Andine & J. Lapeze	2023-05-21	French Guiana			Papaichton	Crique Bamba	3.794	-54.11	120									Light Trap	Light Trap
GFMAN18-404	GFMAN18-404			Research Collection of Nicolas Moulin	Arthropoda	Insecta	Mantodea	Angelidae			Angela	Angela fulgida		Nicolas Moulin	nmentomo@gmail.com	Morphology	guianensis/fulgida complex	M	Sexual	Adult								SEAG	2018-08-16	French Guiana			Regina	Mont Chauve	3.821	-52.738	193									Light Trap	Light Trap
GFMAN18-405	GFMAN18-405			Research Collection of Nicolas Moulin	Arthropoda	Insecta	Mantodea	Angelidae			Angela	Angela fulgida		Nicolas Moulin	nmentomo@gmail.com	Morphology	guianensis/fulgida complex	M	Sexual	Adult								SEAG	2023-09-20	French Guiana			Saint-Elie	Mont Tabulaire, RNN Trinite	4.611	-53.359	600									Automatic Light Trap	Automatic Light Trap
GFMAN18-028	GFMAN18-028			Museum national d Histoire naturelle	Arthropoda	Insecta	Mantodea	Angelidae			Angela	Angela lemoulti		Nicolas Moulin	nmentomo@gmail.com	Morphology		M	Sexual	Adult								ASPER	2016-11-13	French Guiana			Roura	Kaw, Route de Kaw pk28	4.57028	-52.7861	320									Hand Catching
GFMAN18-031	GFMAN18-031			Museum national d Histoire naturelle	Arthropoda	Insecta	Mantodea	Angelidae			Angela	Angela lemoulti		Roger Roy	rroy@mnhn.fr	Morphology		F	Sexual	Adult								ASPER	2013-10-14	French Guiana			Saul	Belvedere de Saul	3.61667	-53.2										Hand Catching	SEAG	SPV
NMMAN11-0915	NMMAN11-0915			Research Collection of Nicolas Moulin	Arthropoda	Insecta	Mantodea	Angelidae			Angela	Angela lemoulti		Nicolas Moulin	nmentomo@gmail.com	Morphology		F	Sexual	Adult								N. Hausherr & E. Loeb	2019-10-25	French Guiana			Roura	N2 pk37,5, Amazone Nature Lodge	4.56	-52.207	310									Hand Catching	Night
NMMAN11-0926	EL_TRE_23_001		EL_TRE_23_001	Research Collection of Nicolas Moulin	Arthropoda	Insecta	Mantodea	Angelidae			Angela	Angela lemoulti		Nicolas Hausherr	nicolas.hausherr@gmail.com	Morphology		M	Sexual	Adult								N. Hausherr	2022-11-23	French Guiana			Roura	Reserve Naturelle Tresor	4.595	-52.306	256									Breeding
NMMAN11-0927	EL_TRE_23_005		EL_TRE_23_005	Research Collection of Nicolas Moulin	Arthropoda	Insecta	Mantodea	Angelidae			Angela	Angela lemoulti		Nicolas Hausherr	nicolas.hausherr@gmail.com	Morphology		F	Sexual	Adult								N. Hausherr	2022-11-23	French Guiana			Roura	Reserve Naturelle Tresor	4.595	-52.306	256									Breeding
GFMAN18-419	GFMAN18-419			Research Collection of Nicolas Moulin	Arthropoda	Insecta	Mantodea	Angelidae			Angela	Angela lemoulti		Nicolas Moulin	nmentomo@gmail.com	Morphology		F	Sexual	Adult								N. Moulin	2023-10-10	French Guiana			Roura	Reserve naturelle Tresor	4.608	-52.287	118									Hand Catching	Hand Catching
GFMAN18-421	GFMAN18-421			Research Collection of Nicolas Moulin	Arthropoda	Insecta	Mantodea	Angelidae			Angela	Angela lemoulti		Nicolas Moulin	nmentomo@gmail.com	Morphology			Sexual	Nymph								N. Moulin	2023-10-14	French Guiana			Sinnamary	Field Station Paracou CIRAD	5.267	-52.926	59									Hand Catching	Hand Catching
NMMAN11-0214	NMMAN11-0214			Research Collection of Nicolas Moulin	Arthropoda	Insecta	Mantodea	Angelidae			Angela	Angela maxima		Nicolas Moulin	nmentomo@gmail.com			F	Sexual	Adult									2013-05-01	French Guiana			Roura	Cacao, la Source	4.5487	-52.49185	15									Light Trap
GFMAN18-279	TRE_2022_007		TRE_2022_007	Research Collection of Nicolas Hausherr	Arthropoda	Insecta	Mantodea	Angelidae			Angela	Angela maxima		Nicolas Hausherr	nicolas.hausherr@gmail.com	Morphology		M	Sexual	Nymph								N. Hausherr	2022-11-22	French Guiana			Roura	Reserve Naturelle Tresor	4.595	-52.306	256									Hand Catching	AEMG_23_BAR_012
GFMAN18-051	GFMAN18-051			Research Collection of Nicolas Moulin	Arthropoda	Insecta	Mantodea	Angelidae			Angela	Angela purpurascens		Nicolas Moulin	nmentomo@gmail.com	Morphology		M	Sexual	Adult								SEAG	2018-06-09	French Guiana			Roura	Montagne des Chevaux	4.74683	-52.43433	100									Malaise Trap	SEAG	MCV
GFMAN18-399	GFMAN18-399			Research Collection of Nicolas Moulin	Arthropoda	Insecta	Mantodea	Angelidae			Angela	Angela purpurascens		Nicolas Moulin	nmentomo@gmail.com	Morphology		M	Sexual	Adult								N. Giraud-Andine & J. Lapeze	2023-05-20	French Guiana			Papaichton	Bourg	3.806	-54.145	87									Hand Catching	Hand Catching
GFMAN18-171	GFMAN18-171			Museum national d Histoire naturelle	Arthropoda	Insecta	Mantodea	Angelidae			Angela	Angela quinquemaculata		Nicolas Moulin	nmentomo@gmail.com	Morphology		M	Sexual	Adult								SEAG	2014-09-19	French Guiana			Camopi	Mont Saint Marcel	2.38417	-53.0103	635									Light Trap	SEAG	STM
GFMAN18-401	GFMAN18-401			Research Collection of Nicolas Moulin	Arthropoda	Insecta	Mantodea	Angelidae			Angela	Angela quinquemaculata		Nicolas Moulin	nmentomo@gmail.com	Morphology		M	Sexual	Adult								SEAG	2022-10-27	French Guiana			Saul	Roche Dachine	3.467	-53.222	220									Light Trap	Light Trap
GFMAN18-030	GFMAN18-030			Museum national d Histoire naturelle	Arthropoda	Insecta	Mantodea	Angelidae			Angela	Angela saussurii		Roger Roy	rroy@mnhn.fr	Morphology		M	Sexual	Adult								J.-L. Giuglaris	2013-06-01	French Guiana			Kourou	Matiti	5.01667	-52.5833										Light Trap
GFMAN18-032	GFMAN18-032			Museum national d Histoire naturelle	Arthropoda	Insecta	Mantodea	Angelidae			Angela	Angela saussurii		Roger Roy	rroy@mnhn.fr	Morphology		M	Sexual	Adult								SEAG	2016-08-05	French Guiana			Mana	Angouleme, Saut Sabbat	5.4	-53.65										PolyVie Pink	SEAG	ANG
GFMAN18-069	GFMAN18-069			Research Collection of Nicolas Moulin	Arthropoda	Insecta	Mantodea	Angelidae			Angela	Angela saussurii		Nicolas Moulin	nmentomo@gmail.com	Morphology		M	Sexual	Adult								SEAG	2018-02-14	French Guiana			Saint-Georges-de-l Oyapock	Piton Rocheux de l`Armontabo	3.72	-52.3										Light Trap	SEAG	PRA
GFMAN18-070	GFMAN18-070			Research Collection of Nicolas Moulin	Arthropoda	Insecta	Mantodea	Angelidae			Angela	Angela saussurii		Nicolas Moulin	nmentomo@gmail.com	Morphology		M	Sexual	Adult								SEAG	2018-02-14	French Guiana			Saint-Georges-de-l Oyapock	Piton Rocheux de l`Armontabo	3.72	-52.3										Light Trap	SEAG	PRA
GFMAN18-075	GFMAN18-075			Research Collection of Nicolas Moulin	Arthropoda	Insecta	Mantodea	Angelidae			Angela	Angela saussurii		Nicolas Moulin	nmentomo@gmail.com	Morphology		M	Sexual	Adult								SEAG	2018-02-11	French Guiana			Saint-Georges-de-l Oyapock	Piton Rocheux de l`Armontabo	3.72	-52.3										Light Trap	SEAG	PRA
GFMAN18-257	GFMAN18-257			Research Collection of Nicolas Moulin	Arthropoda	Insecta	Mantodea	Angelidae			Angela	Angela saussurii		Nicolas Moulin	nmentomo@gmail.com	Morphology		M	Sexual	Adult								SEAG	2018-10-13	French Guiana			Roura	Montagne des Chevaux	4.74683	-52.4343	100									Canopy UV Trap	SEAG	MCV
GFMAN18-351	GFMAN18-351			Research Collection of Nicolas Moulin	Arthropoda	Insecta	Mantodea	Angelidae			Angela	Angela saussurii		Nicolas Moulin	nmentomo@gmail.com	Morphology		M	Sexual	Adult								J. Lapeze & M. Jagger	2024-02-13	French Guiana			Iracoubo	Piste Montagne de Fer	5.266	-53.489	52									Light Trap	Light Trap	P.MDF
GFMAN18-422	GFMAN18-422			Research Collection of Nicolas Moulin	Arthropoda	Insecta	Mantodea	Angelidae			Angela	Angela saussurii		Nicolas Moulin	nmentomo@gmail.com	Morphology		M	Sexual	Adult								SEAG	2019-06-01	French Guiana			Roura	Montagne des Chevaux	4.717	-52.401	110									Canopy UV Trap Blue	Canopy LumiVie Blue
GFMAN18-417	GFMAN18-417			Research Collection of Nicolas Moulin	Arthropoda	Insecta	Mantodea	Angelidae			Angela	Angela saussurii		Nicolas Moulin	nmentomo@gmail.com	Morphology		M	Sexual	Adult								SEAG	2019-04-13	French Guiana			Roura	Montagne des Chevaux	4.717	-52.401	110									Canopy UV Trap	Canopy Ultra Violet
GFMAN18-170	GFMAN18-170			Museum national d Histoire naturelle	Arthropoda	Insecta	Mantodea	Angelidae			Angela	Angela trifasciata		Nicolas Moulin	nmentomo@gmail.com	Morphology		M	Sexual	Adult								SEAG	2014-10-29	French Guiana			Saint-Laurent-du-Maroni	Massif Lucifer	4.78355	-53.9283	500									Light Trap	SEAG	LCF
GFMAN18-255	GFMAN18-255			Research Collection of Nicolas Moulin	Arthropoda	Insecta	Mantodea	Angelidae			Angela	Angela trifasciata		Nicolas Moulin	nmentomo@gmail.com	Morphology		M	Sexual	Adult								G. Lamarre	2015-11-07	French Guiana			Kourou	Paracou Research Station	5.26675	-52.926										Automatic Light Trap
GFMAN18-195	GFMAN18-195			Research Collection of Nicolas Moulin	Arthropoda	Insecta	Mantodea	Thespidae	Bantiinae		Bantia	Bantia fusca		Nicolas Moulin	nmentomo@gmail.com	Morphology		M	Sexual	Adult								T. Decaens	2019-01-30	French Guiana			Saul	Mt Galbao	3.60208	-53.2749	530									Light Trap
GFMAN18-225	GFMAN18-225			Museum national d Histoire naturelle	Arthropoda	Insecta	Mantodea	Thespidae	Bantiinae		Bantia	Bantia fusca		Roger Roy	rroy@mnhn.fr	Morphology		F	Sexual	Adult								MNHN	2015-02-25	French Guiana			Maripasoula	Massif du Mitaraka	2.23333	-54.45	690									Light Trap	The Planet Reviewed
NMMAN11-0851	NMMAN11-0851			Research Collection of Nicolas Moulin	Arthropoda	Insecta	Mantodea	Thespidae	Bantiinae		Bantia	Bantia fusca		Nicolas Moulin	nmentomo@gmail.com	Morphology		M	Sexual	Adult								J. Lapeze	2020-10-17	French Guiana			Kourou	Espace Chawari	5.096	-52.766	75									Light Trap		CWR
NMMAN11-0852	NMMAN11-0852			Research Collection of Nicolas Moulin	Arthropoda	Insecta	Mantodea	Thespidae	Bantiinae		Bantia	Bantia fusca		Nicolas Moulin	nmentomo@gmail.com	Morphology		M	Sexual	Adult								SEAG	2021-09-09	French Guiana			Saint-Elie	Mont Tabulaire	4.611	-53.359	600									Malaise		TMT
NMMAN11-0853	NMMAN11-0853			Research Collection of Nicolas Moulin	Arthropoda	Insecta	Mantodea	Thespidae	Bantiinae		Bantia	Bantia fusca		Nicolas Moulin	nmentomo@gmail.com	Morphology		M	Sexual	Adult								SEAG	2021-09-09	French Guiana			Saint-Elie	Mont Tabulaire	4.611	-53.359	600									Malaise		TMT
GFMAN18-293	GFMAN18-293			Research Collection of Nicolas Moulin	Arthropoda	Insecta	Mantodea	Thespidae	Bantiinae		Bantia	Bantia fusca		Nicolas Moulin	nmentomo@gmail.com	Morphology		M	Sexual	Adult								SEAG	2021-10-15	French Guiana			Camopi	Crique Memora	3.317	-52.2	100									Malaise Trap
GFMAN18-307	GFMAN18-307			Research Collection of Nicolas Moulin	Arthropoda	Insecta	Mantodea	Thespidae	Bantiinae		Bantia	Bantia fusca		Nicolas Moulin	nmentomo@gmail.com	Morphology		M	Sexual	Adult								SEAG	2023-09-21	French Guiana			Saint-Elie	Reserve Naturelle Trinite - Mont Tabulaire	4.611	-53.359	300									Malaise Trap
GFMAN18-317	GFMAN18-317			Research Collection of Nicolas Moulin	Arthropoda	Insecta	Mantodea	Thespidae	Bantiinae		Bantia	Bantia fusca		Nicolas Moulin	nmentomo@gmail.com	Morphology		M	Sexual	Adult								SEAG	2022-10-26	French Guiana			Saul	Roche Dachine	3.467	-53.222	220									Light Trap
GFMAN18-339	GFMAN18-339			Research Collection of Nicolas Moulin	Arthropoda	Insecta	Mantodea	Thespidae	Bantiinae		Bantia	Bantia fusca		Nicolas Moulin	nmentomo@gmail.com	Morphology		M	Sexual	Adult								SEAG	2022-10-25	French Guiana			Saul	Roche Dachine	3.467	-53.222	220									Light Trap	Light Trap	RDA
GFMAN18-340	GFMAN18-340			Research Collection of Nicolas Moulin	Arthropoda	Insecta	Mantodea	Thespidae	Bantiinae		Bantia	Bantia fusca		Nicolas Moulin	nmentomo@gmail.com	Morphology		M	Sexual	Adult								SEAG	2022-11-23	French Guiana			Kourou	Espace Chawari	5.096	-52.766	75									Malaise Trap		CWR
GFMAN18-344	GFMAN18-344			Research Collection of Nicolas Moulin	Arthropoda	Insecta	Mantodea	Thespidae	Bantiinae		Bantia	Bantia fusca		Nicolas Moulin	nmentomo@gmail.com	Morphology		M	Sexual	Adult								SEAG	2022-11-07	French Guiana			Kourou	Espace Chawari	5.096	-52.766	75									Malaise Trap		CWR
NMMAN11-0886	NMMAN11-0886			Research Collection of Nicolas Moulin	Arthropoda	Insecta	Mantodea	Acanthopidae	Stenophyllinae	Acontistini	Callibia	Callibia diana		Nicolas Moulin	nmentomo@gmail.com	Morphology		F	Sexual	Adult								J. Lapeze	2019-01-26	French Guiana			Roura	Montagne de Kaw, Piste Lalanne, D6 pk36	4.567	-52.224	294									Hand Catching	Night
GFMAN18-304	GFMAN18-304			Research Collection of Nicolas Moulin	Arthropoda	Insecta	Mantodea	Acanthopidae	Stenophyllinae	Acontistini	Callibia	Callibia diana		Nicolas Moulin	nmentomo@gmail.com	Morphology		M	Sexual	Adult								SEAG	2023-09-20	French Guiana			Saint-Elie	Reserve Naturelle Trinite - Mont Tabulaire	4.611	-53.359	300									Light Trap
GFMAN18-196	GFMAN18-196			Research Collection of Nicolas Moulin	Arthropoda	Insecta	Mantodea	Mantidae	Vatinae	Vatini	Callivates	Callivates stephanei		Nicolas Moulin	nmentomo@gmail.com	Morphology		M	Sexual	Adult								T. Decaens	2019-01-30	French Guiana			Kourou	Paracou Research Station	5.26675	-52.92597										Light Trap
GFMAN18-206	GFMAN18-206			Research Collection of Nicolas Moulin	Arthropoda	Insecta	Mantodea	Mantidae	Vatinae	Vatini	Callivates	Callivates stephanei		Nicolas Moulin	nmentomo@gmail.com	Morphology		F	Sexual	Adult								T. Decaens	2019-02-03	French Guiana			Kourou	Piste Denis	5.08282	-52.75887	70									Light Trap
GFMAN18-316	GFMAN18-316			Research Collection of Nicolas Moulin	Arthropoda	Insecta	Mantodea	Mantidae	Vatinae	Vatini	Callivates	Callivates stephanei		Nicolas Moulin	nmentomo@gmail.com	Morphology		M	Sexual	Adult								J. Lapeze & N. Page	2023-07-15	French Guiana			Sinnamary	Paracou Field Station	5.274	-52.924	34									Light Trap	SURVEY
GFMAN18-365	GFMAN18-365			Research Collection of Nicolas Moulin	Arthropoda	Insecta	Mantodea	Mantidae	Vatinae	Vatini	Callivates	Callivates stephanei		Nicolas Moulin	nmentomo@gmail.com	Morphology		M	Sexual	Adult								N. Page & J. Lapeze	2023-03-22	French Guiana			Sinnamary	Field Station Paracou CIRAD	5.267	-52.926	59									Light Trap	Light Trap		SURVEY
GFMAN18-108	GFMAN18-108			Research Collection of Nicolas Moulin	Arthropoda	Insecta	Mantodea	Photinaidae	Cardiopterinae		Cardioptera	Cardioptera squalodon		Nicolas Moulin	nmentomo@gmail.com	BOLD ID Engine: top hits			Sexual	Nymph								N. Moulin	2018-11-03	French Guiana			Papaichton	Base camp	3.8216	-54.1269	288									Beating sheet
GFMAN18-109	GFMAN18-109			Research Collection of Nicolas Moulin	Arthropoda	Insecta	Mantodea	Photinaidae	Cardiopterinae		Cardioptera	Cardioptera squalodon		Nicolas Moulin	nmentomo@gmail.com	Morphology		M	Sexual	Adult								N. Moulin	2018-11-03	French Guiana			Papaichton	Base camp	3.8216	-54.12692	288									Light Trap
GFMAN18-110	GFMAN18-110			Research Collection of Nicolas Moulin	Arthropoda	Insecta	Mantodea	Photinaidae	Cardiopterinae		Cardioptera	Cardioptera squalodon		Nicolas Moulin	nmentomo@gmail.com	Morphology		M	Sexual	Adult								N. Moulin	2018-11-03	French Guiana			Papaichton	Base camp	3.8216	-54.12692	288									Light Trap
GFMAN18-164	GFMAN18-164			Research Collection of Nicolas Moulin	Arthropoda	Insecta	Mantodea	Photinaidae	Cardiopterinae		Cardioptera	Cardioptera squalodon		Nicolas Moulin	nmentomo@gmail.com	Morphology		M	Sexual	Adult								SEAG	2016-01-15	French Guiana			Maripasoula	Mont Itoupe	3.02195	-53.08417	800									Light Trap	SEAG	ITP
GFMAN18-061	GFMAN18-061			Research Collection of Nicolas Moulin	Arthropoda	Insecta	Mantodea	Chaeteessidae			Chaeteessa	Chaeteessa caudata		Nicolas Moulin	nmentomo@gmail.com	Morphology		M	Sexual	Adult								SEAG	2018-02-14	French Guiana			Saint-Georges-de-l Oyapock	Piton Rocheux de l`Armontabo	3.72	-52.3										Light Trap	SEAG	PRA
GFMAN18-291	GFMAN18-291			Research Collection of Nicolas Moulin	Arthropoda	Insecta	Mantodea	Chaeteessidae			Chaeteessa	Chaeteessa caudata		Nicolas Moulin	nmentomo@gmail.com	Morphology		F	Sexual	Adult								SEAG	2022-07-23	French Guiana			Kourou	Lac Orchidee	5.213	-52.758	30									Malaise Trap
GFMAN18-335	GFMAN18-335			Research Collection of Nicolas Moulin	Arthropoda	Insecta	Mantodea	Chaeteessidae			Chaeteessa	Chaeteessa caudata		Nicolas Moulin	nmentomo@gmail.com	Morphology		F	Sexual	Adult								SEAG	2023-08-12	French Guiana			Kourou	Carriere de Luz	5.181	-52.715	13									Malaise Trap		LUZ
GFMAN18-337	GFMAN18-337			Research Collection of Nicolas Moulin	Arthropoda	Insecta	Mantodea	Chaeteessidae			Chaeteessa	Chaeteessa caudata		Nicolas Moulin	nmentomo@gmail.com	Morphology		F	Sexual	Adult								SEAG	2023-08-26	French Guiana			Kourou	Carriere de Luz	5.181	-52.715	13									Malaise Trap		LUZ
GFMAN18-360	GFMAN18-360			Research Collection of Nicolas Moulin	Arthropoda	Insecta	Mantodea	Chaeteessidae			Chaeteessa	Chaeteessa caudata		Nicolas Moulin	nmentomo@gmail.com	Morphology		F	Sexual	Adult								SEAG	2023-10-14	French Guiana			Kourou	Carriere de Luz	5.181	-52.715	13									Malaise Trap	Malaise Trap	LUZ
GFMAN18-010	GFMAN18-010			Museum national d Histoire naturelle	Arthropoda	Insecta	Mantodea	Chaeteessidae			Chaeteessa	Chaeteessa filata		Roger Roy	rroy@mnhn.fr	Morphology		M	Sexual	Adult								SEAG	2016-03-26	French Guiana			Roura	Montagne des Chevaux	4.74683	-52.4343	100									PolyVie Blue	SEAG	MCV
GFMAN18-276	TRI_2023_012			Research Collection of Nicolas Hausherr	Arthropoda	Insecta	Mantodea	Chaeteessidae			Chaeteessa	Chaeteessa filata		Nicolas Hausherr	nicolas.hausherr@gmail.com	Morphology		F	Sexual	Adult								N. Hausherr	2023-04-12	French Guiana			Saint-Elie	Reserve Naturelle La Trinite	4.735	-53.308	150									Hand Catching	AEMG_23_BAR_009		TRI_2023_012
GFMAN18-011	GFMAN18-011			Museum national d Histoire naturelle	Arthropoda	Insecta	Mantodea	Chaeteessidae			Chaeteessa	Chaeteessa valida		Roger Roy	rroy@mnhn.fr	Morphology		F	Sexual	Adult								SEAG	2014-05-03	French Guiana			Roura	Montagne des Chevaux	4.74683	-52.43433	100									Sea Land and Air Malaise	SEAG	MCV
GFMAN18-012	GFMAN18-012			Museum national d Histoire naturelle	Arthropoda	Insecta	Mantodea	Chaeteessidae			Chaeteessa	Chaeteessa valida		Roger Roy	rroy@mnhn.fr	Morphology		F	Sexual	Adult								SEAG	2016-02-20	French Guiana			Roura	Montagne des Chevaux	4.74683	-52.43433	100									PolyVie Pink	SEAG	MCV
GFMAN18-014	GFMAN18-014			Museum national d Histoire naturelle	Arthropoda	Insecta	Mantodea	Chaeteessidae			Chaeteessa	Chaeteessa valida		Roger Roy	rroy@mnhn.fr	Morphology		F	Sexual	Adult								SEAG	2016-03-26	French Guiana			Roura	Montagne des Chevaux	4.74683	-52.43433	100									PolyVie Blue	SEAG	MCV
GFMAN18-292	GFMAN18-292			Research Collection of Nicolas Moulin	Arthropoda	Insecta	Mantodea	Chaeteessidae			Chaeteessa	Chaeteessa valida		Nicolas Moulin	nmentomo@gmail.com	Morphology		F	Sexual	Adult								SEAG	2021-10-15	French Guiana			Camopi	Crique Memora	3.317	-52.2	100									Malaise Trap
GFMAN18-294	GFMAN18-294			Research Collection of Nicolas Moulin	Arthropoda	Insecta	Mantodea	Chaeteessidae			Chaeteessa	Chaeteessa valida		Nicolas Moulin	nmentomo@gmail.com	Morphology		F	Sexual	Adult								SEAG	2018-01-06	French Guiana			Roura	Montagne des Chevaux	4.717	-52.401	110									Malaise Trap	At height
NMMAN11-0190	NMMAN11-0190			Research Collection of Nicolas Moulin	Arthropoda	Insecta	Mantodea	Mantidae	Choeradodinae		Choeradodis	Choeradodis rhomboidea		Nicolas Moulin	nmentomo@gmail.com	BOLD ID Engine: top hits		M	Sexual	Adult								A. Cahurel	2009-02-01	French Guiana			Roura	Coralie, Piste de Coralie, PK 10	4.64573	-52.3501	40									Light Trap
GFMAN18-333	GFMAN18-333			Museum national d Histoire naturelle	Arthropoda	Insecta	Mantodea	Mantidae	Choeradodinae		Choeradodis	Choeradodis rhomboidea		Roger Roy	rroy@mnhn.fr	Morphology		M	Sexual	Adult								SEAG	2016-02-13	French Guiana			Roura	Montagne des Chevaux	4.717	-52.401	110									PolyVie Blue		MCV
GFMAN18-334	GFMAN18-334			Museum national d Histoire naturelle	Arthropoda	Insecta	Mantodea	Mantidae	Choeradodinae		Choeradodis	Choeradodis rhomboidea		Roger Roy	rroy@mnhn.fr	Morphology		M	Sexual	Adult								MNHN	2015-02-25	French Guiana			Maripasoula	Massif du Mitaraka	2.27	-54.52	430									Light Trap	The Planet Reviewed		APA-973-1
GFMAN18-413	GFMAN18-413			Research Collection of Nicolas Moulin	Arthropoda	Insecta	Mantodea	Mantidae	Choeradodinae		Choeradodis	Choeradodis rhomboidea		Nicolas Moulin	nmentomo@gmail.com	Morphology		M	Sexual	Adult								SEAG	2019-02-09	French Guiana			Roura	Montagne des Chevaux	4.717	-52.401	110									Canopy UV Trap Blue	Canopy LumiVie Blue
GFMAN18-416	GFMAN18-416			Research Collection of Nicolas Moulin	Arthropoda	Insecta	Mantodea	Mantidae	Choeradodinae		Choeradodis	Choeradodis rhomboidea		Nicolas Moulin	nmentomo@gmail.com	Morphology		M	Sexual	Adult								SEAG	2019-03-16	French Guiana			Roura	Montagne des Chevaux	4.717	-52.401	110									Canopy UV Trap	Canopy Ultra Violet
GFMAN18-126	GFMAN18-126			Research Collection of Nicolas Moulin	Arthropoda	Insecta	Mantodea	Mantidae	Choeradodinae		Choeradodis	Choeradodis strumaria		Nicolas Moulin	nmentomo@gmail.com	Morphology		M	Sexual	Adult								N. Moulin	2018-11-06	French Guiana			Papaichton	Base camp	3.8216	-54.12692	288									Automatic Light Trap
GFMAN18-177	GFMAN18-177			Museum national d Histoire naturelle	Arthropoda	Insecta	Mantodea	Mantidae	Choeradodinae		Choeradodis	Choeradodis strumaria		Alexandre Francois	afrancois@ecwp-ma.org	Morphology		M	Sexual	Adult								S. Brule	2007-09-12	French Guiana			Saul	Grand Boeuf Mort	3.63807	-53.2189										Light Trap	SEAG	GBM
GFMAN18-221	GFMAN18-221			Museum national d Histoire naturelle	Arthropoda	Insecta	Mantodea	Mantidae	Choeradodinae		Choeradodis	Choeradodis strumaria		Roger Roy	rroy@mnhn.fr	Morphology		F	Sexual	Adult								MNHN	2015-02-25	French Guiana			Maripasoula	Massif du Mitaraka	2.23333	-54.45	690									Light Trap	The Planet Reviewed
GFMAN18-182	GFMAN18-182			Research Collection of Nicolas Moulin	Arthropoda	Insecta	Mantodea	Mantidae	Choeradodinae		Choeradodis	Choeradodis strumaria		Nicolas Moulin	nmentomo@gmail.com	Morphology		F	Sexual	Adult								T. Decaens	2016-01-01	French Guiana			Maripasoula	Mont Itoupe	3.02195	-53.08417	600									Hand Catching
GFMAN18-002	GFMAN18-002			Museum national d Histoire naturelle	Arthropoda	Insecta	Mantodea	Mantidae	Vatinae	Pseudoxyopsidini	Chopardiella	Chopardiella latipennis		Roger Roy	rroy@mnhn.fr	Morphology		M	Sexual	Adult								MNHN	2015-02-25	French Guiana			Maripasoula	Massif du Mitaraka	2.23333	-54.45	690									Light Trap	The Planet Reviewed
GFMAN18-003	GFMAN18-003			Museum national d Histoire naturelle	Arthropoda	Insecta	Mantodea	Mantidae	Vatinae	Pseudoxyopsidini	Chopardiella	Chopardiella latipennis		Roger Roy	rroy@mnhn.fr	Morphology		M	Sexual	Adult								SEAG	2015-06-13	French Guiana			Roura	Montagne des Chevaux	4.74683	-52.43433	100									PolyVie Blue	SEAG	MCV
GFMAN18-041	GFMAN18-041			Museum national d Histoire naturelle	Arthropoda	Insecta	Mantodea	Mantidae	Vatinae	Pseudoxyopsidini	Chopardiella	Chopardiella latipennis		Nicolas Moulin	nmentomo@gmail.com	Morphology		M	Sexual	Adult								J.-L. Giuglaris	2013-06-01	French Guiana			Kourou	Matiti	5.01667	-52.58333										Light Trap
GFMAN18-092	GFMAN18-092			Research Collection of Nicolas Moulin	Arthropoda	Insecta	Mantodea	Mantidae	Vatinae	Pseudoxyopsidini	Chopardiella	Chopardiella latipennis		Nicolas Moulin	nmentomo@gmail.com	Morphology		F	Sexual	Adult								J. Touroult	2016-08-16	French Guiana			Regina	Approuague - Saut Mapaou	4.19145	-52.31523										Hand Catching
GFMAN18-197	GFMAN18-197			Research Collection of Nicolas Moulin	Arthropoda	Insecta	Mantodea	Mantidae	Vatinae	Pseudoxyopsidini	Chopardiella	Chopardiella latipennis		Nicolas Moulin	nmentomo@gmail.com	Morphology		M	Sexual	Adult								T. Decaens	2019-01-30	French Guiana			Kourou	Paracou Research Station	5.26675	-52.92597										Light Trap
NMMAN11-0132	NMMAN11-0132			Research Collection of Nicolas Moulin	Arthropoda	Insecta	Mantodea	Mantidae	Vatinae	Pseudoxyopsidini	Chopardiella	Chopardiella latipennis		Nicolas Moulin	nmentomo@gmail.com			M	Sexual	Adult								Th. Decaens	2011-06-01	French Guiana			Regina	Nouragues	4.09995	-52.67287	100									Light Trap
NMMAN11-0233	NMMAN11-0233			Research Collection of Nicolas Moulin	Arthropoda	Insecta	Mantodea	Mantidae	Vatinae	Pseudoxyopsidini	Chopardiella	Chopardiella latipennis		Nicolas Moulin	nmentomo@gmail.com			F	Sexual	Adult									2012-09-01	French Guiana			Regina	N2 PK 59	4.40195	-52.31185	50									Light Trap
GFMAN18-036	GFMAN18-036			Museum national d Histoire naturelle	Arthropoda	Insecta	Mantodea	Thespidae	Thespinae	Thespini	Dougonyx	Dougonyx maculosus		Nicolas Moulin	nmentomo@gmail.com	Morphology		M	Sexual	Adult								ASPER	2013-10-08	French Guiana			Saul	Belvedere de Saul	3.61667	-53.2										Hand Catching		SPV
GFMAN18-169	GFMAN18-169			Museum national d Histoire naturelle	Arthropoda	Insecta	Mantodea	Thespidae	Thespinae	Thespini	Dougonyx	Dougonyx maculosus		Nicolas Moulin	nmentomo@gmail.com	Morphology		M	Sexual	Adult								SEAG	2016-07-02	French Guiana			Montsinery-Tonnegrande	Savane Lambert	4.88817	-52.5189										Malaise Trap	SEAG	SLB
NMMAN11-0880	NMMAN11-0880			Research Collection of Nicolas Moulin	Arthropoda	Insecta	Mantodea	Thespidae	Thespinae	Thespini	Dougonyx	Dougonyx maculosus		Nicolas Moulin	nmentomo@gmail.com	Morphology		F	Sexual	Adult								J. Lapeze	2019-05-26	French Guiana			Kourou	Espace Chawari	5.096	-52.766	75									Hand Catching	Day
NMMAN11-0833	NMMAN11-0833			Research Collection of Nicolas Moulin	Arthropoda	Insecta	Mantodea	Thespidae	Thespinae	Thespini	Dougonyx	Dougonyx maculosus		Nicolas Moulin	nmentomo@gmail.com	Morphology		M	Sexual	Adult								SEAG	2021-07-03	French Guiana			Roura	Montagne des Chevaux	4.742	-52.431	100									Malaise Trap		MCV
NMMAN11-0837	NMMAN11-0837			Research Collection of Nicolas Moulin	Arthropoda	Insecta	Mantodea	Thespidae	Thespinae	Thespini	Dougonyx	Dougonyx maculosus		Nicolas Moulin	nmentomo@gmail.com	Morphology		M	Sexual	Adult								SEAG	2020-08-01	French Guiana			Roura	Montagne des Chevaux	4.742	-52.431	100									Malaise Trap		MCV
NMMAN11-0839	NMMAN11-0839			Research Collection of Nicolas Moulin	Arthropoda	Insecta	Mantodea	Thespidae	Thespinae	Thespini	Dougonyx	Dougonyx maculosus		Nicolas Moulin	nmentomo@gmail.com	Morphology		M	Sexual	Adult								SEAG	2020-10-24	French Guiana			Roura	Montagne des Chevaux	4.742	-52.431	100									Malaise Trap		MCV
GFMAN18-389	GFMAN18-389			Research Collection of Nicolas Moulin	Arthropoda	Insecta	Mantodea	Thespidae	Thespinae	Thespini	Dougonyx	Dougonyx maculosus		Nicolas Moulin	nmentomo@gmail.com	Morphology		M	Sexual	Adult								N. Page	2022-11-11	French Guiana			Kourou	Pk75.6 RN1	5.146	-52.839	62									Malaise Trap	Malaise Trap
GFMAN18-390	GFMAN18-390			Research Collection of Nicolas Moulin	Arthropoda	Insecta	Mantodea	Thespidae	Thespinae	Thespini	Dougonyx	Dougonyx maculosus		Nicolas Moulin	nmentomo@gmail.com	Morphology		M	Sexual	Adult								N. Page	2022-11-11	French Guiana			Kourou	Pk75.6 RN1	5.146	-52.839	62									Malaise Trap	Malaise Trap
GFMAN18-420	GFMAN18-420			Research Collection of Nicolas Moulin	Arthropoda	Insecta	Mantodea	Thespidae	Thespinae	Thespini	Dougonyx	Dougonyx maculosus		Nicolas Moulin	nmentomo@gmail.com	Morphology		M	Sexual	Adult								N. Moulin	2023-10-10	French Guiana			Sinnamary	Field Station Paracou CIRAD	5.267	-52.926	59									Hand Catching	Hand Catching
GFMAN18-023	GFMAN18-023			Museum national d Histoire naturelle	Arthropoda	Insecta	Mantodea	Liturgusidae		Hagiomantini	Hagiomantis	Hagiomantis mesopoda		Roger Roy	rroy@mnhn.fr	Morphology		M	Sexual	Adult								SEAG	2014-08-21	French Guiana			Roura	Montagne des Chevaux	4.74683	-52.43433	100									Sea Land and Air Malaise	SEAG	MCV
GFMAN18-282	GUY_2022_002		GUY_2022_002	Research Collection of Nicolas Hausherr	Arthropoda	Insecta	Mantodea	Liturgusidae		Hagiomantini	Hagiomantis	Hagiomantis mesopoda		Nicolas Hausherr	nicolas.hausherr@gmail.com	Morphology		M	Sexual	Adult								N. Hausherr	2022-05-14	French Guiana			Regina	Kaw - Sentier Favard	4.543	-52.079	36									Hand Catching	AEMG_23_BAR_015
NMMAN11-0902	NMMAN11-0902			Research Collection of Nicolas Moulin	Arthropoda	Insecta	Mantodea	Liturgusidae		Hagiomantini	Hagiomantis	Hagiomantis ornata		Nicolas Moulin	nmentomo@gmail.com	Morphology		M	Sexual	Adult								SEAG	2019-02-16	French Guiana			Roura	Montagne des Chevaux	4.742	-52.431	100									Canopy UV Trap Blue		MCV
GFMAN18-040	GFMAN18-040			Museum national d Histoire naturelle	Arthropoda	Insecta	Mantodea	Mantidae	Vatinae	Vatini	Heterovates	Heterovates pardalina		Nicolas Moulin	nmentomo@gmail.com	Morphology		M	Sexual	Adult								J.-L. Giuglaris	2013-06-01	French Guiana			Kourou	Matiti	5.01667	-52.58333										Light Trap
NMMAN11-0883	NMMAN11-0883			Research Collection of Nicolas Moulin	Arthropoda	Insecta	Mantodea	Mantidae	Vatinae	Vatini	Heterovates	Heterovates pardalina		Nicolas Moulin	nmentomo@gmail.com	Morphology		M	Sexual	Adult								SEAG	2019-05-18	French Guiana			Roura	Montagne des Chevaux	4.742	-52.431	100									Canopy UV Trap Blue		MCV
GFMAN18-371	GFMAN18-371			Research Collection of Nicolas Moulin	Arthropoda	Insecta	Mantodea	Mantidae	Vatinae	Vatini	Heterovates	Heterovates pardalina		Nicolas Moulin	nmentomo@gmail.com	Morphology		M	Sexual	Adult								N. Page & J. Lapeze	2024-04-10	French Guiana			Roura	Reserve Naturelle Tresor - accueil	4.595	-52.306	256									Light Trap	Light Trap		SURVEY
GFMAN18-310	GFMAN18-310			Research Collection of Nicolas Moulin	Arthropoda	Insecta	Mantodea	Mantidae	Vatinae	Vatini	Heterovates	Heterovates pardalina		Nicolas Moulin	nmentomo@gmail.com	Morphology		M	Sexual	Adult								J. Lapeze & N. Page	2023-07-15	French Guiana			Sinnamary	Paracou Field Station	5.274	-52.924	34									Light Trap	SURVEY
GFMAN18-361	GFMAN18-361			Research Collection of Nicolas Moulin	Arthropoda	Insecta	Mantodea	Mantidae	Vatinae	Vatini	Heterovates	Heterovates pardalina		Nicolas Moulin	nmentomo@gmail.com	Morphology		M	Sexual	Adult								N. Page & J. Lapeze	2023-03-22	French Guiana			Sinnamary	Field Station Paracou CIRAD	5.267	-52.926	59									Light Trap	Light Trap		SURVEY
GFMAN18-362	GFMAN18-362			Research Collection of Nicolas Moulin	Arthropoda	Insecta	Mantodea	Mantidae	Vatinae	Vatini	Heterovates	Heterovates pardalina		Nicolas Moulin	nmentomo@gmail.com	Morphology		M	Sexual	Adult								N. Page & J. Lapeze	2023-03-22	French Guiana			Sinnamary	Field Station Paracou CIRAD	5.267	-52.926	59									Light Trap	Light Trap		SURVEY
GFMAN18-382	GFMAN18-382			Research Collection of Nicolas Moulin	Arthropoda	Insecta	Mantodea	Mantidae	Vatinae	Vatini	Heterovates	Heterovates pardalina		Nicolas Moulin	nmentomo@gmail.com	Morphology		M	Sexual	Adult								SEAG	2022-10-24	French Guiana			Saul	Roche Dachine	3.467	-53.222	220									Light Trap	Light Trap
GFMAN18-330	GFMAN18-330			Museum national d Histoire naturelle	Arthropoda	Insecta	Mantodea	Acanthopidae	Acanthopinae		Lagrecacanthops	Lagrecacanthops guyanensis		Roger Roy	rroy@mnhn.fr	Morphology		M	Sexual	Adult								MNHN	2015-02-25	French Guiana			Maripasoula	Massif du Mitaraka	2.27	-54.52	430									Light Trap	The Planet Reviewed		APA-973-1
GFMAN18-331	GFMAN18-331	MNHN-EP2425		Museum national d Histoire naturelle	Arthropoda	Insecta	Mantodea	Acanthopidae	Acanthopinae		Lagrecacanthops	Lagrecacanthops guyanensis		Roger Roy	rroy@mnhn.fr	Morphology		M	Sexual	Adult	Genitalia ROY3884	Holotype						J.-L. Giuglaris	2001-02-01	French Guiana			Regina	Piste Belizon	4.267	-52.656	70									Light Trap
GFMAN18-268	TRI_2023_064		TRI_2023_064	Research Collection of Nicolas Hausherr	Arthropoda	Insecta	Mantodea	Thespidae	Musoniellinae	Leptomiopterygini	Leptomiopteryx	Leptomiopteryx dispar		Nicolas Hausherr	nicolas.hausherr@gmail.com	Morphology		M	Sexual	Adult								N. Hausherr	2023-04-18	French Guiana			Saint-Elie	Reserve Naturelle La Trinite	4.735	-53.308	150									Hand Catching	AEMG_23_BAR_001
GFMAN18-343	GFMAN18-343			Research Collection of Nicolas Moulin	Arthropoda	Insecta	Mantodea	Thespidae	Musoniellinae	Leptomiopterygini	Leptomiopteryx	Leptomiopteryx dispar		Nicolas Moulin	nmentomo@gmail.com	Morphology		M	Sexual	Adult								SEAG	2022-11-07	French Guiana			Kourou	Espace Chawari	5.096	-52.766	75									Malaise Trap		CWR
GFMAN18-020	GFMAN18-020			Museum national d Histoire naturelle	Arthropoda	Insecta	Mantodea	Liturgusidae		Liturgusini	Liturgusa	Liturgusa cayennensis		Roger Roy	rroy@mnhn.fr	Morphology		M	Sexual	Adult								SEAG	2016-04-23	French Guiana			Roura	Montagne des Chevaux	4.74683	-52.43433	100									Malaise Trap	SEAG	MCV
GFMAN18-022	GFMAN18-022			Museum national d Histoire naturelle	Arthropoda	Insecta	Mantodea	Liturgusidae		Liturgusini	Liturgusa	Liturgusa cayennensis		Roger Roy	rroy@mnhn.fr	Morphology		F	Sexual	Adult								SEAG	2015-11-28	French Guiana			Roura	Montagne des Chevaux	4.74683	-52.43433	100									Malaise Trap	SEAG	MCV
NMMAN11-0360	NMMAN11-0360			Research Collection of Nicolas Moulin	Arthropoda	Insecta	Mantodea	Liturgusidae		Liturgusini	Liturgusa	Liturgusa cayennensis		Nicolas Moulin	nmentomo@gmail.com			F	Sexual	Adult								Th. Decaens	2014-03-03	French Guiana			Mana	Montagne de Fer, Laussat, Carbet ONF	5.29178	-53.5635	100									Light Trap
NMMAN11-0903	NMMAN11-0903			Research Collection of Nicolas Moulin	Arthropoda	Insecta	Mantodea	Liturgusidae		Liturgusini	Liturgusa	Liturgusa cayennensis		Nicolas Moulin	nmentomo@gmail.com	Morphology		M	Sexual	Adult								SEAG	2018-10-06	French Guiana			Roura	Montagne des Chevaux	4.742	-52.431	100									Canopy UV Trap		MCV
NMMAN11-0838	NMMAN11-0838			Research Collection of Nicolas Moulin	Arthropoda	Insecta	Mantodea	Liturgusidae		Liturgusini	Liturgusa	Liturgusa cayennensis		Nicolas Moulin	nmentomo@gmail.com	Morphology		M	Sexual	Adult								SEAG	2020-10-24	French Guiana			Roura	Montagne des Chevaux	4.742	-52.431	100									Malaise Trap		MCV
GFMAN18-393	GFMAN18-393			Research Collection of Nicolas Moulin	Arthropoda	Insecta	Mantodea	Liturgusidae		Liturgusini	Liturgusa	Liturgusa cayennensis		Nicolas Moulin	nmentomo@gmail.com	Morphology		M	Sexual	Adult								SEAG	2023-09-23	French Guiana			Kourou	Carriere de Luz	5.181	-52.715	13									Automatic Light Trap	Automatic Light Trap
GFMAN18-016	GFMAN18-016			Museum national d Histoire naturelle	Arthropoda	Insecta	Mantodea	Liturgusidae		Liturgusini	Liturgusa	Liturgusa maroni		Roger Roy	rroy@mnhn.fr	Morphology		M	Sexual	Adult								SEAG	2016-04-23	French Guiana			Roura	Montagne des Chevaux	4.74683	-52.4343	100									Malaise Trap	SEAG	MCV
GFMAN18-019	GFMAN18-019			Museum national d Histoire naturelle	Arthropoda	Insecta	Mantodea	Liturgusidae		Liturgusini	Liturgusa	Liturgusa maroni		Roger Roy	rroy@mnhn.fr	Morphology		F	Sexual	Adult								SEAG	2014-04-05	French Guiana			Roura	Montagne des Chevaux	4.74683	-52.4343	100									PolyVie Blue	SEAG	MCV
NMMAN11-0925	NMMAN11-0925			Research Collection of Nicolas Moulin	Arthropoda	Insecta	Mantodea	Liturgusidae		Liturgusini	Liturgusa	Liturgusa maroni		Nicolas Moulin	nmentomo@gmail.com	Morphology		F	Sexual	Adult								N. Hausherr	2023-03-12	French Guiana			Montsinery-Tonnegrande	Quesnel	4.942	-52.504	14									Hand Catching
NMMAN11-0930	EL_TRE_23_045		EL_TRE_23_045	Research Collection of Nicolas Moulin	Arthropoda	Insecta	Mantodea	Liturgusidae		Liturgusini	Liturgusa	Liturgusa maroni		Nicolas Hausherr	nicolas.hausherr@gmail.com	Morphology		M	Sexual	Adult								N. Hausherr	2022-10-01	French Guiana			Roura	Reserve Naturelle Tresor	4.595	-52.306	256									Breeding
NMMAN11-0931	EL_TRE_23_045		EL_TRE_23_045	Research Collection of Nicolas Moulin	Arthropoda	Insecta	Mantodea	Liturgusidae		Liturgusini	Liturgusa	Liturgusa maroni		Nicolas Hausherr	nicolas.hausherr@gmail.com	Morphology		M	Sexual	Adult								N. Hausherr	2022-10-01	French Guiana			Roura	Reserve Naturelle Tresor	4.595	-52.306	256									Breeding
GFMAN18-153	GFMAN18-153			Research Collection of Nicolas Moulin	Arthropoda	Insecta	Mantodea	Liturgusidae		Liturgusini	Liturgusa	Liturgusa milleri		Nicolas Moulin	nmentomo@gmail.com	Morphology		F	Sexual	Adult								J. Lapeze	2018-08-25	French Guiana			Saul	Layon Galbao	3.6526	-53.3016										Hand Catching
GFMAN18-218	GFMAN18-218			Museum national d Histoire naturelle	Arthropoda	Insecta	Mantodea	Liturgusidae		Liturgusini	Liturgusa	Liturgusa milleri		Roger Roy	rroy@mnhn.fr	Morphology		F	Sexual	Adult								MNHN	2015-02-25	French Guiana			Maripasoula	Massif du Mitaraka	2.23333	-54.45	690									Light Trap	The Planet Reviewed
GFMAN18-219	GFMAN18-219			Museum national d Histoire naturelle	Arthropoda	Insecta	Mantodea	Liturgusidae		Liturgusini	Liturgusa	Liturgusa milleri		Roger Roy	rroy@mnhn.fr	Morphology		F	Sexual	Adult								MNHN	2015-02-25	French Guiana			Maripasoula	Massif du Mitaraka	2.23333	-54.45	690									Light Trap	The Planet Reviewed
NMMAN11-0359	NMMAN11-0359			Research Collection of Nicolas Moulin	Arthropoda	Insecta	Mantodea	Liturgusidae		Liturgusini	Liturgusa	Liturgusa milleri		Nicolas Moulin	nmentomo@gmail.com	Morphology		M	Sexual	Adult								Th. Decaens	2014-03-03	French Guiana			Mana	Montagne de Fer, Laussat, Carbet ONF	5.29178	-53.5635	100									Light Trap
NMMAN11-0917	NMMAN11-0917			Research Collection of Nicolas Moulin	Arthropoda	Insecta	Mantodea	Liturgusidae		Liturgusini	Liturgusa	Liturgusa milleri		Nicolas Moulin	nmentomo@gmail.com	Morphology		F	Sexual	Adult								E. Poirier	2020-08-19	French Guiana			Regina	RN2 pk132	4.243	-52.132	56									Hand Catching	Night
GFMAN18-096	GFMAN18-096			Research Collection of Nicolas Moulin	Arthropoda	Insecta	Mantodea	Photinaidae	Macromantinae		Macromantis	Macromantis hyalina		Nicolas Moulin	nmentomo@gmail.com	BOLD ID Engine: top hits		M	Sexual	Adult								N. Moulin	2018-11-03	French Guiana			Papaichton	Base camp	3.8216	-54.1269	288									Light Trap
GFMAN18-157	GFMAN18-157			Research Collection of Nicolas Moulin	Arthropoda	Insecta	Mantodea	Photinaidae	Macromantinae		Macromantis	Macromantis ovalifolia		Nicolas Moulin	nmentomo@gmail.com	BOLD ID Engine: top hits		M	Sexual	Adult								SEAG	2018-09-15	French Guiana			Roura	Montagne des Chevaux	4.74683	-52.4343	100									Canopy UV Trap	SEAG	MCV
GFMAN18-163	GFMAN18-163			Research Collection of Nicolas Moulin	Arthropoda	Insecta	Mantodea	Photinaidae	Macromantinae		Macromantis	Macromantis ovalifolia		Nicolas Moulin	nmentomo@gmail.com	BOLD ID Engine: top hits		M	Sexual	Adult								J. Lapeze	2018-10-11	French Guiana			Roura	Kaw, Fougassin	4.64367	-52.3003										Light Trap
GFMAN18-178	GFMAN18-178			Museum national d Histoire naturelle	Arthropoda	Insecta	Mantodea	Photinaidae	Macromantinae		Macromantis	Macromantis ovalifolia		Nicolas Moulin	nmentomo@gmail.com	Morphology		M	Sexual	Adult								SEAG	2011-07-30	French Guiana			Saul		3.62278	-53.2161										Light Trap	SEAG	SPV
GFMAN18-179	GFMAN18-179			Museum national d Histoire naturelle	Arthropoda	Insecta	Mantodea	Photinaidae	Macromantinae		Macromantis	Macromantis ovalifolia		Nicolas Moulin	nmentomo@gmail.com	Morphology		M	Sexual	Adult								SEAG	2014-11-30	French Guiana			Maripasoula	Mont Itoupe	3.02195	-53.08417	600									Light Trap	SEAG	ITP
NMMAN11-0192	NMMAN11-0192			Research Collection of Nicolas Moulin	Arthropoda	Insecta	Mantodea	Photinaidae	Macromantinae		Macromantis	Macromantis ovalifolia		Nicolas Moulin	nmentomo@gmail.com	Morphology		M	Sexual	Adult									2008-02-01	French Guiana			Saint-Georges-de-l Oyapock	PK125	3.92745	-51.8453	39									Light Trap
NMMAN11-0913	NMMAN11-0913			Research Collection of Nicolas Moulin	Arthropoda	Insecta	Mantodea	Photinaidae	Macromantinae		Macromantis	Macromantis ovalifolia		Nicolas Moulin	nmentomo@gmail.com	Morphology		M	Sexual	Adult								SEAG	2018-09-08	French Guiana			Roura	Montagne des Chevaux	4.742	-52.431	100									Canopy UV Trap		MCV
NMMAN11-0844	NMMAN11-0844			Research Collection of Nicolas Moulin	Arthropoda	Insecta	Mantodea	Photinaidae	Macromantinae		Macromantis	Macromantis ovalifolia		Nicolas Moulin	nmentomo@gmail.com	Morphology		M	Sexual	Adult								SEAG	2021-09-09	French Guiana			Saint-Elie	Mont Tabulaire	4.611	-53.359	600									Light Trap		TMT
GFMAN18-269	TRI_2023_059			Research Collection of Nicolas Hausherr	Arthropoda	Insecta	Mantodea	Photinaidae	Macromantinae		Macromantis	Macromantis ovalifolia		Nicolas Hausherr	nicolas.hausherr@gmail.com	Morphology		F	Sexual	Nymph								N. Hausherr	2023-04-17	French Guiana			Saint-Elie	Reserve Naturelle La Trinite	4.735	-53.308	150									Hand Catching	AEMG_23_BAR_002		TRI_2023_059
GFMAN18-409	GFMAN18-409			Research Collection of Nicolas Moulin	Arthropoda	Insecta	Mantodea	Photinaidae	Macromantinae		Macromantis	Macromantis ovalifolia		Nicolas Moulin	nmentomo@gmail.com	Morphology		M	Sexual	Adult								SEAG	2023-09-11	French Guiana			Saint-Elie	Mont Tabulaire, RNN Trinite	4.611	-53.359	300									Light Trap	Light Trap
GFMAN18-198	GFMAN18-198			Research Collection of Nicolas Moulin	Arthropoda	Insecta	Mantodea	Photinaidae	Macromantinae		Macromantis	Macromantis saussurei		Nicolas Moulin	nmentomo@gmail.com	Morphology		M	Sexual	Adult								T. Decaens	2019-02-01	French Guiana			Kourou	Paracou Research Station	5.26675	-52.92597										Light Trap
GFMAN18-024	GFMAN18-024			Museum national d Histoire naturelle	Arthropoda	Insecta	Mantodea	Thespidae	Thespinae	Thespini	Macromusonia	Macromusonia major		Roger Roy	rroy@mnhn.fr	Morphology		M	Sexual	Adult								ASPER	2013-10-19	French Guiana			Saul	Belvedere de Saul	3.61667	-53.2										Light Trap	SEAG	SPV
GFMAN18-086	GFMAN18-086			Research Collection of Nicolas Moulin	Arthropoda	Insecta	Mantodea	Thespidae	Thespinae	Thespini	Macromusonia	Macromusonia major		Nicolas Moulin	nmentomo@gmail.com	Morphology		M	Sexual	Adult								SEAG	2018-07-21	French Guiana			Roura	Montagne des Chevaux	4.74683	-52.43433	100									Malaise Trap	SEAG, MT haut	MCV
GFMAN18-201	GFMAN18-201			Research Collection of Nicolas Moulin	Arthropoda	Insecta	Mantodea	Thespidae	Thespinae	Thespini	Macromusonia	Macromusonia major		Nicolas Moulin	nmentomo@gmail.com	Morphology		M	Sexual	Adult								T. Decaens	2019-01-31	French Guiana			Sinnamary	Pointe Combi	5.31542	-52.93048										Light Trap
NMMAN11-0353	NMMAN11-0353			Research Collection of Nicolas Moulin	Arthropoda	Insecta	Mantodea	Thespidae	Thespinae	Thespini	Macromusonia	Macromusonia major		Nicolas Moulin	nmentomo@gmail.com			F	Sexual	Nymph								Th. Decaens	2014-02-21	French Guiana			Saul	Crique Limonade	3.61937	-53.2024	200									Light Trap
GFMAN18-378	GFMAN18-378			Research Collection of Nicolas Moulin	Arthropoda	Insecta	Mantodea	Thespidae	Thespinae	Thespini	Macromusonia	Macromusonia major		Nicolas Moulin	nmentomo@gmail.com	Morphology		M	Sexual	Adult								SEAG	2022-08-06	French Guiana			Kourou	Savane Passoura	5.173	-52.703	19									Malaise Trap	Malaise Trap
GFMAN18-379	GFMAN18-379			Research Collection of Nicolas Moulin	Arthropoda	Insecta	Mantodea	Thespidae	Thespinae	Thespini	Macromusonia	Macromusonia major		Nicolas Moulin	nmentomo@gmail.com	Morphology		M	Sexual	Adult								SEAG	2018-10-10	French Guiana			Maripasoula	Mamilihpan	2.573	-54.232	206									Malaise Trap	Malaise Trap (F.T.)
GFMAN18-380	GFMAN18-380			Research Collection of Nicolas Moulin	Arthropoda	Insecta	Mantodea	Thespidae	Thespinae	Thespini	Macromusonia	Macromusonia major		Nicolas Moulin	nmentomo@gmail.com	Morphology		M	Sexual	Adult								SEAG	2022-08-06	French Guiana			Kourou	Savane Passoura	5.173	-52.703	19									Malaise Trap	Malaise Trap
NMMAN11-0879	NMMAN11-0879			Research Collection of Nicolas Moulin	Arthropoda	Insecta	Mantodea	Thespidae	Bantiinae		Mantellias	Mantellias pubicornis		Nicolas Moulin	nmentomo@gmail.com	Morphology		M	Sexual	Adult								J. Lapeze	2019-03-27	French Guiana			Saint-Elie	pk 16, Carbet	5.297	-53.052	45									Light Trap
NMMAN11-0909	NMMAN11-0909			Research Collection of Nicolas Moulin	Arthropoda	Insecta	Mantodea	Thespidae	Bantiinae		Mantellias	Mantellias pubicornis		Nicolas Moulin	nmentomo@gmail.com	Morphology		M	Sexual	Adult								J. Lapeze	2021-03-13	French Guiana			Roura	Piste Coralie, pk8	4.495	-52.395	39									Light Trap
GFMAN18-004	GFMAN18-004			Museum national d Histoire naturelle	Arthropoda	Insecta	Mantodea	Mantoididae			Mantoida	Mantoida brunneriana		Roger Roy	rroy@mnhn.fr	Morphology		M	Sexual	Adult								SEAG	2015-02-14	French Guiana			Roura	Montagne des Chevaux	4.74683	-52.43433	100									PolyVie Blue	SEAG	MCV
GFMAN18-005	GFMAN18-005			Museum national d Histoire naturelle	Arthropoda	Insecta	Mantodea	Mantoididae			Mantoida	Mantoida brunneriana		Roger Roy	rroy@mnhn.fr	Morphology		M	Sexual	Adult								SEAG	2015-12-15	French Guiana			Macouria	Foret littoral de Maya	4.95	-52.45										PolyVie Blue	SEAG	MAY
GFMAN18-006	GFMAN18-006			Museum national d Histoire naturelle	Arthropoda	Insecta	Mantodea	Mantoididae			Mantoida	Mantoida brunneriana		Roger Roy	rroy@mnhn.fr	Morphology		M	Sexual	Adult								SEAG	2014-09-16	French Guiana			Camopi	Mont Saint-Marcel	2.38333	-53	635									Light Trap	SEAG	STM
GFMAN18-013	GFMAN18-013			Museum national d Histoire naturelle	Arthropoda	Insecta	Mantodea	Mantoididae			Mantoida	Mantoida brunneriana		Nicolas Moulin	nmentomo@gmail.com	BOLD ID Engine: top hits		M	Sexual	Adult								SEAG	2015-08-08	French Guiana			Roura	Montagne des Chevaux	4.74683	-52.4343	100									Poly Neon Actinic	SEAG	MCV
GFMAN18-053	GFMAN18-053			Research Collection of Nicolas Moulin	Arthropoda	Insecta	Mantodea	Mantoididae			Mantoida	Mantoida brunneriana		Nicolas Moulin	nmentomo@gmail.com	Morphology		M	Sexual	Adult								SEAG	2018-07-21	French Guiana			Roura	Montagne des Chevaux	4.74683	-52.43433	100									PolyVie Pink	SEAG	MCV
GFMAN18-107	GFMAN18-107			Research Collection of Nicolas Moulin	Arthropoda	Insecta	Mantodea	Mantoididae			Mantoida	Mantoida brunneriana		Nicolas Moulin	nmentomo@gmail.com	Morphology		M	Sexual	Adult								N. Moulin	2018-11-03	French Guiana			Papaichton	Base camp	3.8216	-54.12692	288									Light Trap
GFMAN18-148	GFMAN18-148			Research Collection of Nicolas Moulin	Arthropoda	Insecta	Mantodea	Mantoididae			Mantoida	Mantoida brunneriana		Nicolas Moulin	nmentomo@gmail.com	Morphology		M	Sexual	Adult								N. Moulin	2018-11-07	French Guiana			Papaichton	Base camp	3.8216	-54.12692	288									Light Trap
GFMAN18-152	GFMAN18-152			Research Collection of Nicolas Moulin	Arthropoda	Insecta	Mantodea	Mantoididae			Mantoida	Mantoida brunneriana		Nicolas Moulin	nmentomo@gmail.com	Morphology		M	Sexual	Adult								J. Lapeze	2018-10-09	French Guiana			Kourou	Piste Denis RN1 pk70.5	5.09592	-52.76462										Light Trap
GFMAN18-155	GFMAN18-155			Research Collection of Nicolas Moulin	Arthropoda	Insecta	Mantodea	Mantoididae			Mantoida	Mantoida brunneriana		Nicolas Moulin	nmentomo@gmail.com	Morphology		M	Sexual	Adult								J. Lapeze	2017-02-10	French Guiana			Saint-Georges-de-l Oyapock	Piton Rocheux Armontabo	3.74002	-53.67887	350									Light Trap
GFMAN18-203	GFMAN18-203			Research Collection of Nicolas Moulin	Arthropoda	Insecta	Mantodea	Mantoididae			Mantoida	Mantoida brunneriana		Nicolas Moulin	nmentomo@gmail.com	Morphology		M	Sexual	Adult								T. Decaens	2019-02-04	French Guiana			Sinnamary	Pointe Combi	5.303	-52.92427										Light Trap
GFMAN18-204	GFMAN18-204			Research Collection of Nicolas Moulin	Arthropoda	Insecta	Mantodea	Mantoididae			Mantoida	Mantoida brunneriana		Nicolas Moulin	nmentomo@gmail.com	Morphology		M	Sexual	Adult								T. Decaens	2019-02-04	French Guiana			Sinnamary	Pointe Combi	5.303	-52.92427										Light Trap
GFMAN18-207	GFMAN18-207			Research Collection of Nicolas Moulin	Arthropoda	Insecta	Mantodea	Mantoididae			Mantoida	Mantoida brunneriana		Nicolas Moulin	nmentomo@gmail.com	Morphology		M	Sexual	Adult								T. Decaens	2019-02-03	French Guiana			Kourou	Piste Denis	5.08282	-52.75887	70									Light Trap
NMMAN11-0867	NMMAN11-0867			Research Collection of Nicolas Moulin	Arthropoda	Insecta	Mantodea	Mantoididae			Mantoida	Mantoida brunneriana		Nicolas Moulin	nmentomo@gmail.com	Morphology		M	Sexual	Adult								T. Decaens, R. Rougerie, J. Barbut, P. Le Gall, G. Lecourt, L. Ballesteros, C. Gonzalez	2022-05-25	French Guiana			Roura	Route de Kaw	4.546	-52.167	300									Light Trap		F2-22
NMMAN11-0868	NMMAN11-0868			Research Collection of Nicolas Moulin	Arthropoda	Insecta	Mantodea	Mantoididae			Mantoida	Mantoida brunneriana		Nicolas Moulin	nmentomo@gmail.com	Morphology		M	Sexual	Adult								T. Decaens, R. Rougerie, J. Barbut, P. Le Gall, G. Lecourt, L. Ballesteros, C. Gonzalez	2022-05-31	French Guiana			Roura	Route de Kaw	4.637	-52.313	8									Light Trap		I4-22
NMMAN11-0850	NMMAN11-0850			Research Collection of Nicolas Moulin	Arthropoda	Insecta	Mantodea	Mantoididae			Mantoida	Mantoida brunneriana		Nicolas Moulin	nmentomo@gmail.com	Morphology		F	Sexual	Adult								SEAG	2021-01-01	French Guiana			Iracoubo	Savane Fleche Mamaribo	5.543	-53.414	1									Malaise Trap		SMF
GFMAN18-054	GFMAN18-054			Research Collection of Nicolas Moulin	Arthropoda	Insecta	Mantodea	Acanthopidae	Acanthopinae		Metacanthops	Metacanthops amazonica		Nicolas Moulin	nmentomo@gmail.com	Morphology		M	Sexual	Adult								SEAG	2018-08-10	French Guiana			Regina	Mont Chauve	3.82113	-52.73812	200									Light Trap	SEAG	CHA
GFMAN18-055	GFMAN18-055			Research Collection of Nicolas Moulin	Arthropoda	Insecta	Mantodea	Acanthopidae	Acanthopinae		Metacanthops	Metacanthops amazonica		Nicolas Moulin	nmentomo@gmail.com	Morphology		M	Sexual	Adult								SEAG	2018-08-10	French Guiana			Regina	Mont Chauve	3.82113	-52.73812	200									Light Trap	SEAG	CHA
GFMAN18-068	GFMAN18-068			Research Collection of Nicolas Moulin	Arthropoda	Insecta	Mantodea	Acanthopidae	Acanthopinae		Metacanthops	Metacanthops amazonica		Nicolas Moulin	nmentomo@gmail.com	Morphology		M	Sexual	Adult								SEAG	2018-02-14	French Guiana			Saint-Georges-de-l Oyapock	Piton Rocheux de l`Armontabo	3.72	-52.3										Light Trap	SEAG	PRA
GFMAN18-089	GFMAN18-089			Research Collection of Nicolas Moulin	Arthropoda	Insecta	Mantodea	Acanthopidae	Acanthopinae		Metacanthops	Metacanthops amazonica		Nicolas Moulin	nmentomo@gmail.com	Morphology		M	Sexual	Adult								T. Decaens	2013-06-01	French Guiana			Sinnamary	Station Recherche Paracou	5.27433	-52.92383										Light Trap
GFMAN18-222	GFMAN18-222			Museum national d Histoire naturelle	Arthropoda	Insecta	Mantodea	Acanthopidae	Acanthopinae		Metacanthops	Metacanthops amazonica		Nicolas Moulin	nmentomo@gmail.com	Morphology		M	Sexual	Adult								MNHN	2015-02-25	French Guiana			Maripasoula	Massif du Mitaraka	2.23333	-54.45	690									Light Trap	The Planet Reviewed
NMMAN11-0085	NMMAN11-0085			Research Collection of Nicolas Moulin	Arthropoda	Insecta	Mantodea	Acanthopidae	Acanthopinae		Metacanthops	Metacanthops amazonica		Nicolas Moulin	nmentomo@gmail.com	Morphology		M	Sexual	Adult								A. Cahurel	2009-02-25	French Guiana			Roura	Kaw PK 32	4.54013	-52.13452	300									Light Trap
NMMAN11-0236	NMMAN11-0236			Research Collection of Nicolas Moulin	Arthropoda	Insecta	Mantodea	Acanthopidae	Acanthopinae		Metacanthops	Metacanthops amazonica		Nicolas Moulin	nmentomo@gmail.com	Morphology		M	Sexual	Adult									2013-01-01	French Guiana			Regina	N2 PK 125	4.29733	-52.14418	20									Light Trap
GFMAN18-104	GFMAN18-104			Research Collection of Nicolas Moulin	Arthropoda	Insecta	Mantodea	Acanthopidae	Acanthopinae		Metilia	Metilia brunnerii		Nicolas Moulin	nmentomo@gmail.com	Morphology		M	Sexual	Adult								N. Moulin	2018-11-03	French Guiana			Papaichton	Base camp	3.8216	-54.12692	288									Light Trap
GFMAN18-138	GFMAN18-138			Research Collection of Nicolas Moulin	Arthropoda	Insecta	Mantodea	Acanthopidae	Acanthopinae		Metilia	Metilia brunnerii		Nicolas Moulin	nmentomo@gmail.com	Morphology		M	Sexual	Adult								N. Moulin	2018-11-05	French Guiana			Papaichton	Base camp	3.8216	-54.12692	288									Light Trap
GFMAN18-193	GFMAN18-193			Research Collection of Nicolas Moulin	Arthropoda	Insecta	Mantodea	Acanthopidae	Acanthopinae		Metilia	Metilia brunnerii		Nicolas Moulin	nmentomo@gmail.com	Morphology		M	Sexual	Adult								T. Decaens	2019-02-06	French Guiana			Kourou	Piste Denis	5.09513	-52.76025	60									Light Trap
GFMAN18-223	GFMAN18-223			Museum national d Histoire naturelle	Arthropoda	Insecta	Mantodea	Acanthopidae	Acanthopinae		Metilia	Metilia brunnerii		Roger Roy	rroy@mnhn.fr	Morphology		M	Sexual	Adult								MNHN	2015-02-25	French Guiana			Maripasoula	Massif du Mitaraka	2.23333	-54.45	690									Light Trap	The Planet Reviewed
GFMAN18-302	GFMAN18-302			Research Collection of Nicolas Moulin	Arthropoda	Insecta	Mantodea	Acanthopidae	Acanthopinae		Metilia	Metilia brunnerii		Nicolas Moulin	nmentomo@gmail.com	Morphology		M	Sexual	Adult								SEAG	2023-09-20	French Guiana			Saint-Elie	Reserve Naturelle Trinite - Mont Tabulaire	4.611	-53.359	600									Automatic Light Trap
GFMAN18-353	GFMAN18-353			Research Collection of Nicolas Moulin	Arthropoda	Insecta	Mantodea	Acanthopidae	Acanthopinae		Metilia	Metilia brunnerii		Nicolas Moulin	nmentomo@gmail.com	Morphology		M	Sexual	Adult								N. Page & J. Lapeze	2023-10-27	French Guiana			Kourou	CSG Agami	5.224	-52.834	34									Light Trap	Light Trap	CSG Agami
GFMAN18-366	GFMAN18-366			Research Collection of Nicolas Moulin	Arthropoda	Insecta	Mantodea	Acanthopidae	Acanthopinae		Metilia	Metilia brunnerii		Nicolas Moulin	nmentomo@gmail.com	Morphology		M	Sexual	Adult								N. Page & J. Lapeze	2023-03-22	French Guiana			Sinnamary	Field Station Paracou CIRAD	5.267	-52.926	59									Light Trap	Light Trap		SURVEY
GFMAN18-406	GFMAN18-406			Research Collection of Nicolas Moulin	Arthropoda	Insecta	Mantodea	Acanthopidae	Acanthopinae		Metilia	Metilia brunnerii		Nicolas Moulin	nmentomo@gmail.com	Morphology		M	Sexual	Adult								SEAG	2023-09-16	French Guiana			Saint-Elie	Mont Tabulaire, RNN Trinite	4.611	-53.359	600									Automatic Light Trap	Automatic Light Trap
GFMAN18-173	GFMAN18-173			Museum national d Histoire naturelle	Arthropoda	Insecta	Mantodea	Acanthopidae	Acanthopinae		Metilia	Metilia integra		Nicolas Moulin	nmentomo@gmail.com	Morphology		M	Sexual	Adult								SEAG	2014-09-25	French Guiana			Camopi	Mont Saint Marcel	2.38417	-53.01028	635									Light Trap	SEAG	STM
GFMAN18-132	GFMAN18-132			Research Collection of Nicolas Moulin	Arthropoda	Insecta	Mantodea	Photinaidae	Photinainae	Microphotinaini	Microphotina	Microphotina viridescens		Nicolas Moulin	nmentomo@gmail.com	BOLD ID Engine: top hits		M	Sexual	Adult								N. Moulin	2018-11-06	French Guiana			Papaichton	Base camp	3.8216	-54.1269	288									Light Trap
GFMAN18-141	GFMAN18-141			Research Collection of Nicolas Moulin	Arthropoda	Insecta	Mantodea	Photinaidae	Photinainae	Microphotinaini	Microphotina	Microphotina viridescens		Nicolas Moulin	nmentomo@gmail.com	BOLD ID Engine: top hits		M	Sexual	Adult								N. Moulin	2018-11-07	French Guiana			Papaichton	Base camp	3.8216	-54.1269	288									Light Trap
GFMAN18-149	GFMAN18-149			Research Collection of Nicolas Moulin	Arthropoda	Insecta	Mantodea	Photinaidae	Photinainae	Microphotinaini	Microphotina	Microphotina viridescens		Nicolas Moulin	nmentomo@gmail.com	BOLD ID Engine: top hits		M	Sexual	Adult								N. Moulin	2018-11-08	French Guiana			Papaichton	Base camp	3.8216	-54.1269	288									Light Trap
GFMAN18-162	GFMAN18-162			Research Collection of Nicolas Moulin	Arthropoda	Insecta	Mantodea	Photinaidae	Photinainae	Microphotinaini	Microphotina	Microphotina viridescens		Nicolas Moulin	nmentomo@gmail.com	BOLD ID Engine: top hits		M	Sexual	Adult								J. Lapeze	2018-10-10	French Guiana			Kourou	Piste Denis RN1 pk70.5	5.09592	-52.7646										Light Trap
GFMAN18-192	GFMAN18-192			Research Collection of Nicolas Moulin	Arthropoda	Insecta	Mantodea	Photinaidae	Photinainae	Microphotinaini	Microphotina	Microphotina viridescens		Nicolas Moulin	nmentomo@gmail.com	Morphology		M	Sexual	Adult								T. Decaens	2019-02-06	French Guiana			Kourou	Piste Denis	5.09513	-52.76025	60									Light Trap
GFMAN18-240	GFMAN18-240			Research Collection of Nicolas Moulin	Arthropoda	Insecta	Mantodea	Photinaidae	Photinainae	Microphotinaini	Microphotina	Microphotina viridescens		Nicolas Moulin	nmentomo@gmail.com	Morphology		M	Sexual	Adult								T. Decaens	2019-02-03	French Guiana			Kourou	Piste Denis	5.08282	-52.75887	70									Light Trap
GFMAN18-241	GFMAN18-241			Research Collection of Nicolas Moulin	Arthropoda	Insecta	Mantodea	Photinaidae	Photinainae	Microphotinaini	Microphotina	Microphotina viridescens		Nicolas Moulin	nmentomo@gmail.com	Morphology		M	Sexual	Adult								T. Decaens	2019-02-03	French Guiana			Kourou	Piste Denis	5.08282	-52.75887	70									Light Trap
GFMAN18-242	GFMAN18-242			Research Collection of Nicolas Moulin	Arthropoda	Insecta	Mantodea	Photinaidae	Photinainae	Microphotinaini	Microphotina	Microphotina viridescens		Nicolas Moulin	nmentomo@gmail.com	Morphology		M	Sexual	Adult								T. Decaens	2019-02-03	French Guiana			Kourou	Piste Denis	5.08282	-52.75887	70									Light Trap
GFMAN18-190	GFMAN18-190			Research Collection of Nicolas Moulin	Arthropoda	Insecta	Mantodea	Photinaidae	Photinainae	Microphotinaini	Microphotina	Microphotina viridescens		Nicolas Moulin	nmentomo@gmail.com	Morphology		M	Sexual	Adult								T. Decaens	2019-02-06	French Guiana			Kourou	Piste Denis	5.09513	-52.76025	60									Light Trap
GFMAN18-191	GFMAN18-191			Research Collection of Nicolas Moulin	Arthropoda	Insecta	Mantodea	Photinaidae	Photinainae	Microphotinaini	Microphotina	Microphotina viridescens		Nicolas Moulin	nmentomo@gmail.com	Morphology		M	Sexual	Adult								T. Decaens	2019-02-06	French Guiana			Kourou	Piste Denis	5.09513	-52.76025	60									Light Trap
NMMAN11-0847	NMMAN11-0847			Research Collection of Nicolas Moulin	Arthropoda	Insecta	Mantodea	Photinaidae	Photinainae	Microphotinaini	Microphotina	Microphotina viridescens		Nicolas Moulin	nmentomo@gmail.com	Morphology		M	Sexual	Adult								SEAG	2021-09-09	French Guiana			Saint-Elie	Mont Tabulaire	4.611	-53.359	600									Light Trap		TMT
NMMAN11-0848	NMMAN11-0848			Research Collection of Nicolas Moulin	Arthropoda	Insecta	Mantodea	Photinaidae	Photinainae	Microphotinaini	Microphotina	Microphotina viridescens		Nicolas Moulin	nmentomo@gmail.com	Morphology		M	Sexual	Adult								J. Lapeze	2020-07-24	French Guiana			Kourou	Espace Chawari	5.096	-52.766	75									Light Trap		CWR
GFMAN18-367	GFMAN18-367			Research Collection of Nicolas Moulin	Arthropoda	Insecta	Mantodea	Photinaidae	Photinainae	Microphotinaini	Microphotina	Microphotina viridescens		Nicolas Moulin	nmentomo@gmail.com	Morphology		M	Sexual	Adult								N. Page & J. Lapeze	2023-03-22	French Guiana			Sinnamary	Field Station Paracou CIRAD	5.267	-52.926	59									Light Trap	Light Trap		SURVEY
GFMAN18-368	GFMAN18-368			Research Collection of Nicolas Moulin	Arthropoda	Insecta	Mantodea	Photinaidae	Photinainae	Microphotinaini	Microphotina	Microphotina viridescens		Nicolas Moulin	nmentomo@gmail.com	Morphology		M	Sexual	Adult								N. Page & J. Lapeze	2023-03-22	French Guiana			Sinnamary	Field Station Paracou CIRAD	5.267	-52.926	59									Light Trap	Light Trap		SURVEY
GFMAN18-375	GFMAN18-375			Research Collection of Nicolas Moulin	Arthropoda	Insecta	Mantodea	Photinaidae	Photinainae	Microphotinaini	Microphotina	Microphotina viridescens		Nicolas Moulin	nmentomo@gmail.com	Morphology		M	Sexual	Adult								N. Page & J. Lapeze	2024-01-16	French Guiana			Sinnamary	Field Station Paracou CIRAD	5.267	-52.926	59									Light Trap	Light Trap		SURVEY
GFMAN18-288	EL_TRE_23_002			Research Collection of Nicolas Hausherr	Arthropoda	Insecta	Mantodea	Photinaidae	Photinainae	Microphotinaini	Microphotina	Microphotina viridescens		Nicolas Hausherr	nicolas.hausherr@gmail.com	Morphology		F	Sexual	Adult								N. Hausherr	2023-10-01	French Guiana			Roura	Reserve Naturelle Tresor - accueil	4.595	-52.306	256									Breeding	AEMG_23_BAR_022		EL_TRE_23_002
GFMAN18-298	GFMAN18-298			Research Collection of Nicolas Moulin	Arthropoda	Insecta	Mantodea	Photinaidae	Photinainae	Microphotinaini	Microphotina	Microphotina viridescens		Nicolas Moulin	nmentomo@gmail.com	Morphology		M	Sexual	Adult								SEAG	2023-09-12	French Guiana			Saint-Elie	Reserve Naturelle Trinite - Mont Tabulaire	4.611	-53.359	300									Light Trap
GFMAN18-369	GFMAN18-369			Research Collection of Nicolas Moulin	Arthropoda	Insecta	Mantodea	Photinaidae	Photinainae	Microphotinaini	Microphotina	Microphotina viridescens		Nicolas Moulin	nmentomo@gmail.com	Morphology		M	Sexual	Adult								N. Page & J. Lapeze	2023-03-22	French Guiana			Sinnamary	Field Station Paracou CIRAD	5.267	-52.926	59									Light Trap	Light Trap		SURVEY
GFMAN18-370	GFMAN18-370			Research Collection of Nicolas Moulin	Arthropoda	Insecta	Mantodea	Photinaidae	Photinainae	Microphotinaini	Microphotina	Microphotina viridescens		Nicolas Moulin	nmentomo@gmail.com	Morphology		M	Sexual	Adult								N. Page & J. Lapeze	2023-03-22	French Guiana			Sinnamary	Field Station Paracou CIRAD	5.267	-52.926	59									Light Trap	Light Trap		SURVEY
GFMAN18-211	GFMAN18-211			Museum national d Histoire naturelle	Arthropoda	Insecta	Mantodea	Photinaidae	Photinainae	Microphotinaini	Microphotina	Microphotina viridula		Roger Roy	rroy@mnhn.fr	Morphology		M	Sexual	Adult								MNHN	2015-08-12	French Guiana			Maripasoula	Massif du Mitaraka	2.23333	-54.45	690									Light Trap	The Planet Reviewed
GFMAN18-213	GFMAN18-213			Museum national d Histoire naturelle	Arthropoda	Insecta	Mantodea	Photinaidae	Photinainae	Microphotinaini	Microphotina	Microphotina viridula		Roger Roy	rroy@mnhn.fr	Morphology		M	Sexual	Adult								MNHN	2015-08-12	French Guiana			Maripasoula	Massif du Mitaraka	2.23333	-54.45	690									Light Trap	The Planet Reviewed
GFMAN18-214	GFMAN18-214			Museum national d Histoire naturelle	Arthropoda	Insecta	Mantodea	Photinaidae	Photinainae	Microphotinaini	Microphotina	Microphotina viridula		Roger Roy	rroy@mnhn.fr	Morphology		M	Sexual	Adult								MNHN	2015-02-25	French Guiana			Maripasoula	Massif du Mitaraka	2.23333	-54.45	690									Light Trap	The Planet Reviewed
GFMAN18-215	GFMAN18-215			Museum national d Histoire naturelle	Arthropoda	Insecta	Mantodea	Photinaidae	Photinainae	Microphotinaini	Microphotina	Microphotina viridula		Roger Roy	rroy@mnhn.fr	Morphology		M	Sexual	Adult								MNHN	2015-02-25	French Guiana			Maripasoula	Massif du Mitaraka	2.23333	-54.45	690									Light Trap	The Planet Reviewed
GFMAN18-199	GFMAN18-199			Research Collection of Nicolas Moulin	Arthropoda	Insecta	Mantodea	Photinaidae	Photinainae	Microphotinaini	Microphotina	Microphotina vitripennis		Nicolas Moulin	nmentomo@gmail.com	Morphology		M	Sexual	Adult								T. Decaens	2019-02-01	French Guiana			Kourou	Paracou Research Station	5.26675	-52.92597										Light Trap
GFMAN18-187	GFMAN18-187			Research Collection of Nicolas Moulin	Arthropoda	Insecta	Mantodea	Photinaidae	Photinainae	Microphotinaini	Microphotina	Microphotina vitripennis		Nicolas Moulin	nmentomo@gmail.com	BOLD ID Engine: top hits		M	Sexual	Adult								J. Lapeze	2019-01-30	French Guiana			Kourou	Espace Chawari, Piste Denis	5.09513	-52.7603	60									Light Trap
NMMAN11-0864	NMMAN11-0864			Research Collection of Nicolas Moulin	Arthropoda	Insecta	Mantodea	Photinaidae	Photinainae	Microphotinaini	Microphotina	Microphotina vitripennis		Nicolas Moulin	nmentomo@gmail.com	Morphology		M	Sexual	Adult								SEAG	2019-04-13	French Guiana			Roura	Montagne des Chevaux	4.742	-52.431	100									Canopy UV Trap Blue		MCV
NMMAN11-0908	NMMAN11-0908			Research Collection of Nicolas Moulin	Arthropoda	Insecta	Mantodea	Photinaidae	Photinainae	Microphotinaini	Microphotina	Microphotina vitripennis		Nicolas Moulin	nmentomo@gmail.com	Morphology		F	Sexual	Adult								J. Lapeze	2020-09-22	French Guiana			Saul	Point de vue	3.623	-53.217	308									Hand Catching
NMMAN11-0831	NMMAN11-0831			Research Collection of Nicolas Moulin	Arthropoda	Insecta	Mantodea	Photinaidae	Photinainae	Microphotinaini	Microphotina	Microphotina vitripennis		Nicolas Moulin	nmentomo@gmail.com	Morphology		M	Sexual	Adult								SEAG	2021-09-01	French Guiana			Saint-Elie	Mont Tabulaire	4.611	-53.359	600									Light Trap		TMT
GFMAN18-273	TRI_2023_021			Research Collection of Nicolas Hausherr	Arthropoda	Insecta	Mantodea	Photinaidae	Photinainae	Microphotinaini	Microphotina	Microphotina vitripennis		Nicolas Hausherr	nicolas.hausherr@gmail.com	Morphology		M	Sexual	Adult								N. Hausherr	2023-04-12	French Guiana			Saint-Elie	Reserve Naturelle La Trinite	4.735	-53.308	150									Hand Catching	AEMG_23_BAR_006		TRI_2023_021
GFMAN18-301	GFMAN18-301			Research Collection of Nicolas Moulin	Arthropoda	Insecta	Mantodea	Photinaidae	Photinainae	Microphotinaini	Microphotina	Microphotina vitripennis		Nicolas Moulin	nmentomo@gmail.com	Morphology		M	Sexual	Adult								SEAG	2023-09-11	French Guiana			Saint-Elie	Reserve Naturelle Trinite - Mont Tabulaire	4.611	-53.359	300									Light Trap
GFMAN18-363	GFMAN18-363			Research Collection of Nicolas Moulin	Arthropoda	Insecta	Mantodea	Photinaidae	Photinainae	Microphotinaini	Microphotina	Microphotina vitripennis		Nicolas Moulin	nmentomo@gmail.com	Morphology		M	Sexual	Adult								N. Page & J. Lapeze	2023-03-21	French Guiana			Sinnamary	Field Station Paracou CIRAD	5.267	-52.926	59									Light Trap	Light Trap		SURVEY
GFMAN18-364	GFMAN18-364			Research Collection of Nicolas Moulin	Arthropoda	Insecta	Mantodea	Photinaidae	Photinainae	Microphotinaini	Microphotina	Microphotina vitripennis		Nicolas Moulin	nmentomo@gmail.com	Morphology		M	Sexual	Adult								N. Page & J. Lapeze	2023-03-21	French Guiana			Sinnamary	Field Station Paracou CIRAD	5.267	-52.926	59									Light Trap	Light Trap		SURVEY
GFMAN18-189	GFMAN18-189			Research Collection of Nicolas Moulin	Arthropoda	Insecta	Mantodea	Thespidae	Thespinae	Thespini	Musonia	Musonia surinama		Nicolas Moulin	nmentomo@gmail.com	Morphology		M	Sexual	Adult								T. Decaens	2019-02-07	French Guiana			Sinnamary	Pointe Combi	5.31542	-52.93048										Light Trap
NMMAN11-0876	NMMAN11-0876			Research Collection of Nicolas Moulin	Arthropoda	Insecta	Mantodea	Thespidae	Thespinae	Thespini	Musonia	Musonia surinama		Nicolas Moulin	nmentomo@gmail.com	Morphology		M	Sexual	Adult								SEAG	2016-07-02	French Guiana			Montsinery-Tonnegrande	Savane Lambert	4.888	-52.519	8									PolyVie Blue		SLB
GFMAN18-283	GUY_2023_007		GUY_2023_007	Research Collection of Nicolas Hausherr	Arthropoda	Insecta	Mantodea	Thespidae	Thespinae	Thespini	Musonia	Musonia surinama		Nicolas Hausherr	nicolas.hausherr@gmail.com	Morphology		F	Sexual	Adult								N. Hausherr	2023-07-15	French Guiana			Tonate-Macouria	Siege AEMG - pk8,5 Degrad Saramaca	5.022	-52.689	15									Hand Catching	AEMG_23_BAR_016
GFMAN18-336	GFMAN18-336			Research Collection of Nicolas Moulin	Arthropoda	Insecta	Mantodea	Thespidae	Thespinae	Thespini	Musonia	Musonia surinama		Nicolas Moulin	nmentomo@gmail.com	Morphology		M	Sexual	Adult								SEAG	2022-09-03	French Guiana			Kourou	Lac Orchidee	5.214	-52.754	11									Malaise Trap		LOR
GFMAN18-395	GFMAN18-395			Research Collection of Nicolas Moulin	Arthropoda	Insecta	Mantodea	Thespidae	Thespinae	Thespini	Musonia	Musonia surinama		Nicolas Moulin	nmentomo@gmail.com	Morphology		M	Sexual	Adult								SEAG	2023-09-23	French Guiana			Kourou	Carriere de Luz	5.181	-52.715	13									Automatic Light Trap	Automatic Light Trap
GFMAN18-332	GFMAN18-332	MNHN-EP3552		Museum national d Histoire naturelle	Arthropoda	Insecta	Mantodea	Acanthopidae	Stenophyllinae	Acontistini	Ovalimantis	Ovalimantis maculata		Roger Roy	rroy@mnhn.fr	Morphology		M	Sexual	Adult	Genitalia ROY4563	Holotype						SEAG	2014-10-27	French Guiana			Roura	Montagne des Chevaux	4.717	-52.401	110									PolyVie Blue		MCV
GFMAN18-090	GFMAN18-090			Research Collection of Nicolas Moulin	Arthropoda	Insecta	Mantodea	Mantidae	Vatinae	Oxyopsidini	Oxyopsis	Oxyopsis rubicunda		Nicolas Moulin	nmentomo@gmail.com	Morphology		M	Sexual	Adult								T. Decaens	2013-06-01	French Guiana			Sinnamary	Station Recherche Paracou	5.27433	-52.9238										Light Trap
GFMAN18-114	GFMAN18-114			Research Collection of Nicolas Moulin	Arthropoda	Insecta	Mantodea	Mantidae	Vatinae	Oxyopsidini	Oxyopsis	Oxyopsis rubicunda		Nicolas Moulin	nmentomo@gmail.com	Morphology		M	Sexual	Adult								N. Moulin	2018-11-04	French Guiana			Papaichton	Base camp	3.8216	-54.12692	288									Light Trap
GFMAN18-123	GFMAN18-123			Research Collection of Nicolas Moulin	Arthropoda	Insecta	Mantodea	Mantidae	Vatinae	Oxyopsidini	Oxyopsis	Oxyopsis rubicunda		Nicolas Moulin	nmentomo@gmail.com	Morphology		M	Sexual	Adult								N. Moulin	2018-11-05	French Guiana			Papaichton	Base camp	3.8216	-54.12692	288									Light Trap
GFMAN18-124	GFMAN18-124			Research Collection of Nicolas Moulin	Arthropoda	Insecta	Mantodea	Mantidae	Vatinae	Oxyopsidini	Oxyopsis	Oxyopsis rubicunda		Nicolas Moulin	nmentomo@gmail.com	Morphology		M	Sexual	Adult								N. Moulin	2018-11-05	French Guiana			Papaichton	Base camp	3.8216	-54.12692	288									Light Trap
NMMAN11-0878	NMMAN11-0878			Research Collection of Nicolas Moulin	Arthropoda	Insecta	Mantodea	Mantidae	Vatinae	Oxyopsidini	Oxyopsis	Oxyopsis rubicunda		Nicolas Moulin	nmentomo@gmail.com	Morphology		M	Sexual	Adult								SEAG	2014-10-01	French Guiana			Saint-Laurent-du-Maroni	Palambala	5.428	-54.051	20									PolyVie Blue
GFMAN18-397	GFMAN18-397			Research Collection of Nicolas Moulin	Arthropoda	Insecta	Mantodea	Mantidae	Vatinae	Oxyopsidini	Oxyopsis	Oxyopsis rubicunda		Nicolas Moulin	nmentomo@gmail.com	Morphology		M	Sexual	Adult								SEAG	2022-10-27	French Guiana			Saul	Roche Dachine	3.467	-53.222	220									Light Trap	Light Trap
GFMAN18-407	GFMAN18-407			Research Collection of Nicolas Moulin	Arthropoda	Insecta	Mantodea	Mantidae	Vatinae	Oxyopsidini	Oxyopsis	Oxyopsis rubicunda		Nicolas Moulin	nmentomo@gmail.com	Morphology		M	Sexual	Adult								SEAG	2023-09-09	French Guiana			Saint-Elie	Mont Tabulaire, RNN Trinite	4.611	-53.359	630									Light Trap	Light Trap
GFMAN18-167	GFMAN18-167			Museum national d Histoire naturelle	Arthropoda	Insecta	Mantodea	Mantidae	Vatinae	Oxyopsidini	Oxyopsis	Oxyopsis saussurei		Nicolas Moulin	nmentomo@gmail.com	BOLD ID Engine: top hits		M	Sexual	Adult								SEAG	2014-09-25	French Guiana			Camopi	Mont Saint Marcel	2.38417	-53.0103	635									Light Trap	SEAG	STM
GFMAN18-227	GFMAN18-227			Museum national d Histoire naturelle	Arthropoda	Insecta	Mantodea	Mantidae	Vatinae	Oxyopsidini	Oxyopsis	Oxyopsis saussurei		Roger Roy	rroy@mnhn.fr	Morphology		M	Sexual	Adult								MNHN	2015-08-12	French Guiana			Maripasoula	Massif du Mitaraka	2.23333	-54.45	690									Light Trap	The Planet Reviewed
GFMAN18-228	GFMAN18-228			Museum national d Histoire naturelle	Arthropoda	Insecta	Mantodea	Mantidae	Vatinae	Oxyopsidini	Oxyopsis	Oxyopsis saussurei		Roger Roy	rroy@mnhn.fr	Morphology		M	Sexual	Adult								MNHN	2015-08-12	French Guiana			Maripasoula	Massif du Mitaraka	2.23333	-54.45	690									Light Trap	The Planet Reviewed
GFMAN18-229	GFMAN18-229			Museum national d Histoire naturelle	Arthropoda	Insecta	Mantodea	Mantidae	Vatinae	Oxyopsidini	Oxyopsis	Oxyopsis saussurei		Roger Roy	rroy@mnhn.fr	Morphology		M	Sexual	Adult								MNHN	2015-02-25	French Guiana			Maripasoula	Massif du Mitaraka	2.23333	-54.45	690									Light Trap	The Planet Reviewed
GFMAN18-230	GFMAN18-230			Museum national d Histoire naturelle	Arthropoda	Insecta	Mantodea	Mantidae	Vatinae	Oxyopsidini	Oxyopsis	Oxyopsis saussurei		Roger Roy	rroy@mnhn.fr	Morphology		M	Sexual	Adult								MNHN	2015-08-12	French Guiana			Maripasoula	Massif du Mitaraka	2.23333	-54.45	690									Light Trap	The Planet Reviewed
GFMAN18-046	GFMAN18-046			Research Collection of Nicolas Moulin	Arthropoda	Insecta	Mantodea	Mantidae	Vatinae	Oxyopsidini	Parastagmatoptera	Parastagmatoptera flavoguttata		Nicolas Moulin	nmentomo@gmail.com	Morphology		M	Sexual	Adult								SEAG	2018-08-12	French Guiana			Regina	Mont Chauve	3.82113	-52.73812	200									Light Trap	SEAG	CHA
GFMAN18-057	GFMAN18-057			Research Collection of Nicolas Moulin	Arthropoda	Insecta	Mantodea	Mantidae	Vatinae	Oxyopsidini	Parastagmatoptera	Parastagmatoptera flavoguttata		Nicolas Moulin	nmentomo@gmail.com	Morphology		M	Sexual	Adult								SEAG	2018-08-14	French Guiana			Regina	Mont Chauve	3.82113	-52.73812	200									Light Trap	SEAG	CHA
GFMAN18-065	GFMAN18-065			Research Collection of Nicolas Moulin	Arthropoda	Insecta	Mantodea	Mantidae	Vatinae	Oxyopsidini	Parastagmatoptera	Parastagmatoptera flavoguttata		Nicolas Moulin	nmentomo@gmail.com	Morphology		M	Sexual	Adult								SEAG	2018-02-14	French Guiana			Saint-Georges-de-l Oyapock	Piton Rocheux de l`Armontabo	3.72	-52.3										Light Trap	SEAG	PRA
GFMAN18-066	GFMAN18-066			Research Collection of Nicolas Moulin	Arthropoda	Insecta	Mantodea	Mantidae	Vatinae	Oxyopsidini	Parastagmatoptera	Parastagmatoptera flavoguttata		Nicolas Moulin	nmentomo@gmail.com	Morphology		M	Sexual	Adult								SEAG	2018-02-14	French Guiana			Saint-Georges-de-l Oyapock	Piton Rocheux de l`Armontabo	3.72	-52.3										Light Trap	SEAG	PRA
GFMAN18-076	GFMAN18-076			Research Collection of Nicolas Moulin	Arthropoda	Insecta	Mantodea	Mantidae	Vatinae	Oxyopsidini	Parastagmatoptera	Parastagmatoptera flavoguttata		Nicolas Moulin	nmentomo@gmail.com	Morphology		M	Sexual	Adult								SEAG	2018-02-11	French Guiana			Saint-Georges-de-l Oyapock	Piton Rocheux de l`Armontabo	3.72	-52.3										Light Trap	SEAG	PRA
GFMAN18-091	GFMAN18-091			Research Collection of Nicolas Moulin	Arthropoda	Insecta	Mantodea	Mantidae	Vatinae	Oxyopsidini	Parastagmatoptera	Parastagmatoptera flavoguttata		Nicolas Moulin	nmentomo@gmail.com	Morphology		M	Sexual	Adult								T. Decaens	2013-06-01	French Guiana			Sinnamary	Station Recherche Paracou	5.27433	-52.92383										Light Trap
GFMAN18-131	GFMAN18-131			Research Collection of Nicolas Moulin	Arthropoda	Insecta	Mantodea	Mantidae	Vatinae	Oxyopsidini	Parastagmatoptera	Parastagmatoptera flavoguttata		Nicolas Moulin	nmentomo@gmail.com	Morphology		M	Sexual	Adult								N. Moulin	2018-11-06	French Guiana			Papaichton	Base camp	3.8216	-54.12692	288									Light Trap
NMMAN11-0131	NMMAN11-0131			Research Collection of Nicolas Moulin	Arthropoda	Insecta	Mantodea	Mantidae	Vatinae	Oxyopsidini	Parastagmatoptera	Parastagmatoptera flavoguttata		Nicolas Moulin	nmentomo@gmail.com			F	Sexual	Adult								Th. Decaens	2011-06-01	French Guiana			Regina	Nouragues	4.09995	-52.67287	100									Light Trap
NMMAN11-0356	NMMAN11-0356			Research Collection of Nicolas Moulin	Arthropoda	Insecta	Mantodea	Mantidae	Vatinae	Oxyopsidini	Parastagmatoptera	Parastagmatoptera flavoguttata		Nicolas Moulin	nmentomo@gmail.com			M	Sexual	Adult								Th. Decaens	2014-03-03	French Guiana			Mana	Montagne de Fer, Laussat, Carbet ONF	5.29178	-53.56352	100									Light Trap
NMMAN11-0053	NMMAN11-0053			Research Collection of Nicolas Moulin	Arthropoda	Insecta	Mantodea	Mantidae	Vatinae	Oxyopsidini	Parastagmatoptera	Parastagmatoptera flavoguttata		Nicolas Moulin	nmentomo@gmail.com			M	Sexual	Adult								A. Cahurel	2006-02-22	French Guiana			Regina	N2, route forestiere, PK 110	4.29782	-52.16997	71									Light Trap
NMMAN11-0198	NMMAN11-0198			Research Collection of Nicolas Moulin	Arthropoda	Insecta	Mantodea	Mantidae	Vatinae	Oxyopsidini	Parastagmatoptera	Parastagmatoptera flavoguttata		Nicolas Moulin	nmentomo@gmail.com			M	Sexual	Adult									2001-09-17	French Guiana			Roura	Piste de Kaw, PK 35	4.57195	-52.22198	180									Light Trap
NMMAN11-0088	NMMAN11-0088			Research Collection of Nicolas Moulin	Arthropoda	Insecta	Mantodea	Mantidae	Vatinae	Oxyopsidini	Parastagmatoptera	Parastagmatoptera flavoguttata		Nicolas Moulin	nmentomo@gmail.com			F	Sexual	Adult								A. Cahurel	2009-05-01	French Guiana			Roura	Cacao, la Source	4.54947	-52.49095	20									Light Trap
NMMAN11-0237	NMMAN11-0237			Research Collection of Nicolas Moulin	Arthropoda	Insecta	Mantodea	Mantidae	Vatinae	Oxyopsidini	Parastagmatoptera	Parastagmatoptera flavoguttata		Nicolas Moulin	nmentomo@gmail.com			F	Sexual	Adult									2012-08-01	French Guiana			Regina	N2 PK 59	4.40195	-52.31185	50									Light Trap
GFMAN18-077	GFMAN18-077			Research Collection of Nicolas Moulin	Arthropoda	Insecta	Mantodea	Mantidae	Vatinae	Oxyopsidini	Parastagmatoptera	Parastagmatoptera immaculata		Nicolas Moulin	nmentomo@gmail.com	Morphology		M	Sexual	Adult								SEAG	2018-02-11	French Guiana			Saint-Georges-de-l Oyapock	Piton Rocheux de l`Armontabo	3.72	-52.3										Light Trap	SEAG	PRA
GFMAN18-085	GFMAN18-085			Research Collection of Nicolas Moulin	Arthropoda	Insecta	Mantodea	Mantidae	Vatinae	Oxyopsidini	Parastagmatoptera	Parastagmatoptera immaculata		Nicolas Moulin	nmentomo@gmail.com	Morphology		M	Sexual	Adult								SEAG	2018-08-10	French Guiana			Regina	Mont Chauve	3.82113	-52.73812	200									Light Trap	SEAG	CHA
GFMAN18-122	GFMAN18-122			Research Collection of Nicolas Moulin	Arthropoda	Insecta	Mantodea	Mantidae	Vatinae	Oxyopsidini	Parastagmatoptera	Parastagmatoptera immaculata		Nicolas Moulin	nmentomo@gmail.com	Morphology		M	Sexual	Adult								N. Moulin	2018-11-05	French Guiana			Papaichton	Base camp	3.8216	-54.12692	288									Light Trap
GFMAN18-140	GFMAN18-140			Research Collection of Nicolas Moulin	Arthropoda	Insecta	Mantodea	Mantidae	Vatinae	Oxyopsidini	Parastagmatoptera	Parastagmatoptera immaculata		Nicolas Moulin	nmentomo@gmail.com	Morphology		M	Sexual	Adult								N. Moulin	2018-11-07	French Guiana			Papaichton	Base camp	3.8216	-54.12692	288									Light Trap
GFMAN18-150	GFMAN18-150			Research Collection of Nicolas Moulin	Arthropoda	Insecta	Mantodea	Mantidae	Vatinae	Oxyopsidini	Parastagmatoptera	Parastagmatoptera immaculata		Nicolas Moulin	nmentomo@gmail.com	Morphology		M	Sexual	Adult								N. Moulin	2018-11-08	French Guiana			Papaichton	Base camp	3.8216	-54.12692	288									Light Trap
GFMAN18-244	GFMAN18-244			Museum national d Histoire naturelle	Arthropoda	Insecta	Mantodea	Mantidae	Vatinae	Oxyopsidini	Parastagmatoptera	Parastagmatoptera immaculata		Nicolas Moulin	nmentomo@gmail.com	Morphology		M	Sexual	Adult								SEAG	2014-12-02	French Guiana			Maripasoula	Mont Itoupe	3.02195	-53.0842	600									Light Trap	SEAG	ITP
GFMAN18-245	GFMAN18-245			Museum national d Histoire naturelle	Arthropoda	Insecta	Mantodea	Mantidae	Vatinae	Oxyopsidini	Parastagmatoptera	Parastagmatoptera immaculata		Nicolas Moulin	nmentomo@gmail.com	Morphology		M	Sexual	Adult								SEAG	2014-11-30	French Guiana			Maripasoula	Mont Itoupe	3.02195	-53.0842	600									Light Trap	SEAG	ITP
GFMAN18-246	GFMAN18-246			Museum national d Histoire naturelle	Arthropoda	Insecta	Mantodea	Mantidae	Vatinae	Oxyopsidini	Parastagmatoptera	Parastagmatoptera immaculata		Nicolas Moulin	nmentomo@gmail.com	Morphology		F	Sexual	Adult								SEAG	2014-10-20	French Guiana			Saint-Laurent-du-Maroni	Massif Lucifer	4.78355	-53.92833	500									Light Trap	SEAG	LCF
NMMAN11-0197	NMMAN11-0197			Research Collection of Nicolas Moulin	Arthropoda	Insecta	Mantodea	Mantidae	Vatinae	Oxyopsidini	Parastagmatoptera	Parastagmatoptera immaculata		Nicolas Moulin	nmentomo@gmail.com			M	Sexual	Adult									2001-09-11	French Guiana			Roura	Piste de Belizon, PK 10	4.24928	-52.6492	130									Light Trap
GFMAN18-232	GFMAN18-232			Museum national d Histoire naturelle	Arthropoda	Insecta	Mantodea	Mantidae	Vatinae	Oxyopsidini	Parastagmatoptera	Parastagmatoptera unipunctata		Roger Roy	rroy@mnhn.fr	Morphology		M	Sexual	Adult								SEAG	2014-05-07	French Guiana			Iracoubo	Trou-Poissons	5.42362	-53.92712										PolyVie Blue	SEAG	TPS
GFMAN18-233	GFMAN18-233			Museum national d Histoire naturelle	Arthropoda	Insecta	Mantodea	Mantidae	Vatinae	Oxyopsidini	Parastagmatoptera	Parastagmatoptera unipunctata		Roger Roy	rroy@mnhn.fr	Morphology		M	Sexual	Adult								SEAG	2016-07-09	French Guiana			Montsinery-Tonnegrande	Savane Lambert	4.88817	-52.51888										PolyVie Blue	SEAG	SLB
GFMAN18-243	GFMAN18-243			Museum national d Histoire naturelle	Arthropoda	Insecta	Mantodea	Mantidae	Vatinae	Oxyopsidini	Parastagmatoptera	Parastagmatoptera unipunctata		Nicolas Moulin	nmentomo@gmail.com	Morphology		M	Sexual	Adult								SEAG	2014-07-26	French Guiana			Kourou	Savane des Peres	5.10928	-52.63667										Light Trap	SEAG	SDP
NMMAN11-0841	NMMAN11-0841			Research Collection of Nicolas Moulin	Arthropoda	Insecta	Mantodea	Mantidae	Vatinae	Oxyopsidini	Parastagmatoptera	Parastagmatoptera unipunctata		Nicolas Moulin	nmentomo@gmail.com	Morphology		M	Sexual	Adult								SEAG	2021-01-30	French Guiana			Macouria	Savane Onemark	4.94	-52.483	16									PolyVie Blue		ONK
GFMAN18-357	GFMAN18-357			Research Collection of Nicolas Moulin	Arthropoda	Insecta	Mantodea	Mantidae	Vatinae	Oxyopsidini	Parastagmatoptera	Parastagmatoptera unipunctata		Nicolas Moulin	nmentomo@gmail.com	Morphology		M	Sexual	Adult								SEAG	2023-08-12	French Guiana			Kourou	Carriere de Luz	5.181	-52.715	13									PolyVie Blue	PolyVie Blue	LUZ
GFMAN18-358	GFMAN18-358			Research Collection of Nicolas Moulin	Arthropoda	Insecta	Mantodea	Mantidae	Vatinae	Oxyopsidini	Parastagmatoptera	Parastagmatoptera unipunctata		Nicolas Moulin	nmentomo@gmail.com	Morphology			Sexual	Nymph								J. Lapeze	2024-02-10	French Guiana			Kourou	Savane Karouabo	5.255	-52.805	9									Hand Catching	Hand Catching
GFMAN18-385	GFMAN18-385			Research Collection of Nicolas Moulin	Arthropoda	Insecta	Mantodea	Mantidae	Vatinae	Oxyopsidini	Parastagmatoptera	Parastagmatoptera unipunctata		Nicolas Moulin	nmentomo@gmail.com	Morphology		M	Sexual	Adult								SEAG	2023-08-26	French Guiana			Kourou	Carriere de Luz	5.181	-52.715	13									Automatic Light Trap	Automatic Light Trap
GFMAN18-394	GFMAN18-394			Research Collection of Nicolas Moulin	Arthropoda	Insecta	Mantodea	Mantidae	Vatinae	Oxyopsidini	Parastagmatoptera	Parastagmatoptera unipunctata		Nicolas Moulin	nmentomo@gmail.com	Morphology		M	Sexual	Adult								SEAG	2023-09-23	French Guiana			Kourou	Carriere de Luz	5.181	-52.715	13									Automatic Light Trap	Automatic Light Trap
GFMAN18-281	GUY_2023_001		GUY_2023_001	Research Collection of Nicolas Hausherr	Arthropoda	Insecta	Mantodea	Acanthopidae	Stenophyllinae	Acontistini	Paratithrone	Paratithrone royi		Nicolas Hausherr	nicolas.hausherr@gmail.com	Morphology		F	Sexual	Adult								N. Hausherr	2023-03-18	French Guiana			Saint-Jean-du-Maroni	Cimetiere	5.403	-54.077	19									Hand Catching	AEMG_23_BAR_014
GFMAN18-160	GFMAN18-160			Research Collection of Nicolas Moulin	Arthropoda	Insecta	Mantodea	Photinaidae	Photinainae	Photinaini	Photina	Photina pilosa		Nicolas Moulin	nmentomo@gmail.com	Morphology		M	Sexual	Adult								SEAG	2018-10-06	French Guiana			Maripasoula	Mamilihpan	2.57337	-54.23225	200									Light Trap	SEAG	MMP
GFMAN18-234	GFMAN18-234			Museum national d Histoire naturelle	Arthropoda	Insecta	Mantodea	Photinaidae	Photinainae	Photinaini	Photina	Photina pilosa		Roger Roy	rroy@mnhn.fr	Morphology		M	Sexual	Adult								SEAG	2015-09-12	French Guiana			Roura	Montagne des Chevaux	4.74683	-52.43433	100									PolyVie Blue	SEAG	MCV
GFMAN18-235	GFMAN18-235			Museum national d Histoire naturelle	Arthropoda	Insecta	Mantodea	Photinaidae	Photinainae	Photinaini	Photina	Photina pilosa		Roger Roy	rroy@mnhn.fr	Morphology		M	Sexual	Adult								SEAG	2014-09-27	French Guiana			Roura	Montagne des Chevaux	4.74683	-52.43433	100									PolyVie Blue	SEAG	MCV
NMMAN11-0191	NMMAN11-0191			Research Collection of Nicolas Moulin	Arthropoda	Insecta	Mantodea	Photinaidae	Photinainae	Photinaini	Photina	Photina pilosa		Nicolas Moulin	nmentomo@gmail.com	Morphology		M	Sexual	Adult								A. Cahurel	2009-08-01	French Guiana			Roura	Cacao, la Source	4.5487	-52.4919	15									Light Trap
NMMAN11-0863	NMMAN11-0863			Research Collection of Nicolas Moulin	Arthropoda	Insecta	Mantodea	Photinaidae	Photinainae	Photinaini	Photina	Photina pilosa		Nicolas Moulin	nmentomo@gmail.com	Morphology		M	Sexual	Adult								SEAG	2019-08-31	French Guiana			Roura	Montagne des Chevaux	4.742	-52.431	100									PolyVie Pink		MCV
NMMAN11-0862	NMMAN11-0862			Research Collection of Nicolas Moulin	Arthropoda	Insecta	Mantodea	Photinaidae	Photinainae	Photinaini	Photina	Photina pilosa		Nicolas Moulin	nmentomo@gmail.com	Morphology		M	Sexual	Adult								SEAG	2019-08-31	French Guiana			Roura	Montagne des Chevaux	4.742	-52.431	100									PolyVie Pink		MCV
GFMAN18-285	TRE_2022_057		TRE_2022_057	Research Collection of Nicolas Hausherr	Arthropoda	Insecta	Mantodea	Photinaidae	Photinainae	Photinaini	Photina	Photina pilosa		Nicolas Hausherr	nicolas.hausherr@gmail.com	Morphology		F	Sexual	Adult								N. Hausherr	2022-11-25	French Guiana			Roura	Reserve Naturelle Tresor - accueil	4.595	-52.306	256									Hand Catching	AEMG_23_BAR_018
NMMAN11-0933	NMMAN11-0933			Research Collection of Nicolas Moulin	Arthropoda	Insecta	Mantodea	Photinaidae	Photinainae	Photinaini	Photina	Photina pilosa		Nicolas Hausherr	nicolas.hausherr@gmail.com	Morphology		F	Sexual	Adult								N. Hausherr	2022-01-08	French Guiana			Sinnamary	pk103	5.295	-52.916	20									Hand Catching
GFMAN18-347	GFMAN18-347			Research Collection of Nicolas Moulin	Arthropoda	Insecta	Mantodea	Photinaidae	Photinainae	Photinaini	Photina	Photina pilosa		Nicolas Moulin	nmentomo@gmail.com	Morphology			Sexual	Nymph								SEAG	2022-10-31	French Guiana			Saul	Roche Dachine	3.467	-53.222	220									Malaise Trap	Malaise Trap	RDA
GFMAN18-408	GFMAN18-408			Research Collection of Nicolas Moulin	Arthropoda	Insecta	Mantodea	Photinaidae	Photinainae	Photinaini	Photina	Photina pilosa		Nicolas Moulin	nmentomo@gmail.com	Morphology		M	Sexual	Adult								SEAG	2023-09-20	French Guiana			Saint-Elie	Mont Tabulaire, RNN Trinite	4.611	-53.359	600									Automatic Light Trap	Automatic Light Trap
GFMAN18-102	GFMAN18-102			Research Collection of Nicolas Moulin	Arthropoda	Insecta	Mantodea	Photinaidae	Photinainae	Photinaini	Photina	Photina ovata		Nicolas Moulin	nmentomo@gmail.com	Morphology		M	Sexual	Adult								N. Moulin	2018-11-03	French Guiana			Papaichton	Base camp	3.8216	-54.1269	288									Light Trap
GFMAN18-103	GFMAN18-103			Research Collection of Nicolas Moulin	Arthropoda	Insecta	Mantodea	Photinaidae	Photinainae	Photinaini	Photina	Photina ovata		Nicolas Moulin	nmentomo@gmail.com	Morphology		M	Sexual	Adult								N. Moulin	2018-11-03	French Guiana			Papaichton	Base camp	3.8216	-54.1269	288									Light Trap
GFMAN18-121	GFMAN18-121			Research Collection of Nicolas Moulin	Arthropoda	Insecta	Mantodea	Photinaidae	Photinainae	Photinaini	Photina	Photina ovata		Nicolas Moulin	nmentomo@gmail.com	Morphology		M	Sexual	Adult								N. Moulin	2018-11-05	French Guiana			Papaichton	Base camp	3.8216	-54.1269	288									Light Trap
GFMAN18-144	GFMAN18-144			Research Collection of Nicolas Moulin	Arthropoda	Insecta	Mantodea	Photinaidae	Photinainae	Photinaini	Photina	Photina ovata		Nicolas Moulin	nmentomo@gmail.com	Morphology		M	Sexual	Adult								N. Moulin	2018-11-07	French Guiana			Papaichton	Base camp	3.8216	-54.1269	288									Light Trap
NMMAN11-0199	NMMAN11-0199			Research Collection of Nicolas Moulin	Arthropoda	Insecta	Mantodea	Photinaidae	Photinainae	Photinaini	Photina	Photina ovata		Nicolas Moulin	nmentomo@gmail.com	Morphology		M	Sexual	Adult								A. Cahurel	2009-02-01	French Guiana			Roura	Coralie, Piste de Coralie, PK 10	4.64573	-52.3501	40									Light Trap
NMMAN11-0846	NMMAN11-0846			Research Collection of Nicolas Moulin	Arthropoda	Insecta	Mantodea	Photinaidae	Photinainae	Photinaini	Photina	Photina ovata		Nicolas Moulin	nmentomo@gmail.com	Morphology		M	Sexual	Adult								SEAG	2021-09-09	French Guiana			Saint-Elie	Mont Tabulaire	4.611	-53.359	600									Light Trap		TMT
NMMAN11-0849	NMMAN11-0849			Research Collection of Nicolas Moulin	Arthropoda	Insecta	Mantodea	Photinaidae	Photinainae	Photinaini	Photina	Photina ovata		Nicolas Moulin	nmentomo@gmail.com	Morphology		M	Sexual	Adult								J. Lapeze	2020-06-20	French Guiana			Kourou	Degrad Saramaca	5.014	-52.698	15									Light Trap
GFMAN18-277	TRI_2023_048		TRI_2023_048	Research Collection of Nicolas Hausherr	Arthropoda	Insecta	Mantodea	Photinaidae	Photinainae	Photinaini	Photina	Photina ovata		Nicolas Hausherr	nicolas.hausherr@gmail.com	Morphology		F	Sexual	Adult								N. Hausherr	2023-04-15	French Guiana			Saint-Elie	Reserve Naturelle La Trinite - Mt Benitier	4.735	-53.308	150									Hand Catching	AEMG_23_BAR_010
NMMAN11-0928	NMMAN11-0928			Research Collection of Nicolas Moulin	Arthropoda	Insecta	Mantodea	Photinaidae	Photinainae	Photinaini	Photina	Photina ovata		Nicolas Hausherr	nicolas.hausherr@gmail.com	Morphology	Photina ovata	F	Sexual	Adult								N. Hausherr	2022-11-25	French Guiana			Roura	Reserve Naturelle Tresor	4.595	-52.306	256									Hand Catching
NMMAN11-0929	NMMAN11-0929			Research Collection of Nicolas Moulin	Arthropoda	Insecta	Mantodea	Photinaidae	Photinainae	Photinaini	Photina	Photina ovata		Nicolas Hausherr	nicolas.hausherr@gmail.com	Morphology	Photina ovata	F	Sexual	Adult								N. Hausherr	2022-12-04	French Guiana			Sinnamary	pk103	5.418	-53.044	15									Hand Catching
GFMAN18-314	GFMAN18-314			Research Collection of Nicolas Moulin	Arthropoda	Insecta	Mantodea	Photinaidae	Photinainae	Photinaini	Photina	Photina ovata		Nicolas Moulin	nmentomo@gmail.com	Morphology	Photina ovata	M	Sexual	Adult								J. Lapeze & N. Page	2023-04-21	French Guiana			Sinnamary	Paracou Field Station	5.274	-52.924	34									Light Trap	SURVEY
GFMAN18-161	GFMAN18-161			Research Collection of Nicolas Moulin	Arthropoda	Insecta	Mantodea	Acanthopidae	Acanthopinae		Plesiacanthops	Plesiacanthops tuberculata		Nicolas Moulin	nmentomo@gmail.com	Morphology		F	Sexual	Adult								SEAG	2018-10-07	French Guiana			Maripasoula	Mamilihpan	2.57337	-54.23225	200						Night			Hand Catching	SEAG	MMP
GFMAN18-165	GFMAN18-165			Museum national d Histoire naturelle	Arthropoda	Insecta	Mantodea	Acanthopidae	Acanthopinae		Plesiacanthops	Plesiacanthops tuberculata		Nicolas Moulin	nmentomo@gmail.com	Morphology		M	Sexual	Adult								SEAG	2014-11-23	French Guiana			Maripasoula	Mont Itoupe	3.02195	-53.08417	600									Light Trap	SEAG	ITP
GFMAN18-312	GFMAN18-312			Research Collection of Nicolas Moulin	Arthropoda	Insecta	Mantodea	Acanthopidae	Acanthopinae		Plesiacanthops	Plesiacanthops tuberculata		Nicolas Moulin	nmentomo@gmail.com	Morphology		M	Sexual	Adult								J. Lapeze & N. Page	2023-07-14	French Guiana			Sinnamary	Paracou Field Station	5.274	-52.924	34									Light Trap	SURVEY
GFMAN18-050	GFMAN18-050			Research Collection of Nicolas Moulin	Arthropoda	Insecta	Mantodea	Acanthopidae	Acanthopinae		Pseudacanthops	Pseudacanthops spinulosus		Nicolas Moulin	nmentomo@gmail.com	Morphology		M	Sexual	Adult								SEAG	2018-04-28	French Guiana			Roura	Montagne des Chevaux	4.74683	-52.43433	100									Canopy UV Trap	SEAG	MCV
GFMAN18-071	GFMAN18-071			Research Collection of Nicolas Moulin	Arthropoda	Insecta	Mantodea	Acanthopidae	Acanthopinae		Pseudacanthops	Pseudacanthops spinulosus		Nicolas Moulin	nmentomo@gmail.com	Morphology		M	Sexual	Adult								SEAG	2018-06-02	French Guiana			Roura	Montagne des Chevaux	4.74683	-52.43433	100									Canopy UV Trap	SEAG	MCV
GFMAN18-072	GFMAN18-072			Research Collection of Nicolas Moulin	Arthropoda	Insecta	Mantodea	Acanthopidae	Acanthopinae		Pseudacanthops	Pseudacanthops spinulosus		Nicolas Moulin	nmentomo@gmail.com	Morphology		M	Sexual	Adult								SEAG	2018-06-02	French Guiana			Roura	Montagne des Chevaux	4.74683	-52.43433	100									Canopy UV Trap	SEAG	MCV
GFMAN18-073	GFMAN18-073			Research Collection of Nicolas Moulin	Arthropoda	Insecta	Mantodea	Acanthopidae	Acanthopinae		Pseudacanthops	Pseudacanthops spinulosus		Nicolas Moulin	nmentomo@gmail.com	Morphology		M	Sexual	Adult								SEAG	2018-06-02	French Guiana			Roura	Montagne des Chevaux	4.74683	-52.43433	100									Canopy UV Trap	SEAG	MCV
GFMAN18-137	GFMAN18-137			Research Collection of Nicolas Moulin	Arthropoda	Insecta	Mantodea	Acanthopidae	Acanthopinae		Pseudacanthops	Pseudacanthops spinulosus		Nicolas Moulin	nmentomo@gmail.com	Morphology		M	Sexual	Adult								N. Moulin	2018-11-05	French Guiana			Papaichton	Base camp	3.8216	-54.12692	288									Light Trap
NMMAN11-0083	NMMAN11-0083			Research Collection of Nicolas Moulin	Arthropoda	Insecta	Mantodea	Acanthopidae	Acanthopinae		Pseudacanthops	Pseudacanthops spinulosus		Nicolas Moulin	nmentomo@gmail.com	Morphology		M	Sexual	Adult								J.-L. Giuglaris	2007-08-04	French Guiana			Roura	Kaw	4.51468	-52.06643	150									Light Trap
NMMAN11-0084	NMMAN11-0084			Research Collection of Nicolas Moulin	Arthropoda	Insecta	Mantodea	Acanthopidae	Acanthopinae		Pseudacanthops	Pseudacanthops spinulosus		Nicolas Moulin	nmentomo@gmail.com	Morphology		M	Sexual	Adult								J.-L. Giuglaris	2007-08-06	French Guiana			Regina		4.30967	-52.13433	50									Light Trap
NMMAN11-0828	NMMAN11-0828			Research Collection of Nicolas Moulin	Arthropoda	Insecta	Mantodea	Thespidae	Pseudomiopteryginae		Pseudomiopteryx	Pseudomiopteryx guyanensis		Nicolas Moulin	nmentomo@gmail.com	Morphology		M	Sexual	Adult								SEAG	2021-07-31	French Guiana			Roura	Montagne des Chevaux	4.742	-52.431	100									Malaise Trap		MCV
GFMAN18-284	TRI_2023_052			Research Collection of Nicolas Hausherr	Arthropoda	Insecta	Mantodea	Thespidae	Pseudomiopteryginae		Pseudomiopteryx	Pseudomiopteryx guyanensis		Nicolas Hausherr	nicolas.hausherr@gmail.com	Morphology		F	Sexual	Adult								N. Hausherr	2023-04-15	French Guiana			Saint-Elie	Reserve Naturelle La Trinite - Mt Benitier	4.735	-53.308	150									Hand Catching	AEMG_23_BAR_017		TRI_2023_052
GFMAN18-296	GFMAN18-296			Research Collection of Nicolas Moulin	Arthropoda	Insecta	Mantodea	Thespidae	Pseudomiopteryginae		Pseudomiopteryx	Pseudomiopteryx guyanensis		Nicolas Moulin	nmentomo@gmail.com	Morphology		M	Sexual	Adult								SEAG	2023-09-20	French Guiana			Saint-Elie	Reserve Naturelle Trinite - Mont Tabulaire	4.611	-53.359	600									Sea Land and Air Malaise	MT
GFMAN18-306	GFMAN18-306			Research Collection of Nicolas Moulin	Arthropoda	Insecta	Mantodea	Thespidae	Pseudomiopteryginae		Pseudomiopteryx	Pseudomiopteryx guyanensis		Nicolas Moulin	nmentomo@gmail.com	Morphology		M	Sexual	Adult								SEAG	2023-09-21	French Guiana			Saint-Elie	Reserve Naturelle Trinite - Mont Tabulaire	4.611	-53.359	300									Malaise Trap
GFMAN18-346	GFMAN18-346			Research Collection of Nicolas Moulin	Arthropoda	Insecta	Mantodea	Thespidae	Pseudomiopteryginae		Pseudomiopteryx	Pseudomiopteryx guyanensis		Nicolas Moulin	nmentomo@gmail.com	Morphology		M	Sexual	Adult								SEAG	2022-10-31	French Guiana			Saul	Roche Dachine	3.467	-53.222	220									Malaise Trap	Malaise Trap	RDA
GFMAN18-350	GFMAN18-350			Research Collection of Nicolas Moulin	Arthropoda	Insecta	Mantodea	Thespidae	Pseudomiopteryginae		Pseudomiopteryx	Pseudomiopteryx guyanensis		Nicolas Moulin	nmentomo@gmail.com	Morphology		M	Sexual	Adult								SEAG	2016-07-31	French Guiana			Mana	Angouleme	5.41	-53.655	21									Malaise Trap	Malaise Trap	ANG
GFMAN18-355	GFMAN18-355			Research Collection of Nicolas Moulin	Arthropoda	Insecta	Mantodea	Thespidae	Pseudomiopteryginae		Pseudomiopteryx	Pseudomiopteryx guyanensis		Nicolas Moulin	nmentomo@gmail.com	Morphology		M	Sexual	Adult								J. Lapeze	2024-02-19	French Guiana			Kourou	Espace Chawari	5.096	-52.766	75									Hand Catching	Hand Catching	CWR
GFMAN18-410	GFMAN18-410			Research Collection of Nicolas Moulin	Arthropoda	Insecta	Mantodea	Thespidae	Pseudomiopteryginae		Pseudomiopteryx	Pseudomiopteryx guyanensis		Nicolas Moulin	nmentomo@gmail.com	Morphology		M	Sexual	Adult								SEAG	2023-09-15	French Guiana			Saint-Elie	Mont Tabulaire, RNN Trinite	4.611	-53.359	300									Malaise Trap	Malaise Trap
GFMAN18-411	GFMAN18-411			Research Collection of Nicolas Moulin	Arthropoda	Insecta	Mantodea	Thespidae	Pseudomiopteryginae		Pseudomiopteryx	Pseudomiopteryx guyanensis		Nicolas Moulin	nmentomo@gmail.com	Morphology		M	Sexual	Adult								SEAG	2023-09-15	French Guiana			Saint-Elie	Mont Tabulaire, RNN Trinite	4.611	-53.359	300									Malaise Trap	Malaise Trap
GFMAN18-043	GFMAN18-043			Research Collection of Nicolas Moulin	Arthropoda	Insecta	Mantodea	Mantidae	Vatinae	Vatini	Pseudovates	Pseudovates stolli		Nicolas Moulin	nmentomo@gmail.com	Morphology		M	Sexual	Adult								SEAG	2018-08-12	French Guiana			Regina	Mont Chauve	3.82113	-52.7381	200									Light Trap	SEAG	CHA
GFMAN18-059	GFMAN18-059			Research Collection of Nicolas Moulin	Arthropoda	Insecta	Mantodea	Mantidae	Vatinae	Vatini	Pseudovates	Pseudovates stolli		Nicolas Moulin	nmentomo@gmail.com	Morphology		M	Sexual	Adult								SEAG	2018-08-14	French Guiana			Regina	Mont Chauve	3.82113	-52.7381	200									Light Trap	SEAG	CHA
GFMAN18-079	GFMAN18-079			Research Collection of Nicolas Moulin	Arthropoda	Insecta	Mantodea	Mantidae	Vatinae	Vatini	Pseudovates	Pseudovates stolli		Nicolas Moulin	nmentomo@gmail.com	Morphology		M	Sexual	Adult								SEAG	2018-08-15	French Guiana			Regina	Mont Chauve	3.82113	-52.7381	200									Light Trap	SEAG	CHA
GFMAN18-080	GFMAN18-080			Research Collection of Nicolas Moulin	Arthropoda	Insecta	Mantodea	Mantidae	Vatinae	Vatini	Pseudovates	Pseudovates stolli		Nicolas Moulin	nmentomo@gmail.com	Morphology		M	Sexual	Adult								SEAG	2018-08-15	French Guiana			Regina	Mont Chauve	3.82113	-52.7381	200									Light Trap	SEAG	CHA
GFMAN18-158	GFMAN18-158			Research Collection of Nicolas Moulin	Arthropoda	Insecta	Mantodea	Mantidae	Vatinae	Vatini	Pseudovates	Pseudovates stolli		Nicolas Moulin	nmentomo@gmail.com	Morphology		M	Sexual	Adult								SEAG	2018-08-16	French Guiana			Regina	Mont Chauve	3.82114	-52.7381	193									Light Trap	SEAG	CHA
NMMAN11-0836	NMMAN11-0836			Research Collection of Nicolas Moulin	Arthropoda	Insecta	Mantodea	Mantidae	Vatinae	Vatini	Pseudovates	Pseudovates stolli		Nicolas Moulin	nmentomo@gmail.com	Morphology		M	Sexual	Adult								J. Lapeze	2021-07-13	French Guiana			Kourou	Montagne des Singes	5.074	-52.699	153									Light Trap
GFMAN18-315	GFMAN18-315			Research Collection of Nicolas Moulin	Arthropoda	Insecta	Mantodea	Mantidae	Vatinae	Vatini	Pseudovates	Pseudovates stolli		Nicolas Moulin	nmentomo@gmail.com	Morphology		M	Sexual	Adult								J. Lapeze & N. Page	2023-07-11	French Guiana			Roura	Reserve Naturelle Tresor	4.595	-52.306	256									Light Trap	SURVEY
GFMAN18-403	GFMAN18-403			Research Collection of Nicolas Moulin	Arthropoda	Insecta	Mantodea	Mantidae	Vatinae	Vatini	Pseudovates	Pseudovates stolli		Nicolas Moulin	nmentomo@gmail.com	Morphology		M	Sexual	Adult								J. Lapeze & N. Page	2023-07-11	French Guiana			Roura	Reserve Naturelle Tresor	4.595	-52.306	256									Light Trap	Light Trap		SURVEY
GFMAN18-044	GFMAN18-044			Research Collection of Nicolas Moulin	Arthropoda	Insecta	Mantodea	Acanthopidae	Stenophyllinae	Acontistini	Raptrix	Raptrix perspicua		Nicolas Moulin	nmentomo@gmail.com	Morphology		M	Sexual	Adult								SEAG	2018-08-12	French Guiana			Regina	Mont Chauve	3.82113	-52.73812	200									Light Trap	SEAG	CHA
GFMAN18-062	GFMAN18-062			Research Collection of Nicolas Moulin	Arthropoda	Insecta	Mantodea	Acanthopidae	Stenophyllinae	Acontistini	Raptrix	Raptrix perspicua		Nicolas Moulin	nmentomo@gmail.com	Morphology		M	Sexual	Adult								SEAG	2018-02-14	French Guiana			Saint-Georges-de-l Oyapock	Piton Rocheux de l`Armontabo	3.72	-52.3										Light Trap	SEAG	PRA
GFMAN18-063	GFMAN18-063			Research Collection of Nicolas Moulin	Arthropoda	Insecta	Mantodea	Acanthopidae	Stenophyllinae	Acontistini	Raptrix	Raptrix perspicua		Nicolas Moulin	nmentomo@gmail.com	Morphology		M	Sexual	Adult								SEAG	2018-02-14	French Guiana			Saint-Georges-de-l Oyapock	Piton Rocheux de l`Armontabo	3.72	-52.3										Light Trap	SEAG	PRA
GFMAN18-064	GFMAN18-064			Research Collection of Nicolas Moulin	Arthropoda	Insecta	Mantodea	Acanthopidae	Stenophyllinae	Acontistini	Raptrix	Raptrix perspicua		Nicolas Moulin	nmentomo@gmail.com	Morphology		M	Sexual	Adult								SEAG	2018-02-14	French Guiana			Saint-Georges-de-l Oyapock	Piton Rocheux de l`Armontabo	3.72	-52.3										Light Trap	SEAG	PRA
GFMAN18-081	GFMAN18-081			Research Collection of Nicolas Moulin	Arthropoda	Insecta	Mantodea	Acanthopidae	Stenophyllinae	Acontistini	Raptrix	Raptrix perspicua		Nicolas Moulin	nmentomo@gmail.com	Morphology		M	Sexual	Adult								SEAG	2018-08-15	French Guiana			Regina	Mont Chauve	3.82113	-52.73812	200									Light Trap	SEAG	CHA
GFMAN18-105	GFMAN18-105			Research Collection of Nicolas Moulin	Arthropoda	Insecta	Mantodea	Acanthopidae	Stenophyllinae	Acontistini	Raptrix	Raptrix perspicua		Nicolas Moulin	nmentomo@gmail.com	Morphology		M	Sexual	Adult								N. Moulin	2018-11-03	French Guiana			Papaichton	Base camp	3.8216	-54.12692	288									Light Trap
GFMAN18-106	GFMAN18-106			Research Collection of Nicolas Moulin	Arthropoda	Insecta	Mantodea	Acanthopidae	Stenophyllinae	Acontistini	Raptrix	Raptrix perspicua		Nicolas Moulin	nmentomo@gmail.com	Morphology		M	Sexual	Adult								N. Moulin	2018-11-03	French Guiana			Papaichton	Base camp	3.8216	-54.12692	288									Light Trap
GFMAN18-115	GFMAN18-115			Research Collection of Nicolas Moulin	Arthropoda	Insecta	Mantodea	Acanthopidae	Stenophyllinae	Acontistini	Raptrix	Raptrix perspicua		Nicolas Moulin	nmentomo@gmail.com	Morphology		M	Sexual	Adult								N. Moulin	2018-11-04	French Guiana			Papaichton	Base camp	3.8216	-54.12692	288									Light Trap
GFMAN18-125	GFMAN18-125			Research Collection of Nicolas Moulin	Arthropoda	Insecta	Mantodea	Acanthopidae	Stenophyllinae	Acontistini	Raptrix	Raptrix perspicua		Nicolas Moulin	nmentomo@gmail.com	Morphology		M	Sexual	Adult								N. Moulin	2018-11-05	French Guiana			Papaichton	Base camp	3.8216	-54.12692	288									Light Trap
GFMAN18-134	GFMAN18-134			Research Collection of Nicolas Moulin	Arthropoda	Insecta	Mantodea	Acanthopidae	Stenophyllinae	Acontistini	Raptrix	Raptrix perspicua		Nicolas Moulin	nmentomo@gmail.com	Morphology		M	Sexual	Adult								N. Moulin	2018-11-06	French Guiana			Papaichton	Base camp	3.8216	-54.12692	288									Light Trap
GFMAN18-142	GFMAN18-142			Research Collection of Nicolas Moulin	Arthropoda	Insecta	Mantodea	Acanthopidae	Stenophyllinae	Acontistini	Raptrix	Raptrix perspicua		Nicolas Moulin	nmentomo@gmail.com	Morphology		M	Sexual	Adult								N. Moulin	2018-11-07	French Guiana			Papaichton	Base camp	3.8216	-54.12692	288									Light Trap
NMMAN11-0358	NMMAN11-0358			Research Collection of Nicolas Moulin	Arthropoda	Insecta	Mantodea	Acanthopidae	Stenophyllinae	Acontistini	Raptrix	Raptrix perspicua		Nicolas Moulin	nmentomo@gmail.com			M	Sexual	Adult								Th. Decaens	2014-03-03	French Guiana			Mana	Montagne de Fer, Laussat, Carbet ONF	5.29178	-53.5635	100									Light Trap
NMMAN11-0123	NMMAN11-0123			Research Collection of Nicolas Moulin	Arthropoda	Insecta	Mantodea	Acanthopidae	Stenophyllinae	Acontistini	Raptrix	Raptrix perspicua		Nicolas Moulin	nmentomo@gmail.com			F	Sexual	Adult								A. Cahurel	2009-08-01	French Guiana			Roura	Cacao, la Source	4.54947	-52.49095	20									Light Trap
NMMAN11-0125	NMMAN11-0125			Research Collection of Nicolas Moulin	Arthropoda	Insecta	Mantodea	Acanthopidae	Stenophyllinae	Acontistini	Raptrix	Raptrix perspicua		Nicolas Moulin	nmentomo@gmail.com			F	Sexual	Adult								A. Cahurel	2009-08-01	French Guiana			Roura	Cacao, la Source	4.54947	-52.49095	20									Light Trap
GFMAN18-049	GFMAN18-049			Research Collection of Nicolas Moulin	Arthropoda	Insecta	Mantodea	Acanthopidae			Royacanthops	Royacanthops soukana		Nicolas Moulin	nmentomo@gmail.com	Morphology		M	Sexual	Adult								SEAG	2018-07-07	French Guiana			Roura	Montagne des Chevaux	4.74683	-52.4343	100									PolyVie Blue	SEAG	MCV
GFMAN18-280	GUY_2023_014		GUY_2023_014	Research Collection of Nicolas Hausherr	Arthropoda	Insecta	Mantodea	Acanthopidae			Royacanthops	Royacanthops soukana		Nicolas Hausherr	nicolas.hausherr@gmail.com	Morphology		F	Sexual	Adult								N. Hausherr	2023-08-09	French Guiana			Roura	Camp Bonaventure	4.323	-52.339	64									Hand Catching	AEMG_23_BAR_013
GFMAN18-015	GFMAN18-015			Museum national d Histoire naturelle	Arthropoda	Insecta	Mantodea	Mantidae	Vatinae	Stagmatopterini	Stagmatoptera	Stagmatoptera biocellata		Henrique Miranda Rodrigues	hmrbio@gmail.com	Morphology		M	Sexual	Adult								SEAG	2015-12-12	French Guiana			Macouria	Foret littoral de Maya	4.95	-52.45										Light Trap	SEAG	MAY
NMMAN11-0912	NMMAN11-0912			Research Collection of Nicolas Moulin	Arthropoda	Insecta	Mantodea	Mantidae	Vatinae	Stagmatopterini	Stagmatoptera	Stagmatoptera biocellata		Nicolas Moulin	nmentomo@gmail.com	Morphology		F	Sexual	Adult								N. Hausherr & E. Loeb	2019-10-01	French Guiana			Montsinery-Tonnegrande	Crique Patate	4.947	-52.487	8									Hand Catching
GFMAN18-287	GUY_2023_016		GUY_2023_016	Research Collection of Nicolas Hausherr	Arthropoda	Insecta	Mantodea	Mantidae	Vatinae	Stagmatopterini	Stagmatoptera	Stagmatoptera biocellata		Nicolas Hausherr	nicolas.hausherr@gmail.com	Morphology		F	Sexual	Nymph								N. Hausherr	2023-10-12	French Guiana			Montsinery-Tonnegrande	Crique Patate	4.928	-52.491	19									Hand Catching	AEMG_23_BAR_021
GFMAN18-359	GFMAN18-359			Research Collection of Nicolas Moulin	Arthropoda	Insecta	Mantodea	Mantidae	Vatinae	Stagmatopterini	Stagmatoptera	Stagmatoptera biocellata		Nicolas Moulin	nmentomo@gmail.com	Morphology			Sexual	Nymph								J. Lapeze	2024-02-10	French Guiana			Kourou	Savane Karouabo	5.255	-52.805	9									Hand Catching	Hand Catching
GFMAN18-328	GFMAN18-328			Museum national d Histoire naturelle	Arthropoda	Insecta	Mantodea	Mantidae	Vatinae	Stagmatopterini	Stagmatoptera	Stagmatoptera femoralis		Henrique Miranda Rodrigues	hmrbio@gmail.com	Morphology		M	Sexual	Adult								S. Boucher	1985-01-01	French Guiana			Saul		3.91	-53.17										Light Trap
GFMAN18-097	GFMAN18-097			Research Collection of Nicolas Moulin	Arthropoda	Insecta	Mantodea	Mantidae	Vatinae	Stagmatopterini	Stagmatoptera	Stagmatoptera supplicaria		Nicolas Moulin	nmentomo@gmail.com	Morphology		M	Sexual	Adult								N. Moulin	2018-11-03	French Guiana			Papaichton	Base camp	3.8216	-54.12692	288									Light Trap
GFMAN18-111	GFMAN18-111			Research Collection of Nicolas Moulin	Arthropoda	Insecta	Mantodea	Mantidae	Vatinae	Stagmatopterini	Stagmatoptera	Stagmatoptera supplicaria		Nicolas Moulin	nmentomo@gmail.com	Morphology		M	Sexual	Adult								N. Moulin	2018-11-04	French Guiana			Papaichton	Base camp	3.8216	-54.12692	288									Light Trap
GFMAN18-112	GFMAN18-112			Research Collection of Nicolas Moulin	Arthropoda	Insecta	Mantodea	Mantidae	Vatinae	Stagmatopterini	Stagmatoptera	Stagmatoptera supplicaria		Nicolas Moulin	nmentomo@gmail.com	Morphology		M	Sexual	Adult								N. Moulin	2018-11-04	French Guiana			Papaichton	Base camp	3.8216	-54.12692	288									Light Trap
GFMAN18-133	GFMAN18-133			Research Collection of Nicolas Moulin	Arthropoda	Insecta	Mantodea	Mantidae	Vatinae	Stagmatopterini	Stagmatoptera	Stagmatoptera supplicaria		Nicolas Moulin	nmentomo@gmail.com	Morphology		M	Sexual	Adult								N. Moulin	2018-11-06	French Guiana			Papaichton	Base camp	3.8216	-54.12692	288									Light Trap
GFMAN18-236	GFMAN18-236			Research Collection of Nicolas Moulin	Arthropoda	Insecta	Mantodea	Mantidae	Vatinae	Stagmatopterini	Stagmatoptera	Stagmatoptera supplicaria		Nicolas Moulin	nmentomo@gmail.com	Morphology		M	Sexual	Adult								T. Decaens	2019-02-06	French Guiana			Kourou	Piste Denis	5.08282	-52.75887	70									Light Trap
GFMAN18-181	GFMAN18-181			Research Collection of Nicolas Moulin	Arthropoda	Insecta	Mantodea	Mantidae	Vatinae	Stagmatopterini	Stagmatoptera	Stagmatoptera supplicaria		Nicolas Moulin	nmentomo@gmail.com	Morphology		F	Sexual	Adult								N. Moulin	2018-11-08	French Guiana			Papaichton	Base camp	3.8216	-54.12692	288						Night			Hand Catching
NMMAN11-0168	NMMAN11-0168			Research Collection of Nicolas Moulin	Arthropoda	Insecta	Mantodea	Mantidae	Vatinae	Stagmatopterini	Stagmatoptera	Stagmatoptera supplicaria		Nicolas Moulin	nmentomo@gmail.com	Morphology		M	Sexual	Adult									2008-02-01	French Guiana			Saint-Georges-de-l Oyapock	PK125	3.92745	-51.8453	39									Light Trap
NMMAN11-0089	NMMAN11-0089			Research Collection of Nicolas Moulin	Arthropoda	Insecta	Mantodea	Mantidae	Vatinae	Stagmatopterini	Stagmatoptera	Stagmatoptera supplicaria		Nicolas Moulin	nmentomo@gmail.com			M	Sexual	Adult								A. Cahurel	2006-02-22	French Guiana			Regina	N2, route forestiere, PK 110	4.29782	-52.16997	71									Light Trap
GFMAN18-159	GFMAN18-159			Research Collection of Nicolas Moulin	Arthropoda	Insecta	Mantodea	Mantidae	Vatinae	Stagmatopterini	Stagmatoptera	Stagmatoptera supplicaria		Nicolas Moulin	nmentomo@gmail.com	Morphology		M	Sexual	Adult								SEAG	2018-08-16	French Guiana			Regina	Mont Chauve	3.8211389	-52.73811	193									Light Trap	SEAG	CHA
NMMAN11-0887	NMMAN11-0887			Research Collection of Nicolas Moulin	Arthropoda	Insecta	Mantodea	Acanthopidae	Stenophyllinae	Stenophyllini	Stenophylla	Stenophylla gallardi		Nicolas Moulin	nmentomo@gmail.com	Morphology		M	Sexual	Adult								SEAG	2019-08-31	French Guiana			Roura	Montagne des Chevaux	4.742	-52.431	100									PolyVie Blue		MCV
GFMAN18-286	TRE_2023_015		TRE_2023_015	Research Collection of Nicolas Hausherr	Arthropoda	Insecta	Mantodea	Acanthopidae	Stenophyllinae	Stenophyllini	Stenophylla	Stenophylla gallardi		Nicolas Hausherr	nicolas.hausherr@gmail.com	Morphology		F	Sexual	Adult								N. Hausherr	2023-01-28	French Guiana			Roura	Reserve Naturelle Tresor - Corridor	4.595	-52.306	256									Hand Catching	AEMG_23_BAR_019
GFMAN18-290	GFMAN18-290			Research Collection of Nicolas Moulin	Arthropoda	Insecta	Mantodea	Acanthopidae	Stenophyllinae	Stenophyllini	Stenophylla	Stenophylla gallardi		Nicolas Moulin	nmentomo@gmail.com	Morphology		M	Sexual	Nymph								N. Moulin	2023-10-15	French Guiana			Sinnamary	Paracou Field Station	5.274	-52.924	34									Beating sheet
GFMAN18-034	GFMAN18-034			Museum national d Histoire naturelle	Arthropoda	Insecta	Mantodea	Acanthopidae	Stenophyllinae	Acontistini	Tithrone	Tithrone roseipennis		Nicolas Moulin	nmentomo@gmail.com	BOLD ID Engine: top hits		F	Sexual	Adult								MNHN	2015-02-25	French Guiana			Maripasoula	Massif du Mitaraka	2.23333	-54.45	690									Hand Catching	The Planet Reviewed
GFMAN18-035	GFMAN18-035			Museum national d Histoire naturelle	Arthropoda	Insecta	Mantodea	Acanthopidae	Stenophyllinae	Acontistini	Tithrone	Tithrone roseipennis		Nicolas Moulin	nmentomo@gmail.com	BOLD ID Engine: top hits		M	Sexual	Adult								MNHN	2015-02-25	French Guiana			Maripasoula	Massif du Mitaraka	2.23333	-54.45	690									Hand Catching	The Planet Reviewed
GFMAN18-151	GFMAN18-151			Research Collection of Nicolas Moulin	Arthropoda	Insecta	Mantodea	Acanthopidae	Stenophyllinae	Acontistini	Tithrone	Tithrone roseipennis		Nicolas Moulin	nmentomo@gmail.com	Morphology		F	Sexual	Adult								N. Moulin	2018-11-07	French Guiana			Papaichton	Base camp	3.8216	-54.12692	288									Hand Catching
GFMAN18-194	GFMAN18-194			Research Collection of Nicolas Moulin	Arthropoda	Insecta	Mantodea	Acanthopidae	Stenophyllinae	Acontistini	Tithrone	Tithrone roseipennis		Nicolas Moulin	nmentomo@gmail.com	Morphology		M	Sexual	Adult								J. Lapeze	2019-01-19	French Guiana			Regina	Route de Kaw pk30	4.56472	-52.19862	300									Light Trap
GFMAN18-205	GFMAN18-205			Research Collection of Nicolas Moulin	Arthropoda	Insecta	Mantodea	Acanthopidae	Stenophyllinae	Acontistini	Tithrone	Tithrone roseipennis		Nicolas Moulin	nmentomo@gmail.com	Morphology		F	Sexual	Adult								T. Decaens	2019-02-04	French Guiana			Sinnamary	Pointe Combi	5.303	-52.92427										Light Trap
GFMAN18-261	GFMAN18-261			Research Collection of Nicolas Moulin	Arthropoda	Insecta	Mantodea	Acanthopidae	Stenophyllinae	Acontistini	Tithrone	Tithrone roseipennis		Nicolas Moulin	nmentomo@gmail.com	Morphology		M	Sexual	Adult								SEAG	2018-08-25	French Guiana			Roura	Montagne des Chevaux	4.74683	-52.4343	100									Canopy UV Trap	SEAG	MCV
NMMAN11-0869	NMMAN11-0869			Research Collection of Nicolas Moulin	Arthropoda	Insecta	Mantodea	Acanthopidae	Stenophyllinae	Acontistini	Tithrone	Tithrone roseipennis		Nicolas Moulin	nmentomo@gmail.com	Morphology		M	Sexual	Adult								SEAG	2019-03-30	French Guiana			Roura	Montagne des Chevaux	4.742	-52.431	100									Canopy UV Trap		MCV
GFMAN18-412	GFMAN18-412			Research Collection of Nicolas Moulin	Arthropoda	Insecta	Mantodea	Acanthopidae	Stenophyllinae	Acontistini	Tithrone	Tithrone roseipennis		Nicolas Moulin	nmentomo@gmail.com	Morphology		F	Sexual	Adult								SEAG	2022-11-21	French Guiana			Saul	Point de Vue	3.593	-53.207	220									Malaise Trap	Malaise Trap
GFMAN18-045	GFMAN18-045			Research Collection of Nicolas Moulin	Arthropoda	Insecta	Mantodea	Mantidae	Vatinae	Vatini	Vates	Vates lobata		Nicolas Moulin	nmentomo@gmail.com	Morphology		M	Sexual	Adult								SEAG	2018-08-12	French Guiana			Regina	Mont Chauve	3.82113	-52.73812	200									Light Trap	SEAG	CHA
GFMAN18-083	GFMAN18-083			Research Collection of Nicolas Moulin	Arthropoda	Insecta	Mantodea	Mantidae	Vatinae	Vatini	Vates	Vates lobata		Nicolas Moulin	nmentomo@gmail.com	Morphology		M	Sexual	Adult								SEAG	2018-08-15	French Guiana			Regina	Mont Chauve	3.82113	-52.73812	200									Light Trap	SEAG	CHA
GFMAN18-099	GFMAN18-099			Research Collection of Nicolas Moulin	Arthropoda	Insecta	Mantodea	Mantidae	Vatinae	Vatini	Vates	Vates lobata		Nicolas Moulin	nmentomo@gmail.com	Morphology		M	Sexual	Adult								N. Moulin	2018-11-03	French Guiana			Papaichton	Base camp	3.8216	-54.12692	288									Light Trap
GFMAN18-113	GFMAN18-113			Research Collection of Nicolas Moulin	Arthropoda	Insecta	Mantodea	Mantidae	Vatinae	Vatini	Vates	Vates lobata		Nicolas Moulin	nmentomo@gmail.com	Morphology		M	Sexual	Adult								N. Moulin	2018-11-04	French Guiana			Papaichton	Base camp	3.8216	-54.12692	288									Light Trap
GFMAN18-120	GFMAN18-120			Research Collection of Nicolas Moulin	Arthropoda	Insecta	Mantodea	Mantidae	Vatinae	Vatini	Vates	Vates lobata		Nicolas Moulin	nmentomo@gmail.com	Morphology		F	Sexual	Adult								N. Moulin	2018-11-05	French Guiana			Papaichton	Base camp	3.8216	-54.12692	288									Automatic Light Trap
GFMAN18-128	GFMAN18-128			Research Collection of Nicolas Moulin	Arthropoda	Insecta	Mantodea	Mantidae	Vatinae	Vatini	Vates	Vates lobata		Nicolas Moulin	nmentomo@gmail.com	Morphology		F	Sexual	Adult								N. Moulin	2018-11-06	French Guiana			Papaichton	Base camp	3.8216	-54.12692	288									Light Trap
GFMAN18-129	GFMAN18-129			Research Collection of Nicolas Moulin	Arthropoda	Insecta	Mantodea	Mantidae	Vatinae	Vatini	Vates	Vates lobata		Nicolas Moulin	nmentomo@gmail.com	Morphology		M	Sexual	Adult								N. Moulin	2018-11-06	French Guiana			Papaichton	Base camp	3.8216	-54.12692	288									Light Trap
NMMAN11-0354	NMMAN11-0354			Research Collection of Nicolas Moulin	Arthropoda	Insecta	Mantodea	Mantidae	Vatinae	Vatini	Vates	Vates lobata		Nicolas Moulin	nmentomo@gmail.com			M	Sexual	Adult								Th. Decaens	2014-02-21	French Guiana			Saul	Crique Limonade	3.61937	-53.2024	200									Light Trap
NMMAN11-0196	NMMAN11-0196			Research Collection of Nicolas Moulin	Arthropoda	Insecta	Mantodea	Mantidae	Vatinae	Vatini	Vates	Vates lobata		Nicolas Moulin	nmentomo@gmail.com			M	Sexual	Adult								A. Cahurel	2009-02-01	French Guiana			Roura	Coralie, Piste de Coralie, PK 10	4.64573	-52.35008	40									Light Trap
NMMAN11-0102	NMMAN11-0102			Research Collection of Nicolas Moulin	Arthropoda	Insecta	Mantodea	Mantidae	Vatinae	Vatini	Vates	Vates lobata		Nicolas Moulin	nmentomo@gmail.com	Morphology		M	Sexual	Adult								A. Cahurel	2006-02-22	French Guiana			Regina	N2, route forestiere, PK 110	4.29782	-52.16997	71									Light Trap
GFMAN18-100	GFMAN18-100			Research Collection of Nicolas Moulin	Arthropoda	Insecta	Mantodea	Mantidae	Vatinae	Vatini	Vates	Vates marmorata		Nicolas Moulin	nmentomo@gmail.com	Morphology		M	Sexual	Adult								N. Moulin	2018-11-03	French Guiana			Papaichton	Base camp	3.8216	-54.1269	288									Light Trap
GFMAN18-139	GFMAN18-139			Research Collection of Nicolas Moulin	Arthropoda	Insecta	Mantodea	Mantidae	Vatinae	Vatini	Vates	Vates marmorata		Nicolas Moulin	nmentomo@gmail.com	Morphology		F	Sexual	Adult								N. Moulin	2018-11-05	French Guiana			Papaichton	Base camp	3.8216	-54.1269	288									Light Trap
GFMAN18-143	GFMAN18-143			Research Collection of Nicolas Moulin	Arthropoda	Insecta	Mantodea	Mantidae	Vatinae	Vatini	Vates	Vates marmorata		Nicolas Moulin	nmentomo@gmail.com	Morphology		M	Sexual	Adult								N. Moulin	2018-11-07	French Guiana			Papaichton	Base camp	3.8216	-54.1269	288									Light Trap
GFMAN18-147	GFMAN18-147			Research Collection of Nicolas Moulin	Arthropoda	Insecta	Mantodea	Mantidae	Vatinae	Vatini	Vates	Vates marmorata		Nicolas Moulin	nmentomo@gmail.com	Morphology		M	Sexual	Adult								N. Moulin	2018-11-07	French Guiana			Papaichton	Base camp	3.8216	-54.1269	288									Light Trap
NMMAN11-0845	NMMAN11-0845			Research Collection of Nicolas Moulin	Arthropoda	Insecta	Mantodea	Mantidae	Vatinae	Vatini	Vates	Vates marmorata		Nicolas Moulin	nmentomo@gmail.com	Morphology		M	Sexual	Adult								SEAG	2021-09-09	French Guiana			Saint-Elie	Mont Tabulaire	4.611	-53.359	600									Light Trap		TMT
GFMAN18-349	GFMAN18-349			Research Collection of Nicolas Moulin	Arthropoda	Insecta	Mantodea	Mantidae	Vatinae	Vatini	Vates	Vates marmorata		Nicolas Moulin	nmentomo@gmail.com	Morphology		M	Sexual	Adult								SEAG	2022-10-31	French Guiana			Saul	Roche Dachine	3.467	-53.222	220									Canopy UV Trap	Canopy Ultra Violet	RDA
GFMAN18-386	GFMAN18-386			Research Collection of Nicolas Moulin	Arthropoda	Insecta	Mantodea	Mantidae	Vatinae	Vatini	Vates	Vates marmorata		Nicolas Moulin	nmentomo@gmail.com	Morphology		M	Sexual	Adult								SEAG	2023-08-26	French Guiana			Kourou	Carriere de Luz	5.181	-52.715	13									Automatic Light Trap	Automatic Light Trap
GFMAN18-038	GFMAN18-038			Museum national d Histoire naturelle	Arthropoda	Insecta	Mantodea	Mantidae	Vatinae	Vatini	Vates	Vates patrinata		Nicolas Moulin	nmentomo@gmail.com	BOLD ID Engine: top hits		M	Sexual	Adult								SEAG	2014-09-23	French Guiana			Camopi	Mont Saint-Marcel	2.38333	-53	635									Light Trap	SEAG	STM
GFMAN18-039	GFMAN18-039			Museum national d Histoire naturelle	Arthropoda	Insecta	Mantodea	Mantidae	Vatinae	Vatini	Vates	Vates patrinata		Nicolas Moulin	nmentomo@gmail.com	Morphology		M	Sexual	Adult								J.-L. Giuglaris	2013-06-01	French Guiana			Kourou	Matiti	5.01667	-52.5833										Light Trap
GFMAN18-056	GFMAN18-056			Research Collection of Nicolas Moulin	Arthropoda	Insecta	Mantodea	Mantidae	Vatinae	Vatini	Vates	Vates patrinata		Nicolas Moulin	nmentomo@gmail.com	Morphology		F	Sexual	Adult								SEAG	2018-08-14	French Guiana			Regina	Mont Chauve	3.82113	-52.7381	200									Light Trap	SEAG	CHA
GFMAN18-058	GFMAN18-058			Research Collection of Nicolas Moulin	Arthropoda	Insecta	Mantodea	Mantidae	Vatinae	Vatini	Vates	Vates patrinata		Nicolas Moulin	nmentomo@gmail.com	Morphology		M	Sexual	Adult								SEAG	2018-08-14	French Guiana			Regina	Mont Chauve	3.82113	-52.7381	200									Light Trap	SEAG	CHA
GFMAN18-074	GFMAN18-074			Research Collection of Nicolas Moulin	Arthropoda	Insecta	Mantodea	Mantidae	Vatinae	Vatini	Vates	Vates patrinata		Nicolas Moulin	nmentomo@gmail.com	Morphology		M	Sexual	Adult								SEAG	2018-02-11	French Guiana			Saint-Georges-de-l Oyapock	Piton Rocheux de l`Armontabo	3.72	-52.3										Light Trap	SEAG	PRA
GFMAN18-082	GFMAN18-082			Research Collection of Nicolas Moulin	Arthropoda	Insecta	Mantodea	Mantidae	Vatinae	Vatini	Vates	Vates patrinata		Nicolas Moulin	nmentomo@gmail.com	Morphology		M	Sexual	Adult								SEAG	2018-08-15	French Guiana			Regina	Mont Chauve	3.82113	-52.7381	200									Light Trap	SEAG	CHA
GFMAN18-208	GFMAN18-208			Research Collection of Nicolas Moulin	Arthropoda	Insecta	Mantodea	Mantidae	Vatinae	Vatini	Vates	Vates patrinata		Nicolas Moulin	nmentomo@gmail.com	Morphology		M	Sexual	Adult								T. Decaens	2019-02-03	French Guiana			Kourou	Piste Denis	5.08282	-52.7589	70									Light Trap
GFMAN18-183	GFMAN18-183			Research Collection of Nicolas Moulin	Arthropoda	Insecta	Mantodea	Mantidae	Vatinae	Vatini	Vates	Vates patrinata		Nicolas Moulin	nmentomo@gmail.com	BOLD ID Engine: top hits		M	Sexual	Adult								T. Decaens	2019-02-06	French Guiana			Kourou	Piste Denis	5.09513	-52.7603	60									Light Trap
GFMAN18-184	GFMAN18-184			Research Collection of Nicolas Moulin	Arthropoda	Insecta	Mantodea	Mantidae	Vatinae	Vatini	Vates	Vates patrinata		Nicolas Moulin	nmentomo@gmail.com	Morphology		M	Sexual	Adult								T. Decaens	2019-02-06	French Guiana			Kourou	Piste Denis	5.09513	-52.7603	60									Light Trap
NMMAN11-0357	NMMAN11-0357			Research Collection of Nicolas Moulin	Arthropoda	Insecta	Mantodea	Mantidae	Vatinae	Vatini	Vates	Vates patrinata		Nicolas Moulin	nmentomo@gmail.com			M	Sexual	Adult								Th. Decaens	2014-03-03	French Guiana			Mana	Montagne de Fer, Laussat, Carbet ONF	5.29178	-53.5635	100									Light Trap
NMMAN11-0167	NMMAN11-0167			Research Collection of Nicolas Moulin	Arthropoda	Insecta	Mantodea	Mantidae	Vatinae	Vatini	Vates	Vates patrinata		Nicolas Moulin	nmentomo@gmail.com			M	Sexual	Adult									2012-07-20	French Guiana			Roura	Montagne de Kaw, D6, PK36	4.5158	-52.066	138									Light Trap
GFMAN18-372	GFMAN18-372			Research Collection of Nicolas Moulin	Arthropoda	Insecta	Mantodea	Mantidae	Vatinae	Vatini	Vates	Vates patrinata		Nicolas Moulin	nmentomo@gmail.com	Morphology		M	Sexual	Adult								N. Page & J. Lapeze	2024-04-08	French Guiana			Roura	Reserve Naturelle Tresor - accueil	4.595	-52.306	256									Light Trap	Light Trap		SURVEY
GFMAN18-299	GFMAN18-299			Research Collection of Nicolas Moulin	Arthropoda	Insecta	Mantodea	Mantidae	Vatinae	Vatini	Vates	Vates patrinata		Nicolas Moulin	nmentomo@gmail.com	Morphology		M	Sexual	Adult								SEAG	2023-09-12	French Guiana			Saint-Elie	Reserve Naturelle Trinite - Mont Tabulaire	4.611	-53.359	300									Light Trap
GFMAN18-311	GFMAN18-311			Research Collection of Nicolas Moulin	Arthropoda	Insecta	Mantodea	Mantidae	Vatinae	Vatini	Vates	Vates patrinata		Nicolas Moulin	nmentomo@gmail.com	Morphology		M	Sexual	Adult								J. Lapeze & N. Page	2023-07-15	French Guiana			Sinnamary	Paracou Field Station	5.274	-52.924	34									Light Trap	SURVEY
GFMAN18-348	GFMAN18-348			Research Collection of Nicolas Moulin	Arthropoda	Insecta	Mantodea	Mantidae	Vatinae	Vatini	Vates	Vates patrinata		Nicolas Moulin	nmentomo@gmail.com	Morphology		M	Sexual	Adult								SEAG	2022-10-31	French Guiana			Saul	Roche Dachine	3.467	-53.222	220									Canopy UV Trap	Canopy Ultra Violet	RDA
GFMAN18-376	GFMAN18-376			Research Collection of Nicolas Moulin	Arthropoda	Insecta	Mantodea	Mantidae	Vatinae	Vatini	Vates	Vates patrinata		Nicolas Moulin	nmentomo@gmail.com	Morphology		M	Sexual	Adult								N. Page & J. Lapeze	2024-01-16	French Guiana			Sinnamary	Field Station Paracou CIRAD	5.267	-52.926	59									Light Trap	Light Trap		SURVEY
GFMAN18-007	GFMAN18-007			Museum national d Histoire naturelle	Arthropoda	Insecta	Mantodea	Mantoididae			Vespamantoida	Vespamantoida toulgoeti		Nicolas Moulin	nmentomo@gmail.com	BOLD ID Engine: top hits		M	Sexual	Adult								SEAG	2016-09-24	French Guiana			Roura	Crique Orfion	4.48333	-52.3333										PolyVie Blue	SEAG	OPU
GFMAN18-008	GFMAN18-008			Museum national d Histoire naturelle	Arthropoda	Insecta	Mantodea	Mantoididae			Vespamantoida	Vespamantoida toulgoeti		Roger Roy	rroy@mnhn.fr	Morphology		M	Sexual	Adult								SEAG	2016-08-05	French Guiana			Mana	Angouleme, Saut Sabbat	5.4	-53.65										PolyVie Blue	SEAG	ANG
GFMAN18-145	GFMAN18-145			Research Collection of Nicolas Moulin	Arthropoda	Insecta	Mantodea	Mantoididae			Vespamantoida	Vespamantoida toulgoeti		Nicolas Moulin	nmentomo@gmail.com	Morphology		M	Sexual	Adult								N. Moulin	2018-11-07	French Guiana			Papaichton	Base camp	3.8216	-54.12692	288									Automatic Light Trap
GFMAN18-146	GFMAN18-146			Research Collection of Nicolas Moulin	Arthropoda	Insecta	Mantodea	Mantoididae			Vespamantoida	Vespamantoida toulgoeti		Nicolas Moulin	nmentomo@gmail.com	Morphology		M	Sexual	Adult								N. Moulin	2018-11-07	French Guiana			Papaichton	Base camp	3.8216	-54.12692	288									Automatic Light Trap
NMMAN11-0855	NMMAN11-0855			Research Collection of Nicolas Moulin	Arthropoda	Insecta	Mantodea	Mantoididae			Vespamantoida	Vespamantoida toulgoeti		Nicolas Moulin	nmentomo@gmail.com	Morphology		M	Sexual	Adult								SEAG	2019-04-27	French Guiana			Roura	Montagne des Chevaux	4.742	-52.431	100									Canopy UV Trap Pink		MCV
GFMAN18-305	GFMAN18-305			Research Collection of Nicolas Moulin	Arthropoda	Insecta	Mantodea	Mantoididae			Vespamantoida	Vespamantoida toulgoeti		Nicolas Moulin	nmentomo@gmail.com	Morphology		M	Sexual	Adult								SEAG	2023-09-21	French Guiana			Saint-Elie	Reserve Naturelle Trinite - Mont Tabulaire	4.611	-53.359	300									Malaise Trap
GFMAN18-345	GFMAN18-345			Research Collection of Nicolas Moulin	Arthropoda	Insecta	Mantodea	Mantoididae			Vespamantoida	Vespamantoida toulgoeti		Nicolas Moulin	nmentomo@gmail.com	Morphology		M	Sexual	Adult								SEAG	2022-10-31	French Guiana			Saul	Roche Dachine	3.467	-53.222	220									Malaise Trap	Malaise Trap	RDA
GFMAN18-001	GFMAN18-001			Museum national d Histoire naturelle	Arthropoda	Insecta	Mantodea	Mantidae	Vatinae	Vatini	Zoolea	Zoolea lobipes		Roger Roy	rroy@mnhn.fr	Morphology		F	Sexual	Adult								O. Montreuil	2016-04-17	French Guiana			Sinnamary	Paracou	5.28167	-52.91217	32									Hand Catching
