# Supplementary material for: MANGF: a reference library of DNA barcodes for Mantodea from French Guiana (Insecta, Dictyoptera)
Source: Biodivers Data J. 2025 Apr 9;13:e149486. doi: 10.3897/BDJ.13.e149486 (PMC12004074; doi:10.3897/BDJ.13.e149486)
Supplement: Supplementary material 3 — MANGF library - DNA sequences [file bdj-13-e149486-s003.fas]

>MANNM713-19|Zoolea lobipes|COI-5P|BOLD:ADW5526|
---------------------------------------ACATTATATTTTATTTTTGGTGCTTGAGCAGGAATACTCGGAACATCTCTA---AGAATTTTAATTCGTACAGAATTAGGTCAACCAGGATCTTTAATTGGAGAT---GACCAAATCTATAATGTTATTGTAACCGCTCACGCTTTTATTATAATTTTCTTTATAGTTATACCAATTATAATTGGTGGTTTTGGAAATTGATTAGTACCTTTAATA---CTTGGAGCTCCTGATATAGCATTTCCTCGAATAAATAATATAAGATTTTGACTTCTCCCACCTTCAATTTTACTATTATTAATTAGAAGAATAGTAGAAAGAGGAGCAGGAACTGGCTGAACAGTTTATCCCCCTCTTTCAGCAAGAATTGCTCATGCTGGTCCTGCAGTAGATTTA---ACAATTTTTTCTCTTCACCTTGCAGGAATATCTAGAATTATAGGAGCCGTAAATTTTATTACTACTATAATTAATATAAAACCTTTATATATAAATCAAACTCAAATTCCACTTTTTGTATGATCAGTTGGTATTACAGCTCTTTTATTACTCTTATCTTTACCTGTACTTGCAGGA---GCAATTACTATACTCTTAACCGATCGAAATCTTAATACTTCTTTTTTTGATCCAGCTGGAGGAGGAGATCCAATTTTATATCAACATTTA-------------------------------------------------------------------------------------------------------------------------------------------------------------------------------------------------
>MANNM714-19|Chopardiella latipennis|COI-5P|BOLD:ACP9524|
---------------------------------------ACATTATATTTTATTTTTGGAGCTTGATCAGCAATTCTCGGAACATCATTA---AGAATTTTAATTCGAACTGAACTAGGTCAACCAAGATATCTAATTGGTGAT---GATCAAATTTATAACGTTATTGTAACTGCTCACGCTTTCATTATAATTTTTTTTATAGTAATACCTATTATAATTGGTGGATTTGGTAATTGATTAATACCTTTAATA---CTCGGAGCCCCAGATATAGCTTTTCCTCGAATAAATAATATAAGATTTTGACTTCTTCCACCTTCAATTTTATTATTATTAATTAGAAGTATAATTGAAAGAGGATCAGGAACTGGTTGAACAGTTTATCCTCCTCTTTCAAGAAATATTGCACATGCTGGACCAGCTGTAGATTTA---ACCATTTTCTCCTTACATCTTGCAGGAATATCAAGAATTATAGGAGCCATCAATTTTATTACAACAATGATTAATATAAAACCCATTTATATAAATCAAATACAAATTCCACTTTTTGTTTGATCAGTAGGAATTACTGCCCTTTTATTGTTATTATCTCTTCCAGTACTTGCAGGA---GCAATTACAATACTTTTAACAGATCGAAATCTTAATACTTCTTTTTTTGATCCAGCCGGGGGAGGAGATCCAATTTTATATCAACATTTA-------------------------------------------------------------------------------------------------------------------------------------------------------------------------------------------------
>MANNM715-19|Chopardiella latipennis|COI-5P|BOLD:ACP9524|
---------------------------------------ACATTATATTTTATTTTTGGAGCTTGATCAGCAATTCTCGGAACATCATTA---AGAATTTTAATTCGAACTGAACTAGGTCAACCAGGATATCTAATTGGTGAT---GATCAAATTTATAATGTTATTGTAACTGCTCACGCTTTCATTATAATTTTTTTTATAGTAATACCTATTATAATTGGTGGATTTGGTAATTGATTAGTACCTTTAATA---CTCGGAGCCCCAGATATAGCTTTTCCTCGAATAAATAATATAAGATTTTGACTTCTTCCACCTTCAATTTTATTATTATTAATTAGAAGTATAATTGAAAGAGGATCAGGAACTGGTTGAACAGTTTATCCTCCTCTTTCAAGAAATATTGCACATGCTGGACCAGCTGTAGATTTA---ACCATTTTTTCCTTACATCTTGCAGGAATATCAAGAATTATAGGAGCCATCAATTTTATTACAACAATAATTAATATAAAACCCATTTATATAAATCAAATACAAATTCCACTTTTTGTTTGATCAGTAGGAATTACTGCCCTTTTATTATTATTATCTCTTCCAGTACTTGCAGGA---GCAATTACAATACTTTTAACAGATCGAAATCTTAATACTTCTTTTTTTGATCCAGCCGGAGGAGGAGATCCAATTTTATATCAACATCTA-------------------------------------------------------------------------------------------------------------------------------------------------------------------------------------------------
>MANNM716-19|Mantoida brunneriana|COI-5P|BOLD:AFB7618|
---------------------------------------ACTTTATATTTTATTTTTGGAGCCTGAGCAGGTATATTAGGAACTTCATTA---AGAATTCTAATTCGAACAGAACTAGGTCAACCCGGATCTCTAATTGGAGAT---GATCAAATTTATAATGTTATTGTCACTGCCCACGCATTCATTATAATTTTTTTCATAGTTATACCAATTATAATTGGAGGATTCGGAAATTGACTTGTACCTTTAATA---TTAGGAGCTCCTGATATAGCATTTCCCCGAATAAATAATATAAGATTCTGATTATTACCACCTTCTCTAATACTACTTTTAATTAGAAGTATAGTTGAAAGAGGAGCAGGAACAGGTTGAACAGTATATCCACCTTTATCTGCAAGAATTGCCCATGCAGGTCCAGCTGTTGATCTA---ACTATTTTCTCTCTACATTTAGCAGGTGCTTCTAGTATTATAGGGGCTGTTAATTTCATTACTACTATAATTAACATAAAACCTTCATATATAAATCAAGCCCAAATACCTCTTTTTGTATGATCAGTAGGTATTACTGCTTTATTACTTTTACTTTCCCTTCCAGTTTTAGCTGGA---GCTATTACTATATTACTTACTGATCGTAATTTAAATACCTCCTTCTTTGATCCAGCTGGAGGAGGAGATCCTATTTTATATCAACATTTA-------------------------------------------------------------------------------------------------------------------------------------------------------------------------------------------------
>MANNM717-19|Mantoida brunneriana|COI-5P|BOLD:ADU1794|
---------------------------------------ACTTTATACTTCATTTTTGGAGCCTGAGCAGGCATATTAGGAACTTCTTTA---AGAATTTTAATTCGAACTGAATTAGGTCAACCTGGATCTCTCATTGGAGAT---GATCAAATTTATAATGTTATTGTTACAGCCCACGCATTCATTATAATTTTTTTCATGGTTATACCTATTATAATTGGAGGATTTGGAAATTGACTTGTACCATTAATA---TTAGGAGCTCCTGATATAGCATTTCCTCGAATAAATAATATAAGATTCTGATTATTACCACCTTCATTAATACTTCTTTTAATTAGAAGAATAGTTGAAAGAGGTGCAGGAACAGGTTGAACAGTTTATCCTCCTTTATCTGCAAGAATTGCCCATGCAGGTCCAGCTGTTGATTTA---ACTATTTTTTCTTTACATTTAGCAGGTGCTTCAAGAATTATAGGAGCCGTTAATTTTATTACTACCATAATTAATATAAAACCTTTATATATAAACCAAGCTCAAATACCTCTTTTTGTATGATCAGTAGGTATTACTGCTTTATTACTTTTACTTTCTTTACCTGTTTTAGCAGGT---GCTATTACTATATTACTTACTGACCGTAATTTAAATACTTCCTTTTTTGACCCAGCAGGGGGAGGAGATCCCATTTTATATCAACATTTA-------------------------------------------------------------------------------------------------------------------------------------------------------------------------------------------------
>MANNM718-19|Mantoida brunneriana|COI-5P|BOLD:AFB7617|
---------------------------------------ACTTTATATTTTATTTTTGGAGCCTGAGCAGGTATATTAGGAACTTCATTA---AGAATTCTAATTCGAACAGAACTAGGTCAACCCGGATCTCTAATTGGAGAT---GATCAAATTTATAATGTTATTGTCACTGCCCACGCATTCATTATAATTTTCTTCATAGTTATACCAATTATAATTGGAGGATTCGGAAATTGACTTGTACCTTTAATA---TTAGGAGCCCCTGATATAGCATTTCCCCGAATAAATAATATAAGATTCTGATTATTACCACCTTCTCTAATACTACTTTTAATTAGAAGTATAGTTGAAAGAGGAGCGGGAACAGGTTGAACAGTATATCCACCTTTATCTGCAAGAATTGCCCATGCAGGTCCAGCTGTTGATCTA---ACTATTTTCTCTTTACATTTAGCAGGTGCTTCTAGCATTATAGGAGCTGTTAATTTCATTACTACTATAATTAACATAAAACCTTCATATATAAATCAAGCCCAAATACCTCTTTTTGTATGATCAGTAGGTATTACTGCTTTATTACTTCTACTTTCCCTTCCAGTTTTAGCTGGA---GCTATTACTATATTACTCACTGATCGTAATTTAAATACCTCCTTCTTTGATCCGGCTGGAGGAGGAGATCCTATTTTATATCAACATTTA-------------------------------------------------------------------------------------------------------------------------------------------------------------------------------------------------
>MANNM719-19|Vespamantoida toulgoeti|COI-5P|BOLD:AFB7686|
---------------------------------------ACTTTATACTTCATTTTTGGAGCATGAGCAGGGATATTAGGAACTTCTTTA---AGCATTTTAATCCGAACTGAACTTGGATTGCCAGGATCATTAATTGGAGAT---GACCAAATTTATAATGTAATTGTCACTGCCCACGCTTTCATTATAATTTTTTTCATAGTTATACCTATCATAATTGGAGGATTTGGAAACTGATTAGTACCTCTAATA---CTAGGAGCTCCTGATATAGCTTTCCCTCGAATAAACAATATAAGATTTTGACTTCTTCCACCTTCCCTAATTCTACTTCTAATTAGCAGAATAGTGGAGAGAGGAGCAGGAACTGGATGAACAGTTTATCCCCCTCTTTCAGCTAGAATTGCTCATGCAGGACCAGCAGTAGATTTA---ACTATTTTCTCACTACATTTAGCTGGTATATCAAGCATTATAGGAGCAATTAACTTTATTACTACAATAATTAATATAAAGCCCACATTTATAAATCAATCCCAAATACCTTTATTTGTATGGTCAGTTGGTATTACTGCTCTTCTTTTACTTTTATCACTACCTGTTTTGGCTGGT---GCTATCACGATATTATTAACAGATCGAAATCTTAATACCTCTTTTTTTGATCCTGCTGGTGGGGGGGATCCAATTCTATACCAACATTTA-------------------------------------------------------------------------------------------------------------------------------------------------------------------------------------------------
>MANNM720-19|Vespamantoida toulgoeti|COI-5P|BOLD:ADX2817|
---------------------------------------ACTTTATACTTCATTTTTGGAGCATGAGCAGGAATATTAGGAACTTCTTTA---AGCATTTTAATCCGAACTGAACTTGGATTACCAGGATCATTAATTGGAGAT---GACCAAATTTATAATGTAATTGTCACTGCCCATGCTTTCATTATAATTTTTTTTATAGTAATACCTATTATAATTGGAGGATTTGGAAATTGATTAGTACCTCTAATA---CTAGGAGCTCCTGACATAGCTTTTCCTCGAATAAACAATATAAGATTTTGACTTCTTCCACCTTCCCTAATTCTACTTTTAATTAGCAGAATAGTAGAAAGAGGAGCAGGAACTGGATGAACAGTTTATCCCCCTCTTTCAGCTAGAATTGCTCATGCAGGACCAGCAGTAGATTTA---ACTATTTTCTCACTACATTTAGCTGGTATATCAAGCATTATAGGAGCAATTAACTTTATTACTACAATAATTAACATAAAGCCTACATTTATAAATCAATCCCAAATACCTTTATTTGTATGATCAGTTGGTATCACTGCTCTTCTTTTACTTTTATCACTACCTGTTTTAGCTGGT---GCTATCACGATATTATTAACAGATCGAAATCTTAATACCTCCTTTTTTGATCCTGCTGGTGGAGGAGATCCAATTCTATATCAACATTTA-------------------------------------------------------------------------------------------------------------------------------------------------------------------------------------------------
>MANNM722-19|Chaeteessa filata|COI-5P|BOLD:ADW7619|
---------------------------------------ACACTTTATTTTATCTTCGGAGCATGATCTGGTATGTTAGGAACATCACTT---AGCATACTAATTCGTACCGAATTAGGCCAACCAGGATCACTAATTGGAGAT---GATCAAATTTACAATGTAATTGTTACAGCACACGCTTTTATTATAATTTTCTTTATAGTTATACCAATTATAATTGGAGGATTCGGAAATTGATTAATTCCTCTTATA---CTAGGAGCCCCAGATATAGCTTTTCCACGAATAAATAATATAAGTTTTTGGTTACTTCCCCCATCACTAACTCTTCTAATTATTGGAAGCATAGTAGAAAGAGGAGCAGGCACAGGATGAACTGTTTATCCACCTTTATCAGCAGCAATTGCTCACGCAGGACCAGCAGTTGATTTA---ACCATCTTCTCTCTTCATCTTGCCGGTATTTCATCAATTGCTGGAGCCGTAAATTTCATTACTACAATAATTAATATAAAAATAGAAAATATAAGCAGAACACAAATACCTTTATTTGTTTGGTCTGTAGGAATTACAGCTCTCCTTTTACTTCTTTCATTACCTGTTTTAGCAGGA---GGAATCACTATGTTATTAACAGATCGAAACTTAAATACATCTTTTTTTGATCCAGCAGGAGGAGGAGACCCAGTATTATATCAACACCTA-------------------------------------------------------------------------------------------------------------------------------------------------------------------------------------------------
>MANNM723-19|Chaeteessa valida|COI-5P|BOLD:ADW7618|
---------------------------------------ACTCTTTATTTTATCTTCGGAGCATGGTCAGGAATATTAGGAACATCATTA---AGTATATTAATTCGAACTGAATTAGGTCAACCAGGTTCATTAATTGGTGAT---GATCAAATCTATAATGTAATTGTTACAGCTCACGCCTTTATTATAATTTTCTTTATAGTAATACCAATTATAATTGGAGGATTTGGAAATTGACTAATCCCTCTTATA---CTAGGGGCACCCGATATAGCTTTTCCTCGAATAAATAATATAAGTTTCTGATTACTTCCACCATCATTAACACTCTTAATTATTGGAAGTATAGTAGAAAGAGGAGCAGGAACAGGATGAACAGTTTATCCTCCTCTCTCAGCTGCGATTGCACANGCGGGGCCTGCAGTAGATTTA---ACAATTTTTTCACTACATTTAGCTGGTATTTCATCAATTGCAGGAGCAGTAAACTTTATTACAACTATAATTAATATAAAAATAGAAAATATA----------------------------------------------------------------------------------------------------------------------------------------------------------------------------------------------------------------------------------------------------------------------------------------------------------------------------------------------------------------------------------
>MANNM724-19|Chaeteessa valida|COI-5P|BOLD:ADW7618|
---------------------------------------ACTCTTTATTTTATCTTCGGAGCATGATCAGGAATATTAGGAACATCATTA---AGTATATTAATTCGAACTGAATTAGGTCAACCAGGTTCATTAATTGGTGAT---GATCAAATCTATAATGTAATTGTTACAGCTCACGCCTTTATTATAATTTTCTTTATAGTAATACCAATTATAATTGGAGGATTTGGAAATTGACTAATCCCTCTTATA---CTAGGGGCACCCGATATAGCTTTTCCTCGAATAAATAATATAAGTTTCTGATTACTTCCTCCATCATTAACACTCTTAATTATTGGAAGTATAGTAGAAAGAGGAGCAGGAACAGGATGAACAGTTTATCCCCCTCTCTCAGCTGCGATTGCACATGCGGGACCTGCAGTAGATTTA---ACAATTTTTTCACTACATTTAGCTGGTATTTCATCAATTGCAGGAGCAGTAAACTTTATTACAACTATAATTAATATAAAAATAGAAAATATAAATAGTACACAAATACCTCTATTTGTTTGATCTGTAGGAATTACAGCACTTTTATTACTTCTCTCCCTTCCAGTTTTAGCCGGA---GGTATTACTATATTATTGACAGATCGAAATTTAAATACATCTTTCTTTGATCCAGCAGGAGGAGGAGATCCTGTCTTATACCAACACTTG-------------------------------------------------------------------------------------------------------------------------------------------------------------------------------------------------
>MANNM725-19|Mantoida brunneriana|COI-5P|BOLD:AFB7618|
---------------------------------------ACTTTATATTTTATTTTTGGAGCCTGAGCAGGTATATTAGGAACTTCATTA---AGAATTCTAATTCGAACAGAACTAGGTCAACCCGGATCTCTAATTGGAGAT---GATCAAATTTATAATGTTATTGTCACTGCCCACGCATTCATTATAATTTTTTTCATAGTTATACCAATTATAATTGGAGGATTCGGAAATTGACTTGTACCTTTAATA---TTAGGAGCTCCTGATATAGCATTTCCCCGAATAAATAATATAAGATTCTGATTATTACCACCTTCTCTAATACTACTTTTAATTAGAAGTATAGTTGAAAGAGGAGCAGGAACAGGTTGAACAGTATATCCACCTTTATCTGCAAGAATTGCCCATGCAGGTCCAGCTGTTGATCTA---ACTATTTTCTCTCTACATTTAGCAGGTGCTTCTAGTATTATAGGGGCTGTTAATTTCATTACTACTATAATTAACATAAAACCTTCATATATAAATCAAGCCCAAATACCTCTTTTTGTATGATCAGTAGGTATTACTGCTTTATTACTTTTACTTTCCCTTCCAGTTTTAGCTGGA---GCTATTACTATATTACTTACTGATCGTAATTTAAATACCTCCTTCTTTGATCCAGCTGGAGGAGGAGATCCTATTTTATATCAACATTTA-------------------------------------------------------------------------------------------------------------------------------------------------------------------------------------------------
>MANNM726-19|Chaeteessa valida|COI-5P|BOLD:ADW7618|
---------------------------------------ACTCTTTATTTTATCTTCGGAGCATGATCAGGAATATTAGGAACATCATTA---AGTATATTAATTCGAACTGAATTAGGTCAACCAGGCTCATTAATTGGTGAT---GATCAAATCTATAATGTAATTGTTACAGCTCACGCCTTTATTATAATTTTCTTTATAGTAATACCAATTATAATTGGAGGATTTGGAAATTGACTAATCCCTCTTATA---CTAGGGGCACCCGATATAGCTTTTCCTCGAATAAATAATATAAGTTTCTGATTACTTCCTCCATCATTAACACTCTTAATTATTGGAAGTATAGTAGAAAGAGGAGCAGGAACAGGATGAACAGTTTATCCCCCTCTCTCAGCTGCGATTGCACATGCGGGACCTGCAGTAGATTTA---ACAATTTTTTCACTACATTTAGCTGGTATTTCATCAATTGCAGGAGCAGTAAACTTTATTACAACTATAATTAATATAAAAATAGAAAATATAAATAGTACACAAATACCTCTATTTGTTTGATCTGTAGGAATTACAGCACTTTTATTACTTCTCTCCCTTCCAGTTTTAGCCGGA---GGTATTACTATATTATTGACAGATCGAAATTTAAATACATCTTTCTTTGATCCAGCAGGAGGAGGAGATCCTGTCTTATACCAACACTTG-------------------------------------------------------------------------------------------------------------------------------------------------------------------------------------------------
>MANNM727-19|Stagmatoptera biocellata|COI-5P|BOLD:ADX0181|
---------------------------------------ACATTATATTTTATTTTTGGTGCCTGAGCAGGTATACTTGGGACATCTCTA---AGAATTTTAATTCGAACTGAATTAGGTCAACCAGGATTTTTAATTGGTGAT---GATCAAATTTATAATGTTATCGTTACTGCTCACGCCTTTATTATGATTTTTTTTATAGTAATACCTATTATAATTGGTGGTTTTGGAAATTGATTAGTACCTTTGATA---CTGGGAGCCCCAGATATAGCATTCCCACGAATAAACAATATAAGATTTTGACTTCTCCCACCCTCAATTCTATTATTATTAATTAGAAGAACGGTTGAAAGAGGGGCAGGGACTGGTTGAACAGTTTATCCTCCTCTTTCAGCAAATATTGCACACGCTGGACCAGCAGTTGATTTA---ACTATCTTTTCTCTTCACCTCGCAGGAATATCAAGAATTATAGGGGCAGTAAATTTTATTACAACTATAATTAATATAAAACCATTATATATAAATCAAACTCAAATCCCTCTTTTTGTATGATCAGTTGGTATTACAGCTCTATTATTATTATTATCATTACCTGTTCTTGCAGGA---GCAATTACTATACTTCTTACTGACCGAAATCTTAATACTTCATTCTTCGATCCAGCAGGAGGAGGAGATCCTATTCTATACCAGCACTTA-------------------------------------------------------------------------------------------------------------------------------------------------------------------------------------------------
>MANNM728-19|Liturgusa maroni|COI-5P|BOLD:ADX7261|
---------------------------------------ACTTTATACTTCGTATTTGGCGCTTGAGCTGGTATATTAGGAACATCATTA---AGTATTATAATCCGAACAGAATTAGGTCAACCAGGCTCTTTAATTGGAGAT---GATCAAATTTATAATGTGATTGTTACAGCTCACGCTTTTATTATAATCTTTTTCATAGTAATACCAATTATAATTGGAGGATTCGGAAACTGATTAGTACCTCTAATA---CTTGGAGCCCCAGATATAGCCTTTCCACGAATAAATAATATAAGATTTTGATTACTCCCACCATCAATTTTACTTCTTTTAATTGGAAGAATTATTGAAAATGGAGCCGGAACAGGATGAACTGTTTATCCTCCATTATCAGCAGGAATTGCTCATGCCGGGCCCGCCGTAGATTTA---ACTATTTTTTCTTTACATTTAGCAGGAATATCAAGAATTATAGGAGCAGTAAACTTTATTTCAACTATAATTAATATAAAACCACTACCCATAAATCAATCACAAATACCATTATTTGTATGATCTGTTGGAATTACAGCTGTATTACTATTATTATCATTACCTGTCTTAGCAGGA---GCTATTACTATATTATTAACAGATCGAAATTTAAATACTTCATTTTTTGATCCTGCTGGAGGAGGTGATCCTATTTTATATCAACATCTA-------------------------------------------------------------------------------------------------------------------------------------------------------------------------------------------------
>MANNM731-19|Liturgusa maroni|COI-5P|BOLD:ADX7261|
------------------------------------------------------------------------------------------TTAAGTATTATAATCCGAACAGAATTAGGTCAACCAGGCTCTTTAATTGGAGAT---GATCAAATTTATAATGTGATTGTTACAGCTCACGCTTTTATTATAATCTTTTTCATAGTAATACCAATTATAATTGGAGGATTCGGAAACTGATTAGTACCTCTAATA---CTTGGAGCCCCAGATATAGCCTTTCCACGAATAAATAATATAAGATTTTGATTACTCCCACCATCAATTTTACTTCTTTTAATTGGAAGAATTATTGAAAATGGAGCCGGAACAGGATGAACTGTTTATCCTCCATTATCAGCAGGAATTGCTCATGCCGGGCCCGCTGTAGATTTA---ACTATTTTTTCTTTACATTTAGCAGGAATATCAAGAATTATAGGAGCAGTAAACTTTATTTCAACTATAATTAATATAAAACCACTACCCATAAATCAATCACAAATACCATTATTTGTATGATCTGTTGGAATTACAGCTGTATTACTATTATTATCATTACCTGTCTTAGCAGGA---GCTATTACTATATTATTAACAGATCGAAATTTAAATACTTCATTTTTTGATCCTGCTGGAGGAGGTGATCCTATTTTATATCAACATCTA-------------------------------------------------------------------------------------------------------------------------------------------------------------------------------------------------
>MANNM732-19|Liturgusa cayennensis|COI-5P|BOLD:AGJ9249|
---------------------------------------ACTTTATATTTTGTATTTGGTGCTTGAGCAGGTATATTAGGAACATCATTA---AGAATTCTTATTCGAACAGAACTAGGACAACCAGGGTCCTTAATCGGAGAT---GATCAAATCTATAATGTAATTGTTACAGCTCACGCATTTATTATAATTTTCTTCATAGTTATACCTATTATAATTGGTGGATTCGGAAATTGGTTAGTACCTCTAATA---CTTGGAGCACCTGATATAGCTTTCCCTCGAATAAATAATATAAGATTTTGATTACTTCCACCATCAATCTTACTATTATTAATCGGTAGTATTATTGAAAATGGAGCAGGAACAGGATGAACTGTTTATCCTCCTTTATCAGCAGGTATTGCTCACGCCGGACCGGCAGTAGATTTA---ACAATTTTTTCCCTACATTTAGCAGGAATATCAAGAATTATAGGGGCAGTAAATTTTATTTCAACTATAATTAACATAAAACCTTTACCTATAAACCAATCACAAATACCTTTATTTGTTTGATCGGTTGGTATTACAGCTGTACTATTATTATTATCTCTACCAGTATTAGCTGGT---GCAATTACAATATTATTAACAGATCGAAACTTAAATACTTCTTTCTTTGATCCTGCTGGAGGGGGAGATCCAATTCTATATCAACACTTA-------------------------------------------------------------------------------------------------------------------------------------------------------------------------------------------------
>MANNM734-19|Liturgusa cayennensis|COI-5P|BOLD:AGJ9249|
---------------------------------------ACTTTATATTTTGTATTTGGTGCTTGAGCAGGTATATTAGGAACATCATTA---AGAATTCTTATTCGAACAGAACTAGGGCAACCAGGGTCCTTAATCGGAGAT---GATCAAATCTATAATGTAATTGTTACAGCTCACGCATTTATTATAATTTTCTTCATAGTTATACCTATTATAATTGGTGGATTCGGAAATTGGTTAGTACCTCTAATA---CTTGGAGCACCTGATATAGCTTTCCCTCGAATAAATAATATAAGATTTTGATTACTTCCACCATCAATCTTACTATTATTAATCGGCAGTATTATTGAAAATGGAGCAGGAACAGGATGAACTGTTTATCCTCCTTTATCAGCAGGTATTGCTCACGCCGGACCGGCAGTAGACTTA---ACAATTTTTTCCCTACATTTAGCAGGAATATCAAGAATTATAGGGGCAGTAAATTTTATTTCAACTATAATTAACATAAAACCTTTACCTATAAACCAATCACAAATACCTTTATTTGTTTGATCGGTCGGTATTACAGCTGTACTATTATTATTATCTCTACCAGTATTAGCTGGT---GCAATTACAATATTATTAACAGATCGAAACTTAAATACTTCTTTCTTTGATCCTGCTGGAGGGGGAGATCCAATTCTATATCAACACTTA-------------------------------------------------------------------------------------------------------------------------------------------------------------------------------------------------
>MANNM735-19|Hagiomantis mesopoda|COI-5P|BOLD:ADW3527|
---------------------------------------ACTCTATATTTTATATTTGGAGCTTGAGCAGGTATTTTAGGTACATCATTA---AGAATTCTTATTCGAACAGAATTAGGTCAACCAGGATCATTAATTGGTGAT---GACCAAATTTATAATGTTATTGTAACAGCCCATGCATTTATTATAATTTTTTTTATAGTTATACCTATTATAATTGGAGGATTCGGAAATTGATTAATTCCATTAATA---TTAGGAGCCCCGGATATAGCATTCCCACGAATAAATAATATAAGATTTTGATTATTACCACCATCAATTATATTGTTATTAATTGGTAGAGTTGTAGAAAGAGGAGCAGGAACAGGATGAACAGTATATCCTCCATTATCTGCAAGAATTGCCCATGCAGGGCCAGCTGTAGATTTA---ACAATTTTCTCTTTACATTTAGCAGGAATATCAAGAATTATAGGAGCTGTAAATTTCATTTCAACTATAATTAATATAAAACCAGTAATAATAAATCAAACACAAATACCTCTTTTTGTTTGATCAGTAGGTATCACTGCAGTATTGTTACTTCTATCATTACCTGTTTTAGCAGGA---GCAATTACAATATTATTAACAGACCGTAATCTTAATACCTCATTTTTTGATCCAGCAGGAGGAGGAGATCCAATTTTATATCAACATCTA-------------------------------------------------------------------------------------------------------------------------------------------------------------------------------------------------
>MANNM736-19|Macromusonia major|COI-5P|BOLD:ACX1951|
---------------------------------------ACCTTGTATTTTATTTTTGGTGCCTGAGCAAGATTATTTGGTACTGCCTTA---AGAATTTTAATTCGAACAGAATTAGGACAACCAGGATCTTTAATTGGTGAT---GATCAAATTTATAACGTCATTGTAACAGCCCACGCTTTTATTATAATTTTCTTTATAGTTATACCAATTATAATTGGAGGATTCGGAAATTGATTAATTCCACTTATA---TTAAGAGCCCCAGACATAGCATTTCCTCGAATAAATAATATAAGATTTTGACTTCTTCCTCCATCAGTTACCCTTCTTATTATTGGAAGAATGACTGAAAATGGTGCAGGAACAGGCTGAACAGTTTACCCTCCTCTTTCCGCAAGAATTGCTCATGCTGGACCAGCAGTTGATTTA---ACTATTTTCTCTCTTCATCTTGCAGGAATATCAAGAATTATAGGAGCAGTAAATTTTATTACTACAATAATTAATATAAAACCAGCCTTTATAGGCCAAATACAAGTACCATTATTTGTTTGATCAGTAGGAATTACTGCACTACTTTTACTTCTATCTCTTCCAGTCCTAGCAGGT---GCCATTACTATATTATTAACAGATCGAAATTTAAATACATCATTCTTTGACCCTGCTGGAGGTGGAGACCCAATTTTATATCAACATTTA-------------------------------------------------------------------------------------------------------------------------------------------------------------------------------------------------
>MANNM740-19|Angela lemoulti|COI-5P|BOLD:ADW3180|
---------------------------------------ACTCTTTACTTCATTTTTGGAGCATGAAGTGCCATAGCAGGCACCTCTTTA---AGAATTTTAATTCGTACAGAATTAGGTCAACCAGGTTCCTTAATTGGAGAT---GATCAAATTTATAACGTTATTGTAACAGCCCACGCTTTCATTATGATTTTCTTTATAGTGATACCTATTATAATTGGAGGGTTTGGTAACTGATTAATTCCTTTAATA---TTAGGAACACCTGATATAGCATTTCCCCGAATAAATAACATAAGATTTTGATTATTACCACCCTCCCTCCTCCTTCTTCTAGTTGGAAGAATAGTGGAAAGAGGTGCAGGAACTGGGTGAACAGTATACCCACCCTTGTCTGCAAGCATTGCACATGCTGGTGCAGCAGTGGATTTA---ACAATTTTTTCCTTACACCTCGCTGGTGCATCTAGTATTATAGGAGCAATCAATTTTATTACTACCATAATCAATATAAAACCAATTTTCATAAATCAAATACAAATTCCTTTATTTATTTGATCTGTCGGAATTACAGCTATTCTTCTTTTACTTTCCTTACCTGTTTTAGCAGGG---GCAATCACAATATTACTTACTGACCGTAACCTCAATACATCTTTTTTTGACCCTGCTGGAGGGGGAGATCCCATCCTCTATCAACACTTA-------------------------------------------------------------------------------------------------------------------------------------------------------------------------------------------------
>MANNM742-19|Angela saussurii|COI-5P|BOLD:ADX8530|
---------------------------------------ACACTTTACTTCATTTTTGGAGCTTGGAGTGCAATATTAGGTACATCTTTA---AGAATTTTAATCCGCACAGAGCTAGGACAACCAGGTTCATTAATTGGGGAT---GACCAAATTTATAATGTTATTGTTACAGCTCACGCCTTCATTATAATTTTCTTTATAGTTATACCTATTATAATTGGAGGCTTTGGAAACTGATTAATCCCTTTAATA---TTAGGGTCCCCTGATATAGCTTTTCCCCGAATAAACAATATAAGATTTTGATTACTACCACCCTCCATTTTACTCCTTTTAATTGGGAATATAGTAGAAAGTGGGGCGGGAACAGGTTGAACGGTTTATCCCCCTCTTTCTGCCAGAATTGCCCATGCAGGGCCTGCGGTAGATTTA---ACTATTTTCTCTTTACATCTTGCAGGTATATCTAGCATTATAGGAGCCATTAATTTTATTACTACTATAATTAATATAAAACCATTTTACATAAATCAAACCCAAATCCCATTATTTGTCTGAAGTGTAGGAATCACTGCTATTCTCCTTTTATTATCTCTACCTGTTTTAGCAGGT---GCTATTACAATACTACTAACAGATCGTAATCTCAACACTTCATTTTTTGATCCCGCAGGGGGAGGTGATCCTATTCTCTATCAACACTTA-------------------------------------------------------------------------------------------------------------------------------------------------------------------------------------------------
>MANNM743-19|Angela lemoulti|COI-5P|BOLD:ADW3180|
---------------------------------------ACTCTTTACTTCATTTTTGGAGCATGAAGTGCTATAGCAGGAACCTCTTTA---AGAATTTTAATTCGTACAGAACTAGGTCAACCAGGTTCCTTAATTGGAGAT---GATCAAATTTATAACGTTATTGTAACAGCCCACGCTTTCATTATGATTTTCTTTATAGTGATACCTATTATAATTGGAGGGTTTGGTAACTGATTAATTCCTTTAATA---TTAGGAACACCCGATATAGCATTTCCCCGAATAAATAACATAAGATTTTGACTACTACCACCTTCTCTCCTTCTTCTTCTAGTTGGAAGAATAGTGGAAAGAGGAGCAGGAACTGGGTGAACAGTATACCCACCCTTGTCTGCAAGCATTGCACACGCTGGTGCAGCAGTGGATTTA---ACAATTTTTTCCTTACACCTCGCTGGTGCATCTAGTATTATAGGAGCTATCAATTTTATTACTACCATAATCAATATAAAACCAATTTCCATAAATCAAATACAAATTCCTTTATTTATTTGATCTGTCGGAATTACAGCTATTCTTCTTTTACTTTCCTTACCTGTTTTAGCAGGG---GCAATCACAATATTACTTACTGACCGTAACCTCAATACATCTTTTTTTGACCCTGCTGGAGGGGGAGATCCCATCCTCTATCAACACTTA-------------------------------------------------------------------------------------------------------------------------------------------------------------------------------------------------
>MANNM744-19|Angela saussurii|COI-5P|BOLD:ADX8530|
---------------------------------------ACACTTTACTTCATTTTTGGAGCTTGGAGTGCAATATTAGGTACATCTTTA---AGAATTTTAATCCGCACAGAGCTAGGACAACCAGGTTCATTAATTGGGGAT---GACCAAATTTATAATGTTATTGTTACAGCTCACGCCTTCATTATAATTTTCTTTATAGTTATACCTATTATAATTGGAGGCTTTGGAAACTGATTAATCCCTTTAATA---TTAGGGTCCCCTGATATAGCTTTTCCCCGAATAAACAATATAAGATTTTGATTACTACCACCCTCCATTTTACTCCTTTTAATTGGGAATATAGTAGAAAGTGGGGCGGGAACAGGTTGAACGGTTTATCCCCCTCTTTCTGCCAGAATTGCCCATGCAGGGCCTGCGGTAGATTTA---ACTATTTTCTCTTTACATCTTGCAGGTATATCTAGCATTATAGGAGCCATTAATTTTATTACTACTATAATTAATATAAAACCATTTTACATAAATCAAACCCAAATCCCATTATTTGTCTGAAGTGTAGGAATCACTGCTATTCTCCTTTTATTATCTCTACCTGTTTTAGCAGGT---GCTATTACAATACTACTAACAGATCGTAATCTCAACACTTCATTTTTTGATCCCGCAGGGGGAGGTGATCCTATTCTCTATCAACACTTA-------------------------------------------------------------------------------------------------------------------------------------------------------------------------------------------------
>MANNM746-19|Tithrone roseipennis|COI-5P|BOLD:ADX4172|
---------------------------------------ACATTATATTTTATTTTTGGAGCATGATCTGGTATACTAGGAACATCTTTA---AGAATTTTAATTCGAACAGAATTAGGTCAGCCAGGTTCTCTAATTGGGGAT---GATCAAATTTATAATGTTATTGTCACAGCTCATGCTTTTATTATAATTTTTTTTATAGTTATACCAATTTTAATTGGAGGATTTGGAAATTGATTAGTACCTTTAATA---TTAGGAGCACCTGATATAGCATTTCCACGAATAAATAATATAAGATTTTGATTATTACCTCCCTCAATTATTTTATTACTAATTGGAAGTATAGTAGAAAGAGGAGCTGGTACAGGATGAACCGTTTATCCTCCCTTATCTTCTAGAATTGCTCATGCTGGCCCAGCAGTTGACCTA---ACAATTTTTTCACTCCATTTAGCAGGTATATCAAGAATTATAGGAGCAGTAAATTTTATCTCAACTATATTTAATATAAAATCAATTACAATAAATCAAACACAAGTACCTTTATTTGTATGATCAGTAGGTATTACTGCTCTTCTACTATTATTATCATTACCTGTATTAGCAGGT---GCAATTACTATACTTTTAACAGACCGAAATTTAAATACCTCTTTTTTTGATCCTGCCGGAGGTGGGGATCCAATTTTATATCAACATTTA-------------------------------------------------------------------------------------------------------------------------------------------------------------------------------------------------
>MANNM747-19|Tithrone roseipennis|COI-5P|BOLD:ADX4172|
---------------------------------------ACATTATATTTTATTTTTGGAGCATGATCTGGTATACTAGGAACATCTTTA---AGAATTTTAATTCGAACAGAATTAGGTCAGCCAGGTTCTCTAATTGGGGAT---GATCAAATTTATAATGTTATTGTCACAGCTCATGCTTTTATTATAATTTTTTTTATAGTTATACCAATTTTAATTGGAGGATTTGGAAATTGATTAGTACCTTTAATA---TTAGGAGCACCTGATATAGCATTTCCACGAATAAATAATATAAGATTTTGATTATTACCTCCCTCAATTATTTTATTACTAATTGGAAGTATAGTAGAAAGAGGAGCTGGTACAGGATGAACCGTTTATCCTCCCTTATCTTCTAGAATTGCTCATGCTGGCCCAGCAGTTGACCTA---ACAATTTTTTCACTCCATTTAGCAGGTATATCAAGAATTATAGGAGCAGTAAATTTTATCTCAACTATATTTAATATAAAATCAATTACAATAAATCAAACACAAGTACCTTTATTTGTATGATCAGTAGGTATTACTGCTCTTCTACTATTATTATCATTACCTGTATTAGCAGGT---GCAATTACTATACTTTTAACAGACCGAAATTTAAATACCTCTTTTTTTGATCCTGCCGGAGGTGGGGATCCAATTTTATATCAACATTTA-------------------------------------------------------------------------------------------------------------------------------------------------------------------------------------------------
>MANNM748-19|Dougonyx maculosus|COI-5P|BOLD:ADW3964|
---------------------------------------ACATTATATTTTATTTTTGGTGCCTGAGCAGGGATTATAGGAACTGCACTC---AGTATATTAATCCGAACAGAAGTAGGCCAATCAGGATCACTGATTGGTGAT---GACCAAATTTACAACGTAATTGTTACAGCACATGCTTTCATTATAATTTTCTTCATAGTAATACCTATCATGATTGGAGGTTTCGGAAACTGATTAATCCCTTTAATA---CTAGGAACACCTGATATAGCATTTCCACGAATAAACAACATAAGATTTTGACTTCTACCTCCATCTATTACCTTCCTTATTATAAGAGGATTAATTGAAAGAGGAGCAGGAACTGGATGAACAGTTTATCCTCCCCTTTCCGCAAGAATTGCTCACGCAGGACCCGCCGTAGATTTC---ACTATCTTTTCCCTACACCTTGCTGGTATATCTAGCATTATAGGAGCAGTAAATTTTATTACAACAATAATTAATATAAAACCCAAATTTATAACCCTTACACAAATACCTCTATTTGTTTGATCAGTAGGAATCACAGCTTTACTCCTTCTACTTTCATTACCTGTTCTAGCAGGA---GCAATTACAATACTCCTTACAGACCGAAATCTAAATACTTCATTCTTTGATCCTACCGGTGGAGGAGATCCTATTCTATACCAACACTTA-------------------------------------------------------------------------------------------------------------------------------------------------------------------------------------------------
>MANNM750-19|Vates patrinata|COI-5P|BOLD:ACR2406|
---------------------------------------ACATTATATTTTATTTTCGGTGCATGAGCAGGTATACTTGGGACATCTTTA---AGAATTTTAATTCGTACAGAATTAGGTCAACCAGGATCCTTAATTGGTGAT---GATCAAATTTATAATGTTATCGTAACTGCTCATGCTTTTATTATAATTTTCTTTATAGTTATACCTATTATAATTGGTGGTTTTGGAAATTGATTAGTACCTTTAATA---CTTGGGGCTCCTGATATAGCATTTCCCCGAATAAATAATATAAGATTTTGACTTCTTCCACCTTCAATTTTACTATTATTAATTAGAAGTATAGTTGAAAGAGGTGCAGGAACTGGTTGAACAGTTTATCCACCTCTTTCAGCAAGAATTGCTCATGCTGGTCCAGCAGTAGATTTA---ACAATTTTCTCTCTTCATCTTGCAGGAATATCTAGAATTATAGGAGCTGTAAATTTTATTACAACTATAATTAATATAAAACCTTTATATATGAATCAAACACAAGTTCCACTTTTTGTATGATCAGTTGGTATTACAGCCCTCTTATTACTTTTATCTTTACCTGTACTTGCAGGG---GCAATTACTATACTTTTAACTGATCGAAATCTTAATACTTCCTTTTTTGACCCAGCTGGAGGAGGAGATCCAATTCTATATCAACATTTA-------------------------------------------------------------------------------------------------------------------------------------------------------------------------------------------------
>MANNM751-19|Vates patrinata|COI-5P|BOLD:ACR2406|
---------------------------------------ACATTATATTTTATTTTCGGTGCATGAGCAGGTATACTTGGGACATCTTTA---AGAATTTTAATTCGTACAGAATTAGGTCAACCAGGATCCTTAATTGGTGAT---GATCAAATTTATAATGTTATCGTAACTGCTCATGCTTTTATTATAATTTTCTTTATAGTTATACCTATTATAATTGGTGGTTTTGGAAATTGATTAGTACCTTTAATA---CTTGGGGCTCCTGATATAGCATTTCCCCGAATAAATAATATAAGATTTTGACTTCTTCCACCTTCAATTTTACTATTATTAATTAGAAGTATAGTTGAAAGAGGTGCAGGAACTGGTTGAACAGTTTATCCACCTCTTTCAGCAAGAATTGCTCATGCTGGTCCAGCAGTAGATTTA---ACAATTTTCTCTCTTCATCTTGCAGGAATATCTAGAATTATAGGAGCTGTAAATTTTATTACAACTATAATTAATATAAAACCTTTATATATGAATCAAACACAAGTTCCACTTTTTGTATGATCAGTTGGTATTACAGCCCTCTTATTACTTTTATCTTTACCTGTACTTGCAGGG---GCAATTACTATACTTTTAACTGATCGAAATCTTAATACTTCCTTTTTTGACCCAGCTGGAGGAGGAGATCCAATTCTATATCAACATTTA-------------------------------------------------------------------------------------------------------------------------------------------------------------------------------------------------
>MANNM752-19|Heterovates pardalina|COI-5P|BOLD:ADX1263|
---------------------------------------ACATTATACTTTATTTTTGGTGCTTGAGCCGGTATACTTGGAACATCATTA---AGAATTTTAATTCGAACAGAATTAGGTCAACCAGGTTCCTTAGTTGGTGAC---GACCAAATTTATAATGTTATTGTTACTGCACATGCTTTTATTATAATTTTTTTTATAGTTATACCAATTATAATTGGTGGATTTGGTAATTGATTAGTACCATTAATA---CTTGGAGCTCCAGATATAGCATTTCCTCGAATAAATAATATAAGATTTTGACTTCTCCCACCTTCAATTTTTTTATTATTAATTAGAAGTATAGTAGAAAGAGGAGCAGGTACTGGTTGAACAGTTTATCCTCCTCTTTCAGCAAGTATTGCACATGCTGGTCCAGCAGTAGATTTA---ACAATTTTTTCTTTACATCTTGCTGGAATGTCTAGAATTATAGGGGCTGTAAACTTTATTACAACTATAATTAATATAAAACCTATTTATATAAATAAAACACAAGTTCCACTTTTTGTCTGATCAGTTGGTATTACAGCTCTTTTATTATTATTATCACTGCCTGTTCTTGCAGGG---GCAATTACTATACTCTTAACTGACCGAAATCTTAACACTTCTTTTTTTGATCCTGCTGGAGGTGGCGATCCCATTTTATATCAACATTTA-------------------------------------------------------------------------------------------------------------------------------------------------------------------------------------------------
>MANNM753-19|Chopardiella latipennis|COI-5P|BOLD:ACP9524|
---------------------------------------ACATTATATTTTATTTTTGGAGCTTGATCAGCAATTCTCGGAACATCATTA---AGAATTTTAATTCGAACTGAAGTAGGACAACCAGGATATCTAATTGGTGAT---GATCAAATTTATAATGTTATTGTAACTGCTCACGCTTTCATTATAATTTTTTTTATAGTAATACCTATTATAATTGGTGGATTTGGTAATTGATTAGTACCTTTAATA---CTCGGAGCCCCAGATATAGCTTTTCCTCGAATAAATAATATAAGATTTTGACTTCTTCCACCTTCAATTTTATTATTATTAATTAGAAGTATAATTGAAAGAGGATCAGGAACTGGTTGAACAGTTTATCCTCCTCTTTCAAGAAATATTGCACATGCTGGACCAGCTGTAGATTTA---ACCATTTTTTCCTTACATCTTGCAGGAATATCAAGAATTATAGGAGCCATCAATTTTATTACAACAATAATTAATATAAAACCCATTTATATAAATCAAATACAAATTCCACTTTTTGTTTGATCAGTAGGAATTACTGCCCTTTTATTATTATTATCTCTTCCAGTACTTGCAGGA---GCAATTACAATACTTTTAACAGATCGAAATCTTAATACTTCTTTTTTTGATCCAGCCGGAGGAGGAGATCCAATTTTATATCAACATCTA-------------------------------------------------------------------------------------------------------------------------------------------------------------------------------------------------
>MANNM754-19|Acontista cayennensis|COI-5P|BOLD:ADS3119|
---------------------------------------ACACTTTATTTTATTTTTGGAGCATGATCAGGAATACTAGGAACTTCCTTA---AGAATACTTATTCGAACAGAATTAGGTCATCCAGGATCATTAATTGGAGAT---GATCAAATTTATAATGTTATTGTTACTGCACATGCATTTATTATAATTTTTTTTATAGTTATACCCATTTTAATTGGAGGGTTTGGTAATTGATTAGTACCTTTAATA---TTAGGAGCTCCTGATATAGCATTTCCTCGAATGAATAATATAAGATTTTGATTACTACCTCCTTCAATTATTCTTCTTCTTATTGGAAGAATTGTAGAAAGAGGTGCCGGTACAGGATGAACAGTTTATCCTCCTTTAGCTGCTAATATTGCTCATGCAGGACCAGCAGTAGATTTA---ACAATCTTTTCCCTACATTTAGCAGGAATATCAAGTATTATAGGAGCAGTAAACTTTATTTCAACTATATTTAATATAAAATCAATTACAATAAGCCGAGTTCAAGTACCTTTATTCGTTTGATCTGTAGGAATTACTGCTTTATTACTGTTATTATCTCTACCTGTTTTAGCAGGA---GCAATTACTATATTATTAACAGATCGAAATCTTAATACTTCTTTCTTTGATCCAGCTGGAGGTGGAGATCCTATTTTATACCAGCATTTA-------------------------------------------------------------------------------------------------------------------------------------------------------------------------------------------------
>MANNM755-19|Pseudovates stolli|COI-5P|BOLD:ADV1960|
---------------------------------------ACATTATATTTTATTTTTGGTGCCTGAGCAGGTATGTTAGGAACTTCTTTA---AGAATTTTAATTCGTACAGAATTAGGTCAACCAGGTTCTTTAATTGGAGAT---GACCAAATTTATAATGTAATTGTAACCGCTCATGCTTTTATTATAATTTTTTTTATAGTTATACCAATTATAATTGGTGGTTTTGGTAATTGATTAGTACCTTTAATA---CTTGGAGCCCCTGATATAGCATTTCCTCGAATAAATAATATAAGATTTTGACTTCTTCCACCTTCAATTTTATTATTATTAATTAGAAGTATAGTAGAAAGAGGAGCAGGAACTGGTTGAACAGTTTATCCTCCTCTTTCAGCAAGAATTGCTCATGCTGGGCCAGCAGTAGATTTA---ACAATTTTCTCTTTACATCTTGCAGGAATATCTAGAATTATAGGTGCCGTAAATTTTATTACAACTATAATTAATATAAAACCTTTATATATAAATCAAACACAAGTTCCACTTTTTGTTTGATCAGTAGGTATTACAGCTATTTTATTATTATTATCCTTACCCGTTCTTGCAGGA---GCAATTACTATACTTTTAACTGATCGAAATCTTAATACTTCTTTCTTTGACCCTGCTGGAGGAGGGGATCCAATTTTATATCAACATTTA-------------------------------------------------------------------------------------------------------------------------------------------------------------------------------------------------
>MANNM756-19|Raptrix perspicua|COI-5P|BOLD:ACP9602|
---------------------------------------ACACTTTACTTTATTTTTGGAGCATGATCTGGAATATTAGGAACATCCTTA---AGAATCCTTATTCGAACAGAATTAGGTCAACCTGGTTCATTAATTGGAGAT---GATCAAATTTATAATGTTATTGTTACCGCTCATGCATTTATCATAATTTTTTTTATAGTTATACCAATTATAATTGGTGGATTTGGTAATTGACTTGTCCCTTTAATA---TTAGGAGCACCAGATATGGCATTCCCCCGAATAAATAACATAAGATTTTGATTATTACCCCCTTCACTTTTATTACTTCTGATTGGAAGAGTTGTAGAAAGTGGGGCTGGTACAGGATGAACAGTTTATCCTCCCCTCGCTTCAAGAATTGCCCATGCTGGACCAGCAGTTGATTTA---ACAATTTTTTCCTTACACTTAGCAGGAATATCAAGAATTATAGGTGCAGTAAACTTCATTTCAACTATATTTAATATAAAATCAACAGTAATAACTCAAGTTCAAGTACCATTATTTGTTTGATCAGTTGGGATTACTGCTCTTTTACTATTATTATCCTTACCTGTATTAGCAGGT---GCAATTACTATATTATTAACAGATCGAAATCTTAATACTTCTTTCTTTGATCCAGCTGGGGGAGGGGACCCAATTTTATACCAACATTTA-------------------------------------------------------------------------------------------------------------------------------------------------------------------------------------------------
>MANNM757-19|Vates lobata|COI-5P|BOLD:ACP9060|
---------------------------------------ACATTATATTTTATTTTTGGTGCTTGAGCAGGAATACTTGGAACATCTTTA---AGAATTTTAATTCGCACAGAATTGGGTCAACCAGGATCTTTAATTGGTGAT---GATCAAATTTATAATGTTATTGTAACTGCTCATGCCTTCATTATAATTTTTTTTATAGTAATACCAATTATAATTGGTGGTTTTGGAAATTGATTAGTACCTTTAATA---CTTGGAGCCCCTGATATAGCATTTCCTCGAATAAATAACATAAGATTTTGACTTCTTCCACCTTCAATTTTATTATTATTAATTAGAAGTATAGTAGAAAGAGGGGCAGGAACTGGTTGAACAGTTTATCCCCCTCTCTCAGCAAGAATTGCACATGCCGGCCCAGCAGTAGATTTG---ACAATTTTTTCTCTTCATCTTGCAGGAATATCTAGAATTATAGGAGCTGTAAATTTTATTACAACTATAATTAATATAAAACCTTTATATATAAATCAAACACAAGTTCCACTTTTTGTATGATCAGTTGGTATCACAGCCCTTTTATTACTTTTATCTTTACCTGTACTTGCAGGA---GCAATTACTATACTTTTAACTGATCGAAATCTTAATACCTCTTTCTTTGACCCAGCAGGAGGAGGAGATCCAATTTTATATCAACATTTA-------------------------------------------------------------------------------------------------------------------------------------------------------------------------------------------------
>MANNM758-19|Parastagmatoptera flavoguttata|COI-5P|BOLD:ACP8537|
---------------------------------------ACATTATATTTTATTTTTGGTGCTTGAGCAGGTATACTAGGAACATCTTTA---AGAATTTTAATTCGAACAGAATTGGGTCAACCAGGTTATTTAATTGGTGAT---GATCAAATTTATAATGTTATTGTTACTGCTCACGCTTTTATTATAATTTTTTTTATAGTAATACCAATTATAATTGGAGGATTTGGTAATTGACTTGTACCTTTAATA---CTTGGAGCACCAGATATAGCATTTCCTCGAATAAATAATATAAGATTTTGACTTCTTCCACCTTCAATTCTACTTTTATTAATTAGAAGAATAGTTGAAAGAGGAGCTGGAACTGGTTGAACAGTTTATCCTCCTCTTTCAGCAAGATTTGCTCATGCTGGACCAGCAGTAGATTTA---ACAATTTTTTCATTACACCTTGCTGGAATATCTAGAATTATAGGTGCTGTAAATTTTATTACTACTATAATTAATATAAAGCCTTTATATATAAATCAAACCCAAATTCCACTTTTTGTTTGATCTGTAGGAATTACAGCTTTTTTATTATTATTATCACTTCCTGTTCTTGCAGGA---GCAATTACTATACTTTTAACCGATCGAAATCTTAATACCTCTTTTTTTGATCCTGCAGGAGGAGGAGATCCAATTTTATATCAACATTTA-------------------------------------------------------------------------------------------------------------------------------------------------------------------------------------------------
>MANNM760-19|Acontista gracilis|COI-5P|BOLD:ACR2242|
---------------------------------------ACTCTTTATTTTATCTTTGGAGCTTGATCAGGTATATTAGGAACATCTTTA---AGAATCTTAATTCGGACAGAATTAGGTCAACCTGGATCACTAATTGGTGAT---GATCAAATTTATAATGTTATTGTTACCGCTCATGCATTTATCATAATTTTTTTCATAGTAATACCAATTCTAATTGGAGGATTTGGAAATTGATTAGTACCTTTAATA---TTAGGAGCTCCTGATATAGCATTTCCCCGAATAAATAATATAAGTTTCTGACTTCTACCCCCCTCAATTATCCTTCTATTAATCGGAAGAATTGTAGAAAGAGGAGCAGGTACTGGATGAACTGTTTATCCCCCTCTTGCTGCAAGAATTGCTCATGCTGGCCCAGCAGTTGATTTA---ACAATTTTCTCTTTACATTTAGCAGGTATATCAAGTATTATAGGGGCAGTAAATTTCATTTCAACTATATTTAACATAAAATCAATAACAATAAGTCAAGCACAAGTCCCTTTATTTGTATGATCAGTTGGTATTACCGCCCTTTTACTACTTTTATCACTACCAGTTTTAGCAGGT---GCTATTACCATACTATTAACAGACCGAAATCTTAATACATCCTTCTTCGATCCAGCTGGAGGAGGAGATCCTATTTTATATCAACATCTG-------------------------------------------------------------------------------------------------------------------------------------------------------------------------------------------------
>MANNM761-19|Royacanthops soukana|COI-5P|BOLD:ADX5007|
---------------------------------------ACATTATATTTTATTTTTGGAGCATGAGCAGGAATAGTAGGAACATCCTTA---AGTATTCTTATTCGAACAGAATTAGGTCAACCTGGATTATTAATTGGGGAT---GATCAAATTTATAACGTTATTGTCACAGCACATGCATTCATTATAATCTTTTTTATAGTTATACCTATTATAATTGGTGGTTTTGGAAATTGATTAATTCCTTTAATA---CTAGGAGCTCCTGATATAGCATTTCCACGGATAAATAATATAAGATTCTGATTACTTCCACCCTCTGTTGTGCTTCTAATGAGAAGAAGAGTAATAGAGGGTGGAGCTGGTACAGGATGAACAGTATATCCCCCTTTAGCAAGAAGAATTGCTCATGCAGGACCAGCAGTAGATTTA---ACTATTTTTTCTCTTCATTTAGCAGGTATATCAAGAATTATAGGAGCAGTAAATTTTATTACTACTATATTTAATATGAAACCACTTTATATAAATCAAACTCAAGTACCTTTATTTGTTTGATCTGTTGGAATTACAGCCCTGCTTCTTCTTCTTTCTCTTCCTGTTCTAGCTGGT---GGAATTACTATACTTCTTACAGACCGAAACTTAAACACATCATTTTTTGATCCTGCAGGAGGTGGTGATCCTATTTTATACCAACATTTA-------------------------------------------------------------------------------------------------------------------------------------------------------------------------------------------------
>MANNM762-19|Pseudacanthops spinulosus|COI-5P|BOLD:ACP8855|
---------------------------------------ATATTATATTTTATTTTTGGAGCATGAGCCGGAATATTAGGAACATCCTTA---AGTATTCTTATTCGAACTGAATTAGGTCAACCTGGATCCTTAATTGGAGAT---GATCAAATTTATAATGTTATTGTTACAGCCCACGCATTTATTATGATTTTTTTTATAGTTATACCCATTATAATTGGAGGTTTTGGAAATTGATTAATCCCTTTAATA---TTAGGAGCCCCAGATATAGCATTTCCACGTATAAATAATATAAGATTCTGATTATTACCACCATCAATCATTTTTCTTCTTATTGGAAGAGTCTTAGAAAGTGGAGCTGGTACAGGATGAACAGTTTACCCACCATTAGCAGGAAGAATTGCTCATGCAGGACCTGCAGTAGATTTA---ACAATTTTTTCACTTCATTTGGCGGGAATATCAAGAATTATAGGTGCAGTTAATTTTATTTCAACTATATTTAATATAAAACCACTTTATATAAATCAATCTCAAGTACCTTTATTTATTTGATCGGTTGGTATTACAGCTCTTCTTTTACTATTATCCCTTCCTGTATTAGCAGGT---GCAATTACAATATTACTCACAGATCGAAATTTAAATACATCATTTTTTGATCCTGCTGGTGGGGGAGATCCTATTTTATACCAACATTTA-------------------------------------------------------------------------------------------------------------------------------------------------------------------------------------------------
>MANNM763-19|Angela purpurascens|COI-5P|BOLD:ADW1138|
---------------------------------------ACTCTTTATTTTATTTTTGGAGCATGAAGAGCTATATTAGGAACTTCTTTA---AGAATTTTAATTCGCACTGAACTAGGTCAACCGGGATCCTTAATTGGAGAT---GATCAAATTTACAATGTTATTGTAACAGCCCACGCCTTCATTATAATCTTCTTCATAGTAATACCTATTATAATTGGGGGGTTTGGTAATTGATTAATTCCACTAATA---TTAGGAACCCCTGATATAGCATTTCCTCGTATAAACAACATAAGATTTTGATTACTTCCGCCATCTCTTCTCCTTCTTTTAATTGGAAGTTTAGTAGAAAGAGGAGCAGGGACAGGTTGAACTGTATACCCCCCCCTTTCTGCAAGAATTGCACATGCTGGCCCTGCAGTAGATTTA---ACTATTTTTTCCTTACACCTTGCCGGAATATCAAGCATTATAGGAGCAATTAACTTTATTACCACAATAATTAATATAAAACCAATATATATAAATCAAACACAAGTTCCTTTATTTGTTTGATCAGTAGGTATTACCGCAATTCTCCTTTTATTATCACTACCAGTTTTGGCTGGG---GCCATTACAATATTATTAACAGATCGTAATCTTAATACATCTTTTTTCGATCCTGCTGGGGGGGGAGACCCAATCCTTTATCAACATTTA-------------------------------------------------------------------------------------------------------------------------------------------------------------------------------------------------
>MANNM764-19|Acontista gracilis|COI-5P|BOLD:ACR2242|
---------------------------------------ACTCTTTATTTTATCTTTGGAGCTTGATCAGGTATATTAGGAACATCTTTA---AGAATCTTAATTCGGACAGAATTAGGTCAACCTGGATCACTAATTGGTGAT---GATCAAATTTATAATGTTATTGTTACCGCTCATGCATTTATCATAATTTTTTTCATAGTAATACCAATTCTAATTGGAGGATTTGGAAATTGATTAGTACCTTTAATA---TTAGGAGCTCCTGATATAGCATTTCCCCGAATAAATAATATAAGTTTCTGACTTCTACCCCCCTCAATTATCCTTCTATTAATCGGAAGAATTGTAGAAAGAGGAGCAGGTACTGGATGAACTGTTTATCCCCCTCTTGCTGCAAGAATTGCTCATGCTGGCCCAGCAGTTGATTTA---ACAATTTTCTCTTTACATTTAGCAGGTATATCAAGTATTATAGGGGCAGTAAATTTCATTTCAACTATATTTAACATAAAATCAATAACAATAAGTCAAGCACAAGTCCCTTTATTTGTATGATCAGTTGGTATTACCGCCCTTTTACTACTTTTATCACTACCAGTTTTAGCAGGT---GCTATTACCATACTATTAACAGACCGAAATCTTAATACATCCTTCTTTGATCCAGGCGGAGGAGGAGATCCTATTTTATATCAACATCTG-------------------------------------------------------------------------------------------------------------------------------------------------------------------------------------------------
>MANNM765-19|Mantoida brunneriana|COI-5P|BOLD:ADX8271|
---------------------------------------ACTTTATATTTTATTTTTGGAGCCTGAGCAGGTATGTTAGGAACTTCATTA---AGAATTTTAATCCGGACAGAACTCGGTCAACCTGGATCTCTAATTGGAGAT---GATCAAATTTATAATGTTATTGTTACAGCCCACGCATTCATTATAATTTTCTTCATAGTTATACCAATTATAATTGGAGGATTCGGAAACTGACTCGTACCTTTAATA---TTAGGAGCCCCTGATATAGCATTTCCCCGAATAAATAATATAAGATTCTGATTATTACCACCTTCTCTGATACTCCTTCTAATTAGAAGTATAGTTGAAAGAGGAGCAGGAACAGGTTGAACAGTATATCCACCTTTATCTGCAAGAATTGCCCATGCAGGTCCAGCTGTTGATCTA---ACCATTTTCTCTTTACACTTAGCAGGTGCTTCTAGTATTATAGGAGCTGTTAATTTCATTACCACTATAATTAATATAAAACCCTCATATATAAATCAAGCTCAAATACCTCTTTTTGTATGATCAGTAGGTATTACCGCTTTATTACTTTTACTTTCCCTTCCAGTTTTAGCTGGA---GCTATTACTATACTACTTACTGACCGTAATTTAAATACTTCCTTTTTTGATCCAGCAGGAGGAGGAGATCCTATCTTATATCAACATTTA-------------------------------------------------------------------------------------------------------------------------------------------------------------------------------------------------
>MANNM766-19|Metacanthops amazonica|COI-5P|BOLD:ADY0336|
---------------------------------------ACATTATATTTCATCTTCGGAGCATGGGCCGGGATATTAGGAACATCTTTA---AGTGTAATTATCCGAACGGAATTAGGCCAACCCGGACCTTTTTTAGAAGAT---GATCAAATTTATAATGTTATTGTCACAACTCATGCATTTATTATAATTTTTTTTATGGTTATACCCATTATAATTGGAGGATTTGGAAATTGATTAGTTCCCTTAATA---TTAAGTGCACCTGATATAGCATTTCCCCGTATAAATAACATAAGCTTTTGGTTACTTCCGCCCTCTATTCTTCTTCTTCTTATTGGAAGAATAGTAGAAAGAGGAGCTGGTACAGGATGAACAGTTTATCCCCCTTTAGCAAGAAATATTGCTCATACAGGACCTGCAGTGGATTTA---ACAATCTTCTCTCTTCATCTTGCTGGAATATCTAGTATTATAGGAGCAATTAACTTTATCTCAACTATAATTAATATAAAACCCATTTATATAAATCAAACTCAAGTATCCTTATTTGTTTGATCAGTAGGAATTACTGCAATCCTCCTTTTACTTTCACTCCCTGTTCTTGCAGGA---GCAATCACTATACTACTTACAGATCGAAATTTAAATACATCATTCTTTGATCCTGCAGGAGGAGGTGACCCTATTTTATATCAACATTTA-------------------------------------------------------------------------------------------------------------------------------------------------------------------------------------------------
>MANNM767-19|Metacanthops amazonica|COI-5P|BOLD:ADY0336|
---------------------------------------ACATTATATTTCATCTTCGGAGCATGGGCCGGGATATTAGGAACATCTTTA---AGTGTAATTATCCGAACGGAATTAGGCCAACCCGGACCTTTTTTAGAAGAT---GATCAAATTTATAATGTTATTGTCACAACTCATGCATTTATTATAATTTTTTTTATGGTTATACCCATTATAATTGGAGGATTTGGAAATTGATTAGTTCCCTTAATA---TTAAGTGCACCTGATATAGCATTTCCCCGTATAAATAACATAAGCTTTTGGTTACTTCCACCCTCTATTCTTCTTCTTCTTATTGGAAGAATAGTAGAAAGAGGAGCTGGTACAGGATGAACAGTTTATCCCCCTTTAGCAAGAAATATTGCTCATACAGGACCTGCAGTGGATTTA---ACAATCTTCTCTCTTCATCTTGCTGGAATATCTAGTATTATAGGAGCAATTAACTTTATCTCAACTATAATTAATATAAAACCCATTTATATAAATCAAACTCAAGTATCCTTATTTGTTTGATCAGTAGGAATTACTGCAATCCTCCTTTTACTTTCACTCCCTGTTCTTGCAGGA---GCAATCTCTATACTACTTACAGATCGAAATTTAAATACATCATTCTTTGATCCTGCAGGAGGAGGTGACCCTATTTTATATCAACATTTA-------------------------------------------------------------------------------------------------------------------------------------------------------------------------------------------------
>MANNM768-19|Vates patrinata|COI-5P|BOLD:ACR2406|
---------------------------------------ACATTATATTTTATTTTCGGTGCATGAGCAGGTATACTTGGGACATCTTTA---AGAATTTTAATTCGTACAGAATTAGGTCAACCAGGATCCTTAATTGGTGAT---GATCAAATTTATAATGTTATCGTAACCGCTCATGCTTTTATTATAATTTTCTTTATAGTTATACCTATTATAATTGGTGGTTTTGGAAATTGATTAGTACCTTTAATA---CTTGGGGCTCCTGATATAGCATTTCCCCGAATAAATAATATAAGATTTTGACTTCTTCCACCTTCAATTTTACTATTATTAATTAGAAGTATAGTTGAAAGAGGTGCAGGAACTGGTTGAACAGTTTATCCACCTCTTTCAGCAAGAATTGCTCATGCTGGTCCAGCAGTAGATTTA---ACAATTTTCTCTCTTCATCTTGCAGGAATATCTAGAATTATAGGAGCTGTAAATTTTATTACAACTATAATTAATATAAAACCTTTATATATGAATCAAACACAAGTTCCACTTTTTGTATGATCAGTTGGTATTACAGCCCTCTTATTACTTTTATCTTTACCTGTACTTGCAGGG---GCAATTACTATACTTTTAACTGATCGAAATCTTAATACTTCCTTTTTTGACCCAGCTGGAGGAGGAGATCCAATTCTATATCAACATTTA-------------------------------------------------------------------------------------------------------------------------------------------------------------------------------------------------
>MANNM769-19|Parastagmatoptera flavoguttata|COI-5P|BOLD:ACP8537|
---------------------------------------ACATTATATTTTATTTTTGGTGCTTGAGCAGGTATACTAGGAACATCTTTA---AGAATTTTAATTCGAACAGAATTGGGTCAACCAGGTTATTTAATTGGTGAT---GATCAAATTTATAATGTTATTGTAACTGCTCACGCTTTTATTATAATTTTTTTTATAGTAATACCAATTATAATTGGAGGATTTGGTAATTGACTTGTACCTCTAATA---CTTGGAGCACCAGATATAGCATTTCCTCGAATAAATAATATAAGATTTTGACTTCTTCCACCTTCAATTCTACTTTTATTAATTAGAAGAATAGTTGAAAGAGGAGCTGGAACTGGTTGAACAGTTTATCCTCCTCTTTCAGCAAGATTTGCTCATGCTGGACCAGCAGTAGATTTA---ACAATTTTTTCATTACACCTTGCTGGAATATCTAGAATTATAGGTGCTGTAAATTTTATTACTACTATAATTAATATAAAGCCTTTATATATAAATCAAACCCAAATTCCACTTTTTGTTTGATCTGTAGGAATTACAGCTTTTTTATTATTATTATCACTTCCTGTTCTTGCAGGA---GCAATTACTATACTTTTAACCGATCGAAATCTTAATACCTCTTTTTTTGATCCTGCAGGAGGAGGAGATCCAATTTTATATCAACATTTA-------------------------------------------------------------------------------------------------------------------------------------------------------------------------------------------------
>MANNM770-19|Vates patrinata|COI-5P|BOLD:ACR2406|
---------------------------------------ACATTATATTTTATTTTCGGTGCATGAGCAGGTATACTTGGGACATCTTTA---AGAATTTTAATTCGTACAGAATTAGGTCAACCAGGATCCTTAATTGGTGAT---GATCAAATTTATAATGTTATCGTAACTGCTCATGCTTTTATTATAATTTTCTTTATAGTTATACCTATTATAATTGGTGGTTTTGGAAATTGATTAGTACCTTTAATA---CTTGGGGCTCCTGATATAGCATTTCCCCGAATAAATAATATAAGATTTTGACTTCTTCCACCTTCAATTTTACTATTATTAATTAGAAGTATAGTTGAAAGAGGTGCAGGAACTGGTTGAACAGTTTATCCACCTCTTTCAGCAAGAATTGCTCATGCTGGTCCAGCAGTAGATTTA---ACAATTTTCTCTCTTCATCTTGCAGGAATATCTAGAATTATAGGAGCTGTAAATTTTATTACAACTATAATTAATATAAAACCTTTATATATGAATCAAACACAAGTTCCACTTTTTGTATGATCAGTTGGTATTACAGCCCTCTTATTACTTTTATCTTTACCTGTACTTGCAGGG---GCAATTACTATACTTTTAACTGATCGAAATCTTAATACTTCCTTTTTTGACCCAGCTGGAGGAGGAGATCCAATTCTATATCAACATTTA-------------------------------------------------------------------------------------------------------------------------------------------------------------------------------------------------
>MANNM771-19|Pseudovates stolli|COI-5P|BOLD:ADV1960|
---------------------------------------ACATTATATTTTATTTTTGGTGCCTGAGCAGGTATATTAGGAACTTCTTTA---AGAATTTTAATTCGTACAGAATTAGGTCAACCAGGTTCTTTAATTGGAGAT---GACCAAATTTATAATGTAATTGTAACCGCTCATGCTTTTATTATAATTTTTTTTATAGTTATACCAATTATAATTGGTGGTTTTGGTAATTGATTAGTACCTTTAATA---CTTGGAGCCCCTGATATAGCATTTCCTCGAATAAATAATATAAGATTTTGACTTCTTCCACCTTCAATTTTATTATTATTAATTAGAAGTATAGTAGAAAGAGGAGCAGGAACTGGTTGAACAGTTTATCCTCCTCTTTCAGCAAGAATTGCTCATGCTGGGCCAGCAGTAGATTTA---ACAATTTTCTCTTTACATCTTGCAGGAATATCTAGAATTATAGGTGCCGTAAATTTTATTACAACTATAATTAATATAAAACCTTTATATATAAATCAAACACAAGTTCCACTTTTTGTTTGATCAGTAGGTATTACAGCTATTTTATTATTATTATCCTTACCCGTTCTTGCAGGA---GCAATTACTATACTTTTA-------------------------------------------------------------------------------------------------------------------------------------------------------------------------------------------------------------------------------------------------------------------------
>MANNM773-19|Chaeteessa caudata|COI-5P|BOLD:ADW7620|
---------------------------------------ACACTCTACTTCATTTTTGGAGCATGATCAGGTATATTAGGAACCTCTTTA---AGAATACTAATTCGTACTGAATTAGGTCAACCAGGCTCTTTAATTGGAGAT---GATCAAATCTATAATGTAATTGTTACAGCACACGCCTTTATTATAATTTTCTTTATAGTTATACCAATCATAATTGGAGGTTTTGGAAATTGATTAATTCCCTTAATA---TTAGGAGCCCCAGATATAGCATTTCCACGAATAAATAATATAAGATTCTGATTACTTCCACCTTCTTTAACACTTTTAATTATTGGAAGAATAGTAGAAAGAGGAGCAGGAACAGGATGAACAGTTTATCCACCACTTTCAGCTGCAATTGCACATGCAGGACCTGCAGTTGATCTT---ACAATCTTTTCTCTTCATCTTGCAGGGATTTCATCTATTGCAGGAGCAGTTAACTTTATTACAACAATAATTAATATAAAAATAGAAAATATAAGAAGTACACAAATACCTTTATTTGTTTGATCTGTAGGAATTACAGCACTTTTATTATTACTATCTCTACCAGTTCTAGCTGGA---GGAATTACTATATTATTAACAGATCGAAATTTAAATACATCTTTTTTTGATCCAGCTGGGGGAGGAGATCCAGTTTTATATCAACACTTA-------------------------------------------------------------------------------------------------------------------------------------------------------------------------------------------------
>MANNM774-19|Raptrix perspicua|COI-5P|BOLD:ADX8220|
---------------------------------------ACACTTTACTTTATTTTTGGAGCATGATCTGGAATATTAGGAACATCCTTA---AGAATTCTCATTCGAACAGAATTAGGTCAACCTGGTTCATTAATTGGAGAT---GATCAAATTTATAATGTTATTGTTACCGCTCATGCATTTATCATAATTTTTTTTATAGTTATACCAATTATAATTGGTGGATTTGGTAATTGACTTGTCCCTTTAATA---TTAGGAGCACCAGATATGGCATTCCCCCGAATAAATAACATAAGATTTTGACTATTACCCCCTTCACTTCTATTACTTCTGATTGGAAGAGTTGTAGAAAGTGGGGCTGGTACAGGATGAACAGTTTATCCCCCTCTCGCTTCAAGAATTGCCCATGCTGGCCCAGCAGTTGATTTA---ACAATTTTTTCCTTACACTTAGCAGGAATATCAAGAATTATAGGTGCAGTAAACTTCATTTCAACTATATTTAATATAAAATCAATAGTAATAAGTCAAGTTCAGGTACCATTATTTGTTTGATCAGTTGGAATTACTGCTCTTTTACTATTATTATCCTTACCTGTATTAGCAGGT---GCAATTACTATATTATTAACAGATCGAAATCTTAATACTTCTTTCTTTGATCCAGCTGGGGGAGGGGATCCAATTTTATACCAACATTTA-------------------------------------------------------------------------------------------------------------------------------------------------------------------------------------------------
>MANNM775-19|Raptrix perspicua|COI-5P|BOLD:ADX8220|
---------------------------------------ACACTTTACTTTATTTTTGGAGCATGATCTGGAATATTAGGAACATCCTTA---AGAATTCTCATTCGAACAGAATTAGGTCAACCTGGTTCATTAATTGGAGAT---GATCAAATTTATAATGTTATTGTTACCGCTCATGCATTTATCATAATTTTTTTTATAGTTATACCAATTATAATTGGTGGATTTGGTAATTGACTTGTCCCTTTAATA---TTAGGAGCACCAGATATGGCATTCCCCCGAATAAATAACATAAGATTTTGACTATTACCCCCTTCACTTCTATTACTTCTGATTGGAAGAGTTGTAGAAAGTGGGGCTGGTACAGGATGAACAGTTTATCCCCCTCTCGCTTCAAGAATTGCCCATGCTGGCCCAGCAGTTGATTTA---ACAATTTTTTCCTTACACTTAGCAGGAATATCAAGAATTATAGGTGCAGTAAACTTCATTTCAACTATATTTAATATAAAATCAATAGTAATAAGTCAAGTTCAGGTACCATTATTTGTTTGATCAGTTGGAATTACTGCTCTTTTACTATTATTATCCTTACCTGTATTAGCAGGT---GCAATTACTATATTATTAACAGATCGAAATCTTAATACTTCTTTCTTTGATCCAGCTGGGGGAGGGGATCCAATTTTATACCAACATTTA-------------------------------------------------------------------------------------------------------------------------------------------------------------------------------------------------
>MANNM776-19|Raptrix perspicua|COI-5P|BOLD:ADX8220|
---------------------------------------ACACTTTACTTTATTTTTGGAGCATGATCTGGAATATTAGGAACATCCTTA---AGAATTCTCATTCGAACAGAATTAGGTCAACCTGGTTCATTAATTGGAGAT---GATCAAATTTATAATGTTATTGTTACCGCTCATGCATTTATCATAATTTTTTTTATAGTTATACCAATTATAATTGGTGGATTTGGTAATTGACTTGTCCCTTTAATA---TTAGGAGCTCCAGATATGGCATTCCCCCGAATAAATAACATAAGATTTTGACTATTACCCCCTTCACTTCTATTACTTCTGATTGGAAGAGTTGTAGAAAGTGGGGCTGGTACAGGATGAACAGTTTATCCCCCTCTCGCTTCAAGAATTGCCCATGCTGGCCCAGCAGTTGATTTA---ACAATTTTTTCCTTACACTTAGCAGGAATATCAAGAATTATAGGTGCAGTAAACTTCATTTCAACTATATTTAATATAAAATCAATAGTAATAAGTCAAGTTCAGGTACCATTATTTGTTTGATCAGTTGGAATTACTGCTCTTTTACTATTATTATCCTTACCTGTATTAGCAGGT---GCAATTACTATATTATTAACAGATCGAAATCTTAATACTTCTTTCTTTGATCCAGCTGGGGGAGGGGATCCAATTTTATACCAACATTTA-------------------------------------------------------------------------------------------------------------------------------------------------------------------------------------------------
>MANNM777-19|Parastagmatoptera flavoguttata|COI-5P|BOLD:ACP8537|
---------------------------------------ACATTATATTTTATTTTTGGTGCTTGAGCAGGTATACTAGGAACATCTTTA---AGAATTTTAATTCGAACAGAATTGGGTCAACCAGGTTATTTAATTGGTGAT---GATCAAATTTATAATGTTATTGTTACTGCTCACGCTTTTATTATAATTTTTTTTATAGTAATACCAATTATAATTGGAGGATTTGGTAATTGACTTGTACCTCTAATA---CTTGGAGCACCAGATATAGCATTTCCTCGAATAAATAATATAAGATTTTGACTTCTTCCACCTTCAATTCTACTTTTATTAATTAGAAGAATAGTTGAAAGAGGAGCTGGAACTGGTTGAACAGTTTATCCTCCTCTTTCAGCAAGATTTGCTCATGCTGGACCAGCAGTAGATTTA---ACAATTTTTTCATTACACCTTGCTGGAATATCTAGAATTATAGGTGCTGTAAATTTTATTACTACTATAATTAATATAAAGCCTTTATATATAAATCAAACCCAAATTCCACTTTTTGTTTGATCTGTAGGAATTACAGCTTTTTTATTATTATTATCACTTCCTGTTCTTGCAGGA---GCAATTACTATACTTTTAACCGATCGAAATCTTAATACCTCTTTTTTTGATCCTGCAGGAGGAGGAGATCCAATTTTATATCAACATTTA-------------------------------------------------------------------------------------------------------------------------------------------------------------------------------------------------
>MANNM778-19|Parastagmatoptera flavoguttata|COI-5P|BOLD:ACP8537|
---------------------------------------ACATTATATTTTATTTTTGGTGCTTGAGCAGGTATACTAGGAACATCTTTA---AGAATTTTAATTCGAACAGAATTGGGTCAACCAGGTTATTTAATTGGTGAT---GATCAAATTTATAATGTTATTGTAACTGCTCACGCTTTTATTATAATTTTTTTTATAGTAATACCAATTATAATTGGAGGATTTGGTAATTGACTTGTACCTCTAATA---CTTGGAGCACCAGATATAGCATTTCCTCGAATAAATAATATAAGATTTTGACTTCTTCCACCTTCAATTCTACTTTTATTAATTAGAAGAATAGTTGAAAGAGGAGCTGGAACTGGTTGAACAGTTTATCCTCCTCTTTCAGCAAGATTTGCTCATGCTGGACCAGCAGTAGATTTA---ACAATTTTTTCATTACACCTTGCTGGAATATCTAGAATTATAGGTGCTGTAAATTTTATTACTACTATAATTAATATAAAGCCTTTATATATAAATCAAACCCAAATTCCACTTTTTGTTTGATCTGTAGGAATTACAGCTTTTTTATTATTATTATCACTTCCTGTTCTTGCAGGA---GCAATTACTATACTTTTAACCGATCGAAATCTTAATACCTCTTTTTTTGATCCTGCAGGAGGAGGAGATCCAATTTTATATCAACATTTA-------------------------------------------------------------------------------------------------------------------------------------------------------------------------------------------------
>MANNM779-19|Alangularis multilobata|COI-5P|BOLD:ADW8825|
---------------------------------------ACATTATATTTTATTTTTGGTGCTTGAGCAGGTATACTTGGAACATCATTA---AGAATTTTAATTCGTACAGAATTAGGTCAACCAGGATTATTAATTGGTGAT---GATCAAATCTACAATGTTATTGTAACCGCTCATGCATTTATTATAATTTTTTTTATAGTTATACCAATTATAATTGGTGGATTTGGAAATTGATTAGTACCTTTAATA---CTTGGAGCTCCTGATATAGCATTTCCACGAATAAATAATATAAGATTTTGACTTTTACCACCTTCAATTGTACTATTATTAATTAGAAGTATAGTAGAAAGAGGAGCGGGAACTGGTTGAACAGTTTATCCTCCTCTTTCAGCAAGAATTGCACATGCTGGCCCAGCAGTAGATTTA---ACAATTTTTTCTTTACATCTTGCAGGAATATCTAGAATTATAGGTGCTGTAAATTTTATTACAACAATAATTAATATAAAACCTTTATATATAAATCAAACACAAATTCCACTTTTTGTATGATCAGTTGGTATTACAGCTCTTTTATTATTATTATCTTTACCTGTACTTGCAGGA---GCAATTACTATACTTTTAACTGATCGAAATCTTAACACTTCTTTCTTTGATCCTGCTGGAGGAGGAGATCCAATTTTATATCAACATTTA-------------------------------------------------------------------------------------------------------------------------------------------------------------------------------------------------
>MANNM780-19|Metacanthops amazonica|COI-5P|BOLD:ADY0336|
---------------------------------------ACATTATATTTCATCTTCGGAGCATGAGCCGGAATATTAGGGACATCTTTA---AGTGTAATTATCCGAACGGAATTAGGCCAACCCGGACCTTTGTTAGAAGAT---GATCAAATTTATAATGTTATTGTCACAACTCATGCATTTATTATAATTTTCTTTATGGTTATACCCATTATAATTGGAGGATTTGGAAATTGATTAGTTCCCTTAATA---TTAAGTGCACCTGATATAGCATTTCCCCGTATAAATAACATAAGCTTTTGATTACTTCCACCCTCTATTCTTCTTCTTCTTATTGGAGGAATAGTAGAAAGAGGAGCTGGTACAGGATGAACAGTTTATCCTCCTTTAGCAAGAAATATTGCTCATACAGGACCTGCAGTGGATTTA---ACAATCTTCTCTCTTCATCTTGCTGGAATATCTAGTATTATAGGAGCAATTAACTTTATCTCAACTATAATTAATATAAAACCCATTTATATGAATCAAACTCAAATATCCTTATTTGTTTGATCAGTAGGAATTACTGCAATCCTCCTTTTACTTTCACTCCCTGTTCTTGCAGGA---GCAATCACTATACTACTTACAGATCGAAATTTAAATACATCATTCTTTGATCCTGCAGGAGGAGGTGACCCTATTTTATATCAACATTTA-------------------------------------------------------------------------------------------------------------------------------------------------------------------------------------------------
>MANNM781-19|Angela saussurii|COI-5P|BOLD:ADX8530|
---------------------------------------ACACTTTACTTCATTTTTGGAGCTTGGAGTGCAATATTAGGTACATCTTTA---AGAATTTTAATCCGCACAGAGCTAGGACAACCAGGTTCATTAATTGGGGAT---GACCAAATTTATAATGTTATTGTTACAGCTCACGCCTTCATTATAATTTTCTTTATAGTTATACCTATTATAATTGGAGGCTTTGGAAACTGATTAATCCCTTTAATA---TTAGGGTCCCCTGATATAGCTTTCCCCCGAATAAACAATATAAGATTTTGACTACTACCACCCTCCATTTTACTCCTTTTAATTGGGAATATAGTAGAAAGTGGGGCGGGAACAGGTTGAACGGTTTATCCCCCTCTTTCTGCCAGAATTGCCCATGCAGGGCCTGCGGTAGATTTA---ACTATTTTCTCTTTACATCTTGCAGGTATATCTAGCATTATAGGAGCCATTAATTTTATTACTACTATAATTAATATAAAACCATTTTACATAAATCAAACCCAAATCCCATTATTTGTCTGAAGTGTAGGAATCACTGCTATTCTCCTTTTATTATCTCTACCTGTTTTAGCAGGT---GCTATTACAATACTACTAACAGATCGTAATCTCAACACTTCATTTTTTGATCCCGCAGGGGGAGGTGATCCTATTCTCTATCAACACTTA-------------------------------------------------------------------------------------------------------------------------------------------------------------------------------------------------
>MANNM782-19|Angela saussurii|COI-5P|BOLD:ADX8530|
---------------------------------------ACACTTTACTTCATTTTTGGAGCTTGGAGTGCAATATTAGGTACATCTTTA---AGAATTTTAATCCGCACAGAGCTAGGACAACCAGGTTCATTAATTGGGGAT---GACCAAATTTATAATGTTATTGTTACAGCTCACGCCTTCATTATAATTTTCTTTATAGTTATACCTATTATAATTGGAGGCTTTGGAAACTGATTAATCCCTTTAATA---TTAGGGTCCCCTGATATAGCTTTCCCCCGAATAAACAATATAAGATTTTGATTACTACCACCCTCCATTTTACTCCTTTTAATTGGGAATATAGTAGAAAGTGGGGCGGGAACAGGTTGAACGGTTTATCCCCCTCTTTCTGCCAGAATTGCCCATGCAGGGCCTGCGGTAGATTTA---ACTATTTTCTCTTTACATCTTGCAGGTATATCTAGCATTATAGGAGCCATTAATTTTATTACTACTATAATTAATATAAAACCATTTTACATAAATCAAACCCAAATCCCATTATTTGTCTGAAGTGTAGGAATCACTGCTATTCTCCTTTTATTATCTCTACCTGTTTTAGCAGGT---GCTATTACAATACTACTAACAGATCGTAATCTCAACACTTCATTTTTTGATCCCGCAGGGGGAGGTGATCCTATTCTCTATCAACACTTA-------------------------------------------------------------------------------------------------------------------------------------------------------------------------------------------------
>MANNM783-19|Pseudacanthops spinulosus|COI-5P|BOLD:ACP8855|
---------------------------------------ATATTATATTTTATTTTTGGAGCATGAGCCGGAATATTAGGAACATCCTTA---AGTATTCTTATTCGAACTGAATTAGGTCAACCTGGATCCTTAATTGGAGAT---GATCAAATTTATAATGTTATTGTTACAGCCCACGCATTTATTATGATTTTTTTTATAGTTATACCCATTATAATTGGAGGTTTTGGAAATTGATTAATCCCTTTAATA---TTAGGAGCCCCAGATATAGCATTTCCACGTATAAATAATATAAGATTCTGATTATTACCACCATCAATCATTTTTCTTCTTATTGGAAGAGTCTTAGAAAGTGGAGCTGGTACAGGATGAACAGTTTACCCACCATTAGCAGGAAGAATTGCTCATGCAGGTCCTGCAGTAGATTTA---ACAATTTTTTCACTTCATTTGGCGGGAATATCAAGAATTATAGGTGCAGTTAATTTTATTTCAACTATATTTAATATAAAACCACTTTATATAAATCAATCTCAAGTACCTTTATTTATTTGATCGGTTGGTATTACAGCTCTTCTTTTACTATTATCCCTTCCTGTATTAGCAGGT---GCAATTACAATATTACTCACAGATCGAAATTTAAATACATCATTTTTTGATCCTGCTGGTGGGGGAGATCCTATTTTATACCAACATTTA-------------------------------------------------------------------------------------------------------------------------------------------------------------------------------------------------
>MANNM784-19|Pseudacanthops spinulosus|COI-5P|BOLD:ACP8855|
---------------------------------------ATATTATATTTTATTTTTGGAGCATGAGCCGGAATATTAGGAACATCCTTA---AGTATTCTTATTCGAACTGAATTAGGTCAACCTGGATCCTTAATTGGAGAT---GATCAAATTTATAATGTTATTGTTACAGCCCACGCATTTATTATGATTTTTTTTATAGTTATACCCATTATAATTGGAGGTTTTGGAAATTGATTAATCCCTTTAATA---TTAGGAGCCCCAGATATAGCATTTCCACGTATAAATAATATAAGATTCTGATTATTACCACCATCAATCATTTTTCTTCTTATTGGAAGAGTCTTAGAAAGTGGAGCTGGTACAGGATGAACAGTTTACCCACCATTAGCAGGAAGAATTGCTCATGCAGGACCTGCAGTAGATTTA---ACAATTTTTTCACTTCATTTGGCGGGAATATCAAGAATTATAGGTGCAGTTAATTTTATTTCAACTATATTTAATATAAAACCACTTTATATAAATCAATCTCAAGTACCTTTATTTATTTGATCGGTTGGTATTACAGCTCTTCTTTTACTATTATCCCTTCCTGTATTAGCAGGT---GCAATTACAATATTACTCACAGATCGAAATTTAAATACATCATTTTTTGATCCTGCTGGTGGGGGAGATCCTATTTTATACCAACATTTA-------------------------------------------------------------------------------------------------------------------------------------------------------------------------------------------------
>MANNM785-19|Pseudacanthops spinulosus|COI-5P|BOLD:ACP8855|
---------------------------------------ATATTATATTTTATTTTTGGAGCATGAGCCGGAATATTAGGAACATCCTTA---AGTATTCTTATTCGAACTGAATTAGGTCAACCTGGATCCTTAATTGGAGAT---GATCAAATTTATAATGTTATTGTTACAGCCCACGCATTTATTATGATTTTTTTTATAGTTATACCCATTATAATTGGAGGTTTTGGAAATTGATTAATCCCTTTAATA---TTAGGAGCCCCAGATATAGCATTTCCACGTATAAATAATATAAGATTCTGATTATTACCACCATCAATCATTTTTCTTCTTATTGGAAGAGTCTTAGAAAGTGGAGCTGGTACAGGATGAACAGTTTACCCACCATTAGCAGGAAGAATTGCTCATGCAGGACCTGCAGTAGATTTA---ACAATTTTTTCACTTCATTTGGCGGGAATATCAAGAATTATAGGTGCAGTTAATTTTATTTCAACTATATTTAATATAAAACCACTTTATATAAATCAATCTCAAGTACCTTTATTTATTTGATCGGTTGGTATTACAGCTCTTCTTTTACTATTATCCCTTCCTGTATTAGCAGGT---GCAATTACAATATTACTCACAGATCGAAATTTAAATACATCATTTTTTGATCCTGCTGGTGGGGGAGATCCTATTTTATACCAACATTTA-------------------------------------------------------------------------------------------------------------------------------------------------------------------------------------------------
>MANNM786-19|Vates patrinata|COI-5P|BOLD:ACR2406|
---------------------------------------ACATTATATTTTATTTTCGGTGCATGAGCAGGTATACTTGGGACATCTTTA---AGAATTTTAATTCGTACAGAATTAGGTCAACCAGGATCCTTAATTGGTGAT---GATCAAATTTATAATGTTATCGTAACTGCTCATGCTTTTATTATAATTTTCTTTATAGTTATACCTATTATAATTGGTGGTTTTGGAAATTGATTAGTACCTTTAATA---CTTGGGGCTCCTGATATAGCATTTCCCCGAATAAATAATATAAGATTTTGACTTCTTCCACCTTCAATTTTACTATTATTAATTAGAAGTATAGTTGAAAGAGGTGCAGGAACTGGTTGAACAGTTTATCCACCTCTTTCAGCAAGAATTGCTCATGCTGGTCCAGCAGTAGATTTA---ACAATTTTCTCTCTTCATCTTGCAGGAATATCTAGAATTATAGGAGCTGTAAATTTTATTACAACTATAATTAATATAAAACCTTTATATATGAATCAAACACAAGTTCCACTTTTTGTATGATCAGTTGGTATTACAGCCCTCTTATTACTTTTATCTTTACCTGTACTTGCAGGG---GCAATTACTATACTTTTAACTGATCGAAATCTTAATACTTCCTTTTTTGACCCAGCTGGAGGAGGAGATCCAATTCTATATCAACATTTA-------------------------------------------------------------------------------------------------------------------------------------------------------------------------------------------------
>MANNM787-19|Angela saussurii|COI-5P|BOLD:ADX8530|
---------------------------------------ACACTTTACTTCATTTTTGGAGCTTGGAGTGCAATATTAGGTACATCTTTA---AGAATTTTAATCCGCACAGAGCTAGGACAACCAGGTTCATTAATTGGGGAT---GACCAAATTTATAATGTTATTGTTACAGCTCACGCCTTCATTATAATTTTCTTTATAGTTATACCTATTATAATTGGAGGCTTTGGAAACTGATTAATCCCTTTAATA---TTAGGGTCCCCTGATATAGCTTTCCCCCGAATAAACAATATAAGATTTTGATTACTACCACCCTCCATTTTACTCCTTTTAATTGGGAATATAGTAGAAAGTGGGGCGGGAACAGGTTGAACGGTTTATCCCCCTCTTTCTGCCAGAATTGCCCATGCAGGGCCTGCGGTAGATTTA---ACTATTTTCTCTTTACATCTTGCAGGTATATCTAGCATTATAGGAGCCATTAATTTTATTACTACTATAATTAATATAAAACCATTTTACATAAATCAAACCCAAATCCCATTATTTGTCTGAAGTGTAGGAATCACTGCTATTCTCCTTTTATTATCTCTACCTGTTTTAGCAGGT---GCTATTACAATACTACTAACAGATCGTAATCTCAACACTTCATTTTTTGATCCCGCAGGGGGAGGTGATCCTATTCTCTATCAACACTTA-------------------------------------------------------------------------------------------------------------------------------------------------------------------------------------------------
>MANNM788-19|Parastagmatoptera flavoguttata|COI-5P|BOLD:ACP8537|
---------------------------------------ACATTATATTTTATTTTTGGTGCTTGAGCAGGTATACTAGGAACATCTTTA---AGAATTTTAATTCGAACAGAATTGGGTCAACCAGGTTATTTAATTGGTGAT---GATCAAATTTATAATGTTATTGTTACTGCTCACGCTTTTATTATAATTTTTTTTATAGTAATACCAATTATAATTGGAGGATTTGGTAATTGACTTGTACCTCTAATA---CTTGGAGCACCAGATATAGCATTTCCTCGAATAAATAATATAAGATTTTGACTTCTTCCACCTTCAATTCTACTTTTATTAATTAGAAGAATAGTTGAAAGAGGAGCTGGAACTGGTTGAACAGTTTATCCTCCTCTTTCAGCAAGATTTGCTCATGCTGGACCAGCAGTAGATTTA---ACAATTTTTTCATTACACCTTGCTGGAATATCTAGAATTATAGGTGCTGTAAATTTTATTACTACTATAATTAATATAAAGCCTTTATATATAAATCAAACCCAAATTCCACTTTTTGTTTGATCTGTAGGAATTACAGCTTTTTTATTATTATTATCACTTCCTGTTCTTGCAGGA---GCAATTACTATACTTTTAACCGATCGAAATCTTAATACCTCTTTTTTTGATCCTGCAGGAGGAGGAGATCCAATTTTATATCAACATTTA-------------------------------------------------------------------------------------------------------------------------------------------------------------------------------------------------
>MANNM789-19|Parastagmatoptera immaculata|COI-5P|BOLD:ACR2557|
---------------------------------------ACATTATATTTCATTTTTGGTGCTTGAGCAGGAATACTTGGAACATCTTTA---AGAATCTTAATTCGAACAGAATTAGGTCAACCAGGCTATCTAATTGGCGAT---GATCAAATTTATAATGTTATTGTAACCGCTCACGCTTTTATTATAATTTTTTTTATAGTAATACCAATTATAATTGGTGGATTTGGTAATTGACTAGTACCTTTAATA---CTTGGAGCCCCAGATATAGCTTTTCCCCGAATAAATAATATAAGATTTTGACTTCTTCCACCCTCAATTTTACTTTTAGTAATTAGAAGTATAGTTGAAAGAGGAGCAGGAACTGGTTGAACAGTTTACCCTCCTCTTTCAGCAAGTTTCGCACATGCTGGTCCAGCAGTAGATTTA---ACAATTTTCTCCCTACATCTTGCTGGAATATCTAGAATCATAGGTGCTGTAAATTTCATTACAACTATAATTAATATAAAACCTTTATATATAAATCAAACCCAAATCCCACTTTTTGTTTGATCTGTAGGAATTACAGCTCTTTTATTATTATTGTCACTTCCTGTTCTTGCAGGA---GCAATTACTATGCTTTTAACTGATCGAAACCTTAATACCTCTTTTTTTGATCCTGCAGGAGGAGGAGATCCAATTCTTTATCAACATTTA-------------------------------------------------------------------------------------------------------------------------------------------------------------------------------------------------
>MANNM791-19|Pseudovates stolli|COI-5P|BOLD:ADV1960|
---------------------------------------ACATTATATTTTATTTTTGGTGCCTGAGCAGGTATGTTAGGAACTTCTTTA---AGAATTTTAATTCGTACAGAATTAGGTCAACCAGGTTCTTTAATTGGAGAT---GACCAAATTTATAATGTAATTGTAACCGCTCATGCTTTTATTATAATTTTTTTTATAGTTATACCAATTATAATTGGTGGTTTTGGTAATTGATTAGTACCTTTAATA---CTTGGAGCCCCTGATATAGCATTTCCTCGAATAAATAATATAAGATTTTGACTTCTTCCACCTTCAATTTTATTATTATTAATTAGAAGTATAGTAGAAAGAGGAGCAGGAACTGGTTGAACAGTTTATCCTCCTCTTTCAGCAAGAATTACTCATGCTGGGCCAGCAGTAGATTTA---ACAATTTTCTCTTTACATCTTGCAGGAATATCTAGAATTATAGGTGCCGTAAATTTTATTACAACTATAATTAATATAAAACCTTTATATATAAATCAAACACAAGTTCCACTTTTTGTTTGATCAGTAGGTATTACAGCTATTTTATTATTATTATCCTTACCCGTTCTTGCAGGA---GCAATTACTATACTTTTAACTGATCGAAATCTTAATACTTCTTTCTTTGACCCTGCTGGAGGAGGGGATCCAATTTTATATCAACATTTA-------------------------------------------------------------------------------------------------------------------------------------------------------------------------------------------------
>MANNM792-19|Pseudovates stolli|COI-5P|BOLD:ADV1960|
---------------------------------------ACATTATATTTTATTTTTGGTGCCTGAGCAGGTATGTTAGGAACTTCTTTA---AGAATTTTAATTCGTACAGAATTAGGTCAACCAGGTTCTTTAATTGGAGAT---GACCAAATTTATAATGTAATTGTAACCGCTCATGCTTTTATTATAATTTTTTTTATAGTTATACCAATTATAATTGGTGGTTTTGGTAATTGATTAGTACCTTTAATA---CTTGGAGCCCCTGATATAGCATTTCCTCGAATAAATAATATAAGATTTTGACTTCTTCCACCTTCAATTTTATTATTATTAATTAGAAGTATAGTAGAAAGAGGAGCAGGAACTGGTTGAACAGTTTATCCTCCTCTTTCAGCAAGAATTGCTCATGCTGGGCCAGCAGTAGATTTA---ACAATTTTCTCTTTACATCTTGCAGGAATATCTAGAATTATAGGTGCCGTAAATTTTATTACAACTATAATTAATATAAAACCTTTATATATAAATCAAACACAAGTTCCACTTTTTGTTTGATCAGTAGGTATTACAGCTATTTTATTATTATTATCCTTACCCGTTCTTGCAGGA---GCAATTACTATACTTTTAACTGATCGAAATCTTAATACTTCTTTCTTTGATCCTGCTGGAGGAGGGGATCCAATTTTATATCAACATTTA-------------------------------------------------------------------------------------------------------------------------------------------------------------------------------------------------
>MANNM793-19|Raptrix perspicua|COI-5P|BOLD:ACP9602|
---------------------------------------ACACTTTACTTTATTTTTGGAGCATGATCTGGAATATTAGGAACATCCTTA---AGAATCCTTATTCGAACAGAATTAGGTCAACCTGGTTCATTAATTGGAGAT---GATCAAATTTATAATGTTATTGTTACCGCTCATGCATTTATCATAATTTTTTTTATAGTTATACCAATTATAATTGGTGGATTTGGTAATTGACTTGTCCCTTTAATA---TTAGGAGCACCAGATATGGCATTCCCCCGAATAAATAACATAAGATTTTGATTATTACCCCCTTCACTTTTATTACTTCTGATTGGAAGAGTTGTAGAAAGTGGGGCTGGTACAGGATGAACAGTTTATCCTCCCCTCGCTTCAAGAATTGCCCATGCTGGACCAGCAGTTGATTTA---ACAATTTTTTCCTTACACTTAGCAGGAATATCAAGAATTATAGGTGCAGTAAACTTCATTTCAACTATATTTAATATAAAATCAACAGTAATAACTCAAGTTCAAGTACCATTATTTGTTTGATCAGTTGGGATTACTGCTCTTTTACTATTATTATCCTTACCTGTATTAGCAGGT---GCAATTACTATATTATTAACAGATCGAAATCTTAATACTTCTTTCTTTGATCCAGCTGGGGGAGGGGACCCAATTTTATACCAACATTTA-------------------------------------------------------------------------------------------------------------------------------------------------------------------------------------------------
>MANNM794-19|Vates patrinata|COI-5P|BOLD:ACR2406|
---------------------------------------ACATTATATTTTATTTTCGGTGCATGAGCAGGTATACTTGGGACATCTTTA---AGAATTTTAATTCGTACAGAATTAGGTCAACCAGGATCCTTAATTGGTGAT---GATCAAATTTATAATGTTATCGTAACCGCTCATGCTTTTATTATAATTTTCTTTATAGTTATACCTATTATAATTGGTGGTTTTGGAAATTGATTAGTACCTTTAATA---CTTGGGGCTCCTGATATAGCATTTCCCCGAATAAATAATATAAGATTTTGACTTCTTCCACCTTCAATTTTACTATTATTAATTAGAAGTATAGTTGAAAGAGGTGCAGGAACTGGTTGAACAGTTTATCCACCTCTTTCAGCAAGAATTGCTCATGCTGGTCCAGCAGTAGATTTA---ACAATTTTCTCTCTTCATCTTGCAGGAATATCTAGAATTATAGGAGCTGTAAATTTTATTACAACTATAATTAATATAAAACCTTTATATATGAATCAAACACAAGTTCCACTTTTTGTATGATCAGTTGGTATTACAGCCCTCTTATTACTTTTATCTTTACCTGTACTTGCAGGG---GCAATTACTATACTTTTAACTGATCGAAATCTTAATACTTCCTTTTTTGACCCAGCTGGAGGAGGAGATCCAATTCTATATCAACATTTA-------------------------------------------------------------------------------------------------------------------------------------------------------------------------------------------------
>MANNM795-19|Vates lobata|COI-5P|BOLD:ACP9060|
---------------------------------------ACATTATATTTTATTTTTGGTGCTTGAGCAGGAATACTTGGAACATCTTTA---AGAATTTTAATTCGCACAGAATTGGGTCAACCAGGATCTTTAATTGGTGAT---GATCAAATTTATAATGTTATTGTAACTGCTCATGCCTTCATTATAATTTTCTTTATAGTAATACCAATTATAATTGGTGGTTTTGGAAATTGACTAGTACCTTTAATA---CTTGGAGCCCCTGATATAGCATTCCCTCGAATAAATAACATAAGATTTTGACTTCTTCCACCTTCAATTTTATTATTATTAATTAGAAGTATAGTAGAAAGAGGGGCAGGAACTGGTTGAACAGTTTATCCCCCTCTTTCAGCAAGAATTGCACATGCCGGCCCAGCAGTAGATTTG---ACAATTTTTTCTCTTCATCTTGCAGGAATATCTAGAATTATAGGAGCTGTAAATTTTATTACAACTATAATTAATATAAAACCTTTATATATAAATCAAACACAAGTTCCACTTTTTGTATGATCAGTTGGTATCACAGCCCTTTTATTACTTTTATCTTTACCTGTACTTGCAGGA---GCAATTACTATACTTTTAACTGATCGAAATCTTAATACCTCTTTCTTTGACCCAGCAGGAGGAGGAGATCCAATTTTATATCAACATTTA-------------------------------------------------------------------------------------------------------------------------------------------------------------------------------------------------
>MANNM797-19|Parastagmatoptera immaculata|COI-5P|BOLD:ACR2557|
---------------------------------------ACATTATATTTCATTTTTGGTGCTTGAGCAGGAATACTTGGAACATCTTTA---AGAATCTTAATTCGAACAGAATTAGGTCAACCAGGCTATCTAATTGGCGAT---GATCAAATTTATAATGTTATTGTAACCGCTCACGCTTTTATTATAATTTTTTTTATAGTAATACCAATTATAATTGGTGGATTTGGTAATTGACTAGTACCTTTAATA---CTTGGAGCCCCAGATATAGCTTTCCCCCGAATAAATAATATAAGATTTTGACTTCTTCCACCCTCAATTTTACTTTTAGTAATTAGAAGTATAGTTGAAAGAGGAGCAGGAACTGGTTGAACAGTTTACCCTCCTCTTTCAGCAAGTTTCGCACATGCTGGACCAGCAGTAGATTTA---ACAATTTTCTCCCTACATCTTGCTGGAATATCTAGAATCATAGGTGCTGTAAATTTCATTACAACTATAATTAATATAAAACCTTTATATATAAATCAAACCCAAATCCCACTTTTTGTTTGATCTGTAGGAATTACAGCTCTTTTATTATTATTGTCACTTCCTGTTCTTGCAGGA---GCAATTACTATACTTTTAACTGATCGAAACCTTAATACCTCTTTTTTTGATCCTGCAGGAGGAGGAGATCCAATTCTTTATCAACATTTA-------------------------------------------------------------------------------------------------------------------------------------------------------------------------------------------------
>MANNM798-19|Macromusonia major|COI-5P|BOLD:ADW9696|
---------------------------------------ACCTTATACTTTATTTTTGGTGCATGAGCAAGATTATTTGGTACTGCCTTA---AGAATTTTAATTCGAACAGAATTAGGACAACCAGGGTCTTTAATTGGTGAT---GATCAAATTTATAATGTTATTGTAACAGCCCATGCTTTTATCATAATTTTTTTTATAGTTATACCAATTATAATTGGAGGATTCGGAAATTGATTAATCCCTCTTATA---TTAAGAGCCCCAGATATAGCATTTCCTCGAATAAATAATATAAGATTTTGACTTCTTCCCCCATCAGTTACTCTTCTTATCATTGGAAGTATAACTGAAAATGGTGCAGGAACAGGTTGAACAGTTTATCCCCCCCTTTCCGCAAGAATTGCTCATGCCGGACCAGCAGTTGATTTA---ACTATCTTTTCTCTTCATCTTGCAGGAATATCAAGAATTATAGGAGCAGTAAATTTTATTACTACAATAATTAATATAAAACCAGCCTTCATAGGTCAAATACAAGTACCATTATTTGTTTGATCAGTAGGAATTACAGCACTACTTTTACTTCTATCTCTTCCAGTCTTAGCAGGT---GCCATTACTATATTATTAACAGATCGAAATTTAAATACATCATTTTTTGACCCTGCTGGAGGTGGAGAC----------------------------------------------------------------------------------------------------------------------------------------------------------------------------------------------------------------------
>MANNM800-19|Acontista gracilis|COI-5P|BOLD:ACR2242|
---------------------------------------ACTCTTTATTTTATCTTTGGAGCTTGATCAGGTATATTAGGAACATCTTTA---AGAATCTTAATTCGGACAGAATTAGGTCAACCTGGATCACTAATTGGTGAT---GATCAAATTTATAATGTTATTGTTACCGCTCATGCATTTATCATAATTTTTTTCATAGTAATACCAATTCTAATTGGAGGATTTGGAAATTGATTAGTACCTTTAATA---TTAGGAGCTCCTGATATAGCATTTCCCCGAATAAATAATATAAGTTTCTGACTTCTACCCCCCTCAATTATCCTTCTATTAATCGGAAGAATTGTAGAAAGAGGAGCAGGTACTGGATGAACTGTTTATCCCCCTCTTGCTGCAAGAATTGCTCATGCTGGCCCAGCAGTTGATTTA---ACAATTTTCTCTTTACATTTAGCAGGTATATCAAGTATTATAGGGGCAGTAAATTTCATTTCAACTATATTTAACATAAAATCAATAACAATAAGTCAAGCACAAGTCCCTTTATTTGTATGATCAGTTGGTATTACCGCCCTTTTACTACTTTTATCACTACCAGTTTTAGCAGGT---GCTATTACTATACTATTAACAGACCGAAATCTTAATACATCCTTCTTCGATCCAGCTGGAGGAGGAGATCCTATTTTATATCAACATCTG-------------------------------------------------------------------------------------------------------------------------------------------------------------------------------------------------
>MANNM801-19|Metacanthops amazonica|COI-5P|BOLD:ADY0336|
---------------------------------------ACATTATATTTCATCTTCGGAGCATGGGCCGGAATATTAGGAACATCTTTA---AGTGTAATTATCCGAATGGAATTAGGCCAACCCGGACCTTTTTTAGAAGAT---GATCAAATTTATAATGTTATTGTCACAACTCATGCATTTATTATAATTTTCTTTATGGTTATACCCATTATAATTGGAGGATTTGGAAATTGATTAGTTCCCTTAATA---TTAAGTGCACCTGATATAGCATTCCCCCGTATAAATAACATAAGCTTTTGATTACTTCCACCCTCTATTCTTCTTCTTCTTATTGGAAGAATTGTAGAAAGAGGAGCTGGTACAGGATGAACAGTTTATCCCCCTTTAGCAAGAAATATTGCCCATACAGGACCTGCAGTGGATTTA---ACAATCTTCTCTCTTCATCTTGCTGGAATATCTAGTATTATAGGAGCAATTAACTTTATCTCAACTATAATTAATATAAAACCCATTTATATAAATCAAACTCAAATATCCTTATTTGTTTGATCAGTAGGAATTACTGCAATCCTCCTTTTACTTTCACTCCCTGTTCTTGCAGGA---GCAATCACTATACTACTTACAGATCGAAATTTAAATACATCATTCTTTGATCCTGCAGGAGGAGGTGACCCTATTTTATACCAACATTTA-------------------------------------------------------------------------------------------------------------------------------------------------------------------------------------------------
>MANNM802-19|Oxyopsis rubicunda|COI-5P|BOLD:ADU8626|
---------------------------------------ACATTATATTTTATTTTCGGTGCCTGAGCAGGTATACTTGGAACCTCTTTA---AGAATCCTAATTCGAACAGAATTAGGTCAACCAGGATCTTTATTAGGTGAT---GATCAAATTTATAATGTTATTGTAACCACTCATGCTTTTATTATAATTTTTTTTATAGTTATACCAATTATAATTGGTGGATTTGGTAATTGATTATTACCATTAATA---TTAGGAGCTCCAGATATAGCTTTTCCTCGAATAAATAATATAAGATTTTGACTTCTTCCACCTTCAATTTTATTATTATTAATTAGAAGAATAATTGAAAGAGGAGCAGGAACTGGTTGGACAGTTTATCCACCTCTTTCAGCAAATATAGCGCATGCAGGTGCAGCAGTAGATTTA---GTTATTTTTTCCTTGCATTTAGCAGGAATATCTAGAATTATAGGAGCTGTAAATTTTATTACAACTATAATTAATATAAAACCTTTATATATAAACCAAACACAAATTCCACTTTTTGTTTGATCAGTAGGTATTACAGCACTTTTATTATTATTATCTTTACCTGTTCTTGCAGGA---GCAATTACTATATTATTAACAGATCGAAACCTTAATACTACTTTTTTTGATCCAGCTGGAGGAGGTGACCCAATCTTATATCAACATCTT-------------------------------------------------------------------------------------------------------------------------------------------------------------------------------------------------
>MANNM803-19|Parastagmatoptera flavoguttata|COI-5P|BOLD:ACP8537|
---------------------------------------ACATTATATTTTATTTTTGGTGCTTGAGCAGTGATTTTAGGAACATCTTTA---AGAATTTTAATTCGAACAGAATTGGGTCAACCAGGTTATTTAATTGGTGAC---GATCAAATTTATAATGTTATTGTAACTGCTCACGCTTTTATTATAATTTTTTTTATAGTAATACCAATTATAATTGGAGGATTTGGTAATTGACTTGTACCCCTAATA---CTTGGAGCACCAGATATAGCATTTCCTCGAATAAATAATATAAGATTTTGACTTCTTCCACCTTCAATTCTACTTTTATTAATTAGAAGAATAGTTGAAAGAGGAGCTGGAACTGGTTGAACAGTTTATCCTCCTCTTTCAGCAAGATTTGCTCATGCTGGTCCAGCAGTAGATTTA---ACAATTTTTTCATTACACCTTGCTGGAATATCTAGAATTATAGGTGCTGTAAATTTTATTACTACTATAATTAATATAAAGCCTTTATATATAAATCAAACCCAAATTCCACTTTTTGTTTGATCTGTAGGAATTACAGCTTTTTTATTATTATTATCACTTCCTGTTCTTGCAGGA---GCAATTACTATACTTTTAACCGATCGAAATCTTAATACCTCTTTTTTTGATCCTGCAGGAGGAGGAGATCCAATTTTATATCAACATTTA-------------------------------------------------------------------------------------------------------------------------------------------------------------------------------------------------
>MANNM804-19|Chopardiella latipennis|COI-5P|BOLD:ACP9524|
---------------------------------------ACATTATATTTTATTTTTGGAGCTTGATCAGCAATTCTCGGAACATCATTA---AGAATTTTAATTCGAACTGAACTAGGTCAACCAGGATATCTAATTGGTGAT---GATCAAATTTATAATGTTATTGTAACTGCTCACGCTTTCATTATAATTTTTTTTATAGTAATACCTATTATAATTGGTGGATTTGGTAATTGATTAGTACCTTTAATA---CTCGGAGCCCCAGATATAGCTTTTCCTCGAATAAATAATATAAGATTTTGACTTCTTCCACCTTCAATTTTATTATTATTAATTAGAAGTATAATTGAAAGAGGATCAGGAACTGGTTGAACAGTTTATCCTCCTCTTTCAAGAAATATTGCACATGCTGGACCAGCTGTAGATTTA---ACCATTTTTTCCTTACATCTTGCAGGAATATCAAGAATTATAGGAGCCATCAATTTTATTACAACAATAATTAATATAAAACCCATTTATATAAATCAAATACAAATTCCACTTTTTGTTTGATCAGTAGGAATTACTGCCCTTTTATTATTATTATCTCTTCCAGTACTTGCAGGA---GCAATTACAATACTTTTAACAGATCGAAATCTTAATACTTCTTTTTTTGATCCAGCCGGAGGAGGAGATCCAATTTTATATCAACATCTA-------------------------------------------------------------------------------------------------------------------------------------------------------------------------------------------------
>MANNM808-19|Macromantis hyalina|COI-5P|BOLD:ADT6257|
---------------------------------------ACATTATACTTTATTTTTGGTGCATGAGCCGGAATATTAGGAACATCATTA---AGAATTTTAATTCGAACAGAACTTGGACAACCAGGATCACTTATTGGAGAT---GATCAAATTTATAATGTTACAGTTACAGCACACGCTTTTATTATAATTTTTTTCATAGTAATACCTATTATAATTGGAGGATTTGGTAATTGATTAGTACCTTTAATA---TTAGGAGCTCCTGATATAGCATTTCCACGAATAAATAATATAAGATTTTGACTTTTACCACCATCAATTATTCTATTATTAATTAGTAGAACTGTAGAAAGAGGTGCAGGAACGGGATGAACAGTATACCCCCCTCTTTCTGCAAGTATAGCCCATGCTGGTCCAGCTGTAGATTTA---ACAATTTTCTCTTTGCATTTGGCAGGGATGTCGAGAATTATAGGAGCAGTAAATTTTATTTCAACCATAATTAATATAAAACCATTTACAATAAATCAAGTTCAAATTCCATTATTTGTATGATCTGTAGGAATTACAGCTGTTCTTTTACTTCTTTCACTTCCTGTTTTAGCAGGA---GCTATTACTATATTATTAACTGACCGTAATTTAAATACNTCATTTTTTGATCCAGCTGGAGGGGGTGACCCTATTTTATATCAACACTTA-------------------------------------------------------------------------------------------------------------------------------------------------------------------------------------------------
>MANNM809-19|Stagmatoptera supplicaria|COI-5P|BOLD:ACR2427|
---------------------------------------ACACTTTATTTTATTTTTGGTGCTTGAGCAGGAATACTTGGAACATCATTA---AGAATTTTAATTCGAACTGAGTTAGGTCAACCAGGATTTTTGGTTGGTGAT---GATCAAATTTATAATGTTATTGTAACTGCTCACGCTTTTATTATAATTTTCTTCATAGTTATACCTATTATAATTGGTGGTTTTGGAAATTGATTAGTACCTTTAATA---TTAGGAGCCCCAGATATAGCATTCCCACGAATAAATAATATAAGATTTTGACTTCTCCCACCCTCAATTTTATTATTATTAATTAGAAGAACAGTTGAAAGAGGAGCCGGAACTGGTTGAACAGTTTATCCTCCTCTTTCAGCAAGTATTGCACATGCTGGACCAGCTATTGATCTA---ACTATTTTTTCTCTTCATCTTGCAGGAATATCAAGAATTATAGGAGCAGTAAACTTTATTACAACTATAATTAATATAAAACCTTTATATATAAATCAAACCCAAATTCCTCTTTTTGTATGATCAGTAGGTATTACAGCATTATTATTATTATTATCATTACCTGTTCTCGCAGGA---GCAATTACTATGTTACTTACTGATCGAAATCTTAATACTTCATTCTTTGATCCAGCAGGAGGGGGAGATCCTATTTTATATCAACACTTA-------------------------------------------------------------------------------------------------------------------------------------------------------------------------------------------------
>MANNM811-19|Vates lobata|COI-5P|BOLD:ACP9060|
---------------------------------------ACATTATATTTTATTTTTGGTGCTTGAGCAGGAATACTTGGAACATCTTTA---AGAATTTTAATTCGCACAGAATTGGGTCAACCAGGATCTTTAATTGGTGAT---GATCAAATTTATAATGTTATTGTAACTGCCCATGCCTTCATTATAATTTTCTTTATAGTAATACCAATTATGATTGGTGGTTTTGGAAATTGATTAGTACCTTTAATA---CTTGGAGCCCCTGATATAGCATTCCCTCGAATAAATAATATAAGATTTTGACTTCTTCCACCTTCAATTTTATTATTATTAATTAGAAGTATAGTAGAAAGAGGGGCAGGAACTGGTTGAACAGTTTATCCCCCTCTTTCAGCAAGAATTGCACATGCCGGCCCAGCAGTAGATTTG---ACAATTTTTTCTCTTCATCTTGCAGGAATATCTAGAATTATAGGAGCTGTAAATTTTATTACAACTATAATTAATATAAAACCTTTATATATAAATCAAACACAAGTTCCACTTTTTGTATGATCAGTTGGTATTACAGCCCTTTTATTACTTTTATCTTTACCTGTACTTGCAGGA---GCAATTACTATACTTTTAACTGATCGAAATCTTAATACCTCTTTCTTTGACCCAGCAGGAGGAGGAGATCCAATTTTATATCAACATTTA-------------------------------------------------------------------------------------------------------------------------------------------------------------------------------------------------
>MANNM812-19|Vates marmorata|COI-5P|BOLD:ACP9332|
---------------------------------------ACATTATATTTTATTTTTGGCGCATGGGCAGGTATACTTGGAACATCTTTA---AGAATTTTAATTCGTACAGAATTAGGTCAACCAGGGTCCTTAATTGGTGAT---GATCAAATCTACAATGTTATTGTAACTGCTCACGCTTTTATTATAATTTTCTTTATAGTTATACCTATTATAATTGGTGGTTTTGGAAATTGATTAGTACCTTTAATA---CTGGGAGCTCCTGATATAGCATTTCCTCGAATAAATAATATAAGATTTTGACTTCTTCCACCCTCAATCTTATTATTATTAATTAGAAGCATAGTTGAAAGAGGTGCGGGAACTGGTTGAACAGTTTATCCACCTCTTTCAGCAAGAATTGCTCATGCTGGCCCAGCAGTAGATTTA---ACAATTTTCTCTCTTCATCTTGCAGGAATATCTAGAATTATAGGGGCTGTAAATTTTATTACAACTATGATTAATATAAAGCCTTTATATATAAATCAAACACAAATCCCACTTTTTGTATGATCAGTCGGTATTACAGCTCTTTTATTACTTTTATCTTTACCTGTACTTGCAGGA---GCAATTACTATACTTTTAACTGATCGAAATCTTAATACTTCTTTCTTTGACCCAGCTGGGGGAGGAGATCCAATTTTATATCAACATTTA-------------------------------------------------------------------------------------------------------------------------------------------------------------------------------------------------
>MANNM813-19|Alangularis multilobata|COI-5P|BOLD:ADT3708|
------------------------------------------------------------------------------------------TTAAGAATACTAATTCGTACAGAATTAGGTCAACCAGGATTATTAATTGGTGAT---GATCAAATTTATAATGTTATTGTAACCGCTCATGCATTTATTATAATTTTTTTTATAGTTATACCAATTATAATTGGTGGATTTGGAAATTGATTAGTACCTTTAATA---CTCGGAGCTCCTGATATAGCATTTCCACGAATAAATAATATAAGATTTTGACTTTTACCACCTTCAATTGTATTATTATTAATTAGAAGAATAGTAGAAAGAGGGGCAGGAACTGGTTGAACAGTTTATCCTCCTCTTTCAGCAAGAATTGCACACGCTGGTCCAGCAGTAGATTTA---ACAATTTTCTCTTTACATCTTGCAGGAATATCTAGAATTATAGGAGCTGTAAATTTTATTACAACAATAATTAATATAAAACCTTTATATATAAATCAAACACAAATCCCACTCTTCGTATGATCAGTTGGTATTACAGCTCTTTTATTATTATTATCTTTACCTGTGCTTGCAGGG---GCAATTACTATACTTTTAACTGATCGAAACCTTAACACCTCTTTCTTTGACCCCGCTGGAGGGGGAGATCCAATTTTATATCAACATTTA-------------------------------------------------------------------------------------------------------------------------------------------------------------------------------------------------
>MANNM814-19|Photina ovata|COI-5P|BOLD:AGJ8445|
---------------------------------------ACATTATATTTTATTTTTGGTGCATGAGCCGGAATACTAGGAACATCATTA---AGTATTTTAATTCGTACAGAATTAGGTCAAGCTGGTTCTTTAATTGGAGAT---GATCAAATTTACAACGTTATTGTTACAGCCCATGCATTTATCATAATTTTCTTTATAGTTATACCTATTATAATTGGAGGTTTCGGAAATTGATTAGTACCTTTAATA---TTAGGAGCACCAGATATAGCTTTCCCTCGAATAAATAATATAAGATTTTGATTATTACCACCTTCAATCATTTTACTACTAATTAGTAGAACTGTTGAAAGAGGAGCAGGTACAGGATGAACTGTATATCCCCCTTTATCAGCAAATATTGCTCATGCAGGTCCAGCTGTTGATTTA---ACAATCTTTTCTCTTCACCTAGCAGGAATATCTAGAATTATAGGAGCTGTAAATTTTATTTCAACCATAATTAATATAAAACCTTTATCAATAAATCAAACTCAAGTACCTTTATTTGTTTGATCTGTAGGAATTACAGCTTTACTTTTACTTCTCTCTCTCCCTGTTCTAGCTGGT---GCTATTACTATATTACTGACAGATCGCAATTTAAATACATCATTCTTTGACCCTGCTGGAGGTGGAGATCCAATTCTATATCAACATTTA-------------------------------------------------------------------------------------------------------------------------------------------------------------------------------------------------
>MANNM815-19|Photina ovata|COI-5P|BOLD:AGJ8445|
---------------------------------------ACATTATATTTTATTTTTGGTGCATGAGCCGGAATACTAGGAACATCATTA---AGTATTTTAATTCGTACAGAATTAGGTCAAGCTGGTTCTTTAATTGGAGAT---GATCAAATTTACAACGTTATTGTTACAGCCCATGCATTTATCATAATTTTCTTTATAGTTATACCTATTATAATTGGAGGTTTCGGAAATTGATTAGTACCTTTAATA---TTAGGAGCACCAGATATAGCTTTCCCTCGAATAAATAATATAAGATTTTGATTATTACCACCTTCAATCATTTTACTACTAATTAGTAGAACTGTTGAAAGAGGAGCAGGTACAGGATGAACTGTATATCCCCCTTTATCAGCAAATATTGCTCATGCAGGTCCAGCTGTTGATTTA---ACAATCTTTTCTCTTCACCTAGCAGGAATATCTAGAATTATAGGAGCTGTAAATTTTATTTCAACCATAATTAATATAAAACCTTTATCAATAAATCAAACTCAAGTACCTTTATTTGTTTGATCTGTAGGAATTACAGCTTTACTTTTACTTCTCTCTCTCCCTGTTCTAGCTGGT---GCTATTACTATATTACTGACAGATCGCAATTTAAATACATCATTCTTTGACCCTGCTGGAGGTGGAGATCCAATTCTATATCAACATTTA-------------------------------------------------------------------------------------------------------------------------------------------------------------------------------------------------
>MANNM816-19|Metilia brunnerii|COI-5P|BOLD:ADV2496|
---------------------------------------ACTTTATATTTTACCTTTGGTGCATGAGCCGGAATTTTAGGAGCATCCTTA---AGTATTCTTATTCGAATAGAATTAGGTCAAGCTGGTTCTCTTTTAGGAGAT---GATCAAATTTATAATGTTATTGTTACAGCCCATGCATTTATTATAATTTTCTTCATAGTTATACCTATCATAATTGGAGGATTTGGAAACTGATTAATTCCCTTAATA---TTAGGTTCACCTGATATAGCATTTCCACGAATAAATAACATAAGTTTTTGATTACTTCCACCATCTGTGCTCCTCCTCCTTTTTGGAAGATTCTTAGAAGGAGGGGCTGGAACAGGATGAACGGTTTATCCACCTTTAGCAAGAAATATTGCTCATGCAGGACCTGCGGTAGATTTA---ACAATCTTTTCCCTCCATCTTGCTGGAATATCCAGAATTTTAGGAGCAGTAAACTTTATTTCAACTATATTTAATATAAAATCTCCCCAAATAAATTACATACAAGTACCTCTATTTATTTGATCTGTAGGAATTACTGCCGTTCTTCTTTTACTTTCACTTCCTGTTCTTGCTGGT---GCAATTACTATATTGCTTACAGACCGAAATTTTAATACATCATTTTTTGATCCCGCTGGGGGAGGAGACCCTATTTTATACCAACATTTA-------------------------------------------------------------------------------------------------------------------------------------------------------------------------------------------------
>MANNM817-19|Raptrix perspicua|COI-5P|BOLD:ACP9602|
---------------------------------------ACACTTTACTTTATTTTTGGAGCATGATCTGGAATATTAGGAACATCCTTA---AGAATCCTTATTCGAACAGAATTAGGTCAACCTGGTTCATTAATTGGAGAT---GATCAAATTTATAATGTTATTGTTACCGCTCATGCATTTATCATAATTTTTTTTATAGTTATACCAATTATAATTGGTGGATTTGGTAATTGACTTGTCCCTTTAATA---TTAGGAGCACCAGATATGGCATTCCCCCGAATAAATAACATAAGATTTTGATTATTACCCCCTTCACTTTTATTACTTCTGATTGGAAGAGTTGTAGAAAGTGGGGCTGGTACAGGATGAACAGTTTATCCCCCCCTCGCTTCAAGAATTGCCCATGCTGGACCAGCAGTCGATTTA---ACAATTTTTTCCTTACACTTAGCAGGAATATCAAGAATTATAGGTGCAGTAAACTTCATTTCAACTATATTTAATATAAAATCAACAGTAATAACTCAAGTTCAAGTACCATTATTTGTTTGATCAGTTGGGATTACTGCTCTTTTACTATTATTATCCTTACCTGTATTAGCAGGT---GCAATTACTATATTATTAACAGATCGAAATCTTAATACTTCTTTCTTTGATCCAGCTGGGGGAGGGGACCCAATTTTATACCAACATTTA-------------------------------------------------------------------------------------------------------------------------------------------------------------------------------------------------
>MANNM818-19|Raptrix perspicua|COI-5P|BOLD:ACP9602|
---------------------------------------ACACTTTACTTTATTTTTGGAGCATGATCTGGAATATTAGGAACATCCTTA---AGAATCCTTATTCGAACAGAATTAGGTCAACCTGGTTCATTAATTGGAGAT---GATCAAATTTATAATGTTATTGTTACCGCTCATGCATTTATCATAATTTTTTTTATAGTTATACCAATTATAATTGGTGGATTTGGTAATTGACTTGTCCCTTTAATA---TTAGGAGCACCAGATATGGCATTCCCCCGAATAAATAACATAAGATTTTGATTATTACCCCCTTCACTTTTATTACTTCTGATTGGAAGAGTTGTAGAAAGTGGGGCTGGTACAGGATGAACAGTTTATCCCCCCCTCGCTTCAAGAATTGCCCATGCTGGACCAGCAGTCGATTTA---ACAATTTTTTCCTTACACTTAGCAGGAATATCAAGAATTATAGGTGCAGTAAACTTCATTTCAACTATATTTAATATAAAATCAACAGTAATAACTCAAGTTCAAGTACCATTATTTGTTTGATCAGTTGGGATTACTGCTCTTTTACTATTATTATCCTTACCTGTATTAGCAGGT---GCAATTACTATATTATTAACAGATCGAAATCTTAATACTTCTTTCTTTGATCCAGCTGGGGGAGGGGACCCAATTTTATACCAACATTTA-------------------------------------------------------------------------------------------------------------------------------------------------------------------------------------------------
>MANNM819-19|Mantoida brunneriana|COI-5P|BOLD:AFB7618|
---------------------------------------ACTTTATATTTTATTTTTGGAGCCTGAGCAGGTATATTAGGAACTTCATTA---AGAATTCTAATTCGAACAGAACTAGGTCAACCCGGATCTCTAATTGGAGAT---GATCAAATTTATAATGTTATTGTCACTGCCCACGCATTCATTATAATTTTTTTCATAGTTATACCAATTATAATTGGAGGATTCGGAAATTGACTTGTACCTTTAATA---TTAGGAGCTCCTGATATAGCATTTCCCCGAATAAATAATATAAGATTCTGATTATTACCACCTTCTCTAATACTACTTTTAATTAGAAGTATAGTTGAAAGAGGAGCAGGAACAGGTTGAACAGTATATCCACCTTTATCTGCAAGAATTGCCCATGCAGGTCCAGCTGTTGATCTA---ACTATTTTCTCTCTACATTTAGCAGGTGCTTCTAGTATTATAGGAGCTGTTAATTTCATTACTACTATAATTAACATAAAACCTTCATATATAAATCAAGCCCAAATACCTCTTTTTGTATGATCAGTAGGTATTACTGCTTTATTACTTTTACTTTCCCTTCCAGTTTTAGCTGGA---GCTATTACTATATTACTTACTGATCGTAATTTAAATACCTCCTTCTTTGATCCAGCTGGAGGAGGAGATCCTATTTTATATCAACATTTA-------------------------------------------------------------------------------------------------------------------------------------------------------------------------------------------------
>MANNM820-19|Cardioptera squalodon|COI-5P|BOLD:ADT3381|
---------------------------------------ACATTATATTTTATTTTTGGTGTTTGAGCAGGAATACTGGGGACATCATTA---AGAATTTTAATTCGAATTGAAACTGGANAGCCAAGTTTATTTATTAGAGAT---AGCCAAGTTTATAATGTCGTCGTTACTGCTCATGCATTTATTATGATTTTTTTTATAGTTATACCAATTATAATTGGAGGTTTTGGTAATTGATTAATACCCTTAATA---TTAGGAGCACCAGATATAGCCTTTCCCCGAATAAACAATATAAGATTTTGATTACTTCCCCCTTCAATTATTCTTCTTTTAATTAGAAGAATTGTAGAAAGAGGATCAGGAACTGGATGAACCGTTTATCCCCCTCTTTCTGCAAGAATTGCTCATGCCGGACCAGCTGTAGATCTA---ACAATTTTTTCTCTACATTTAGCAGGAATATCTAGAATTATAGGAGCAGTAAATTTTATCTCAACTATAATTAATATAAAACCCCTATCAATAAATCAAATTCAAATACCCCTATTTATTTGGTCTGTAGGTATTACTGCACTTCTTCTTTTATTATCTCTACCTGTCCTAGCAGGA---GCTATTACTATATTATTAAGAGATCGTAACTTAAACACATCTTTTTTTGATCCCGTGGGAGGAGGAGACCCAATCTTATACCAACACTTA-------------------------------------------------------------------------------------------------------------------------------------------------------------------------------------------------
>MANNM821-19|Cardioptera squalodon|COI-5P|BOLD:ADT3381|
---------------------------------------ACATTATATTTTATTTTTGGTGTTTGAGCAGGAATACTGGGGACATCATTA---AGAATTTTAATTCGAATTGAAACTGGANAGCCAAGTTTATTTATTAGAGAT---AGCCAAGTTTATAATGTCGTCGTTACTGCTCATGCATTTATTATGATTTTTTTTATAGTTATACCAATTATAATTGGAGGTTTTGGTAATTGATTAATACCCTTAATA---TTAGGAGCACCAGATATAGCCTTTCCCCGAATAAACAATATAAGATTTTGATTACTTCCCCCTTCAATTATTCTTCTTTTAATTAGAAGAATTGTAGAAAGAGGATCAGGAACTGGATGAACCGTTTATCCCCCTCTTTCTGCAAGAATTGCTCATGCCGGACCAGCTGTAGATCTA---ACAATTTTTTCTCTACATTTAGCAGGAATATCTAGAATTATAGGAGCAGTAAATTTTATCTCAACTATAATTAATATAAAACCCCTATCAATAAATCAAATTCAAATACCCCTATTTATTTGGTCTGTAGGTATTACTGCACTTCTTCTTTTATTATCTCTACCCGTCCTAGCAGGA---GCTATTACTATATTATTAAGAGATCGTAACTTAAACACATCTTTTTTTGATCCCGTGGGAGGAGGAGACCCAACCTTATACCAACACTTA-------------------------------------------------------------------------------------------------------------------------------------------------------------------------------------------------
>MANNM822-19|Cardioptera squalodon|COI-5P|BOLD:ADT3381|
---------------------------------------ACATTATATTTTATTTTTGGTGTTTGAGCAGGAATACTGGGGACATCATTA---AGAATTTTAATTCGAATTGAAACTGGANAGCCAAGTTTATTTATTAGAGAT---AGCCAAGTTTATAATGTCGTCGTTACTGCTCATGCATTTATTATGATTTTTTTTATAGTTATACCAATTATAATTGGAGGTTTTGGTAATTGATTAATACCCTTAATA---TTAGGAGCACCAGATATAGCCTTTCCCCGAATAAACAATATAAGATTTTGATTACTTCCCCCTTCAATTATTCTTCTTTTAATTAGAAGAATTGTAGAAAGAGGATCAGGAACTGGATGAACCGTTTATCCCCCTCTTTCTGCAAGAATTGCTCATGCCGGACCAGCTGTAGATCTA---ACAATTTTTTCTCTACATTTAGCAGGAATATCTAGAATTATAGGAGCAGTAAATTTTATCTCAACTATAATTAATATAAAACCCCTATCAATAAATCAAATTCAAATACCCCTATTTATTTGGTCTGTAGGTATTACTGCACTTCTTCTTTTATTATCTCTACCTGTCCTAGCAGGA---GCTATTACTATATTATTAAGAGATCGTAACTTAAACACATCTTTTTTTGATCCCGTGGGAGGAGGAGACCCAATCTTATACCAACACTTA-------------------------------------------------------------------------------------------------------------------------------------------------------------------------------------------------
>MANNM823-19|Stagmatoptera supplicaria|COI-5P|BOLD:ACR2427|
---------------------------------------ACACTTTATTTTATTTTTGGTGCTTGAGCAGGAATACTTGGAACATCATTA---AGAATTTTAATTCGAACTGAGTTAGGTCAACCAGGATTTTTGGTTGGTGAT---GATCAAATTTATAATGTTATTGTAACTGCTCACGCTTTTATTATAATTTTCTTCATAGTTATACCTATTATAATTGGTGGTTTTGGAAATTGATTAGTACCTTTAATA---TTAGGAGCCCCAGATATAGCATTCCCACGAATAAATAATATAAGATTTTGACTTCTCCCACCCTCAATTTTATTATTATTAATTAGAAGAACAGTTGAAAGAGGAGCCGGAACTGGTTGAACAGTTTATCCTCCTCTTTCAGCAAGTATTGCACATGCTGGACCAGCTATTGATCTA---ACTATTTTTTCTCTTCATCTTGCAGGAATATCAAGAATTATAGGAGCAGTAAACTTTATTACAACTATAATTAATATAAAACCTTTATATATAAATCAAACCCAAATTCCTCTTTTTGTATGATCAGTAGGTATTACAGCATTATTATTATTATTATCATTACCTGTTCTCGCAGGA---GCAATTACTATATTACTTACTGATCGAAATCTTAATACTTCATTCTTTGATCCAGCAGGAGGGGGAGATCCTATTTTATATCAACACTTA-------------------------------------------------------------------------------------------------------------------------------------------------------------------------------------------------
>MANNM824-19|Stagmatoptera supplicaria|COI-5P|BOLD:ACR2427|
---------------------------------------ACACTTTATTTTATTTTTGGTGCTTGAGCAGGAATACTTGGAACATCATTA---AGAATTTTAATTCGAACTGAGTTAGGTCAACCAGGATTTTTGGTTGGTGAT---GATCAAATTTATAATGTTATTGTAACTGCTCACGCTTTTATTATAATTTTCTTCATAGTTATACCTATTATAATTGGTGGTTTTGGAAATTGATTAGTACCTTTAATA---TTAGGAGCCCCAGATATAGCATTCCCACGAATAAATAATATAAGATTTTGACTTCTCCCACCCTCAATTTTATTATTATTAATTAGAAGAACAGTTGAAAGAGGAGCCGGAACTGGTTGAACAGTTTATCCTCCTCTTTCAGCAAGTATTGCACATGCTGGACCAGCTATTGATCTA---ACTATTTTTTCTCTTCATCTTGCAGGAATATCAAGAATTATAGGAGCAGTAAACTTTATTACAACTATAATTAATATAAAACCTTTATATATAAATCAAACCCAAATTCCTCTTTTTGTATGATCAGTAGGTATTACAGCATTATTATTATTATTATCATTACCTGTTCTCGCAGGA---GCAATTACTATATTACTTACTGATCGAAATCTTAATACTTCATTCTTTGATCCAGCAGGAGGGGGAGATCCTATTTTATATCAACACTTA-------------------------------------------------------------------------------------------------------------------------------------------------------------------------------------------------
>MANNM825-19|Vates lobata|COI-5P|BOLD:ACP9060|
---------------------------------------ACATTATATTTTATTTTTGGTGCTTGAGCAGGAATACTTGGAACATCTTTA---AGAATTTTAATTCGCACAGAACTGGGTCAACCAGGATCTTTAATTGGTGAT---GATCAAATTTATAATGTTATTGTAACTGCCCATGCCTTCATTATAATTTTCTTTATAGTAATACCAATTATGATTGGTGGTTTTGGAAATTGATTAGTACCTTTAATA---CTTGGAGCCCCTGATATAGCATTCCCTCGAATAAATAATATAAGATTTTGACTTCTTCCACCTTCAATTTTATTATTATTAATTAGAAGTATAGTAGAAAGAGGGGCAGGAACTGGTTGAACAGTTTATCCCCCTCTTTCAGCAAGAATTGCACATGCCGGCCCAGCAGTAGATTTG---ACAATTTTTTCTCTTCATCTTGCAGGAATATCTAGAATTATAGGAGCTGTAAATTTTATTACAACTATAATTAATATAAAACCTTTATATATAAATCAAACACAAGTTCCACTTTTTGTATGATCAGTTGGTATTACAGCCCTTTTATTACTTTTATCTTTACCTGTACTTGCAGGA---GCAATTACTATACTTTTAACTGATCGAAATCTTAATACCTCTTTCTTTGACCCAGCAGGAGGAGGAGATCCAATTTTATATCAACATTTA-------------------------------------------------------------------------------------------------------------------------------------------------------------------------------------------------
>MANNM826-19|Oxyopsis rubicunda|COI-5P|BOLD:ADU8626|
---------------------------------------ACATTATATTTTATTTTTGGCGCCTGAGCAGGTATACTTGGAACCTCTTTG---AGAATTCTGATTCGAACAGAATTAGGTCAACCAGGATCTTTATTAGGTGAT---GATCAAATTTATAATGTTATTGTAACTGCTCATGCTTTTATTATAATTTTTTTTATAGTTATACCAATTATAATTGGTGGATTTGGTAATTGATTATTACCATTAATA---TTAGGAGCTCCAGATATAGCTTTTCCTCGAATAAATAACATAAGATTTTGACTTCTTCCACCTTCAATTTTATTATTATTAATTAGAAGAATAATTGAAAGAGGAGCAGGAACTGGTTGAACAGTTTATCCACCCCTTTCAGCAAATATAACACATGCAGGTGCAGCAGTAGATTTA---GTTATTTTTTCCTTACATTTAGCAGGAATATCTAGAATTATAGGGGCTGTAAATTTTATTACAACTATAATTAATATAAAACCTTTATATATAAATCAAACACAAATTCCACTTTTTGTTTGATCAGTAGGTATTACAGCACTTTTATTATTATTATCTTTACCTGTTCTTGCAGGA---GCAATTACTATATTATTAACAGATCGAAATCTTAACACTACTTTTTTTGATCCAGCTGGAGGAGGTGATCCAATCTTATACCAACATCTT-------------------------------------------------------------------------------------------------------------------------------------------------------------------------------------------------
>MANNM827-19|Raptrix perspicua|COI-5P|BOLD:ACP9602|
---------------------------------------ACACTTTACTTTATTTTTGGAGCATGATCTGGAATATTAGGAACATCCTTA---AGAATCCTTATTCGAACAGAATTAGGTCAACCTGGTTCATTAATTGGAGAT---GATCAAATTTATAATGTTATTGTTACCGCTCATGCATTTATCATAATTTTTTTTATAGTTATACCAATTATAATTGGTGGATTTGGTAATTGACTTGTCCCTTTAATA---TTAGGAGCACCAGATATGGCATTCCCCCGAATAAATAACATAAGATTTTGATTATTACCCCCTTCACTTTTATTACTTCTGATTGGAAGAGTTGTAGAAAGTGGGGCTGGTACAGGATGAACAGTTTACCCCCCCCTCGCTTCAAGAATTGCCCATGCTGGACCAGCAGTCGATTTA---ACAATTTTTTCCTTACACTTAGCAGGAATATCAAGAATTATAGGTGCAGTAAACTTCATTTCAACTATATTTAATATAAAATCAACAGTAATAACTCAAGTTCAAGTACCATTATTTGTTTGATCAGTTGGGATTACTGCTCTTTTACTATTATTATCCTTACCTGTATTAGCAGGT---GCAATTACTATATTATTAACAGATCGAAATCTTAATACTTCTTTCTTTGATCCAGCTGGGGGAGGGGACCCAATTTTATACCAACATTTA-------------------------------------------------------------------------------------------------------------------------------------------------------------------------------------------------
>MANNM828-19|Angela fulgida|COI-5P|BOLD:ACR2496|
---------------------------------------ACATTGTACTTTATTTTTGGGGGTTGAAGAGCTATACTAGGAACCTCTTTA---AGAATTCTTATTCGAACTGAACTGGGGCAACCAGGCTCCTTAATTGGAGAT---GATCAAATCTACAACGTCATTGTAACAGCCCACGCTTTCATTATAATTTTCTTTATAGTTATACCAATTATAATTGGAGGATTTGGAAATTGATTAATTCCTTTAATA---TTAGGAACTCCTGATATAGCATTTCCCCGAATAAATAACATAAGATTCTGATTATTACCCCCTTCCATTTTACTTCTATTAATTGGAAGAATAGTTGAAAGAGGAGCAGGAACAGGATGAACAGTTTATCCGCCTTTATCTTCAAGTATTGCTCACGCAGGTCCCGCAGTGGACTTA---ACCATTTTTTCTTTACATCTTGCTGGTATATCTAGTATTATAGGTGCAATTAACTTCATTACTACAATAATTAACATAAAACCAATCTTTATAAATCAAACCCAAATTCCTTTATTTGTATGATCTGTTGGAATTACTGCTGTTTTACTACTTCTATCTTTACCTGTTTTAGCAGGA---GCTATTACAATACTTCTTACAGACCGTAATTTAAATACATCATTTTTCGATCCTGCTGGAGGTGGGGATCCAATCCTTTATCAACATTTA-------------------------------------------------------------------------------------------------------------------------------------------------------------------------------------------------
>MANNM829-19|Angela fulgida|COI-5P|BOLD:ACR2496|
---------------------------------------ACATTGTACTTTATTTTTGGGGGATGAAGAGCTATACTAGGAACCTCTTTA---AGAATTCTTATTCGAACTGAACTGGGGCAACCAGGCTCCTTAATTGGAGAT---GATCAAATCTACAACGTCATTGTAACAGCCCACGCTTTCATTATAATTTTCTTTATAGTTATACCAATTATAATTGGAGGATTTGGAAATTGATTAATTCCTTTAATA---TTAGGAACTCCTGATATAGCATTTCCCCGAATAAATAACATAAGATTCTGATTATTACCCCCTTCCATTTTACTTCTATTAATTGGAAGAATAGTTGAAAGAGGAGCAGGAACAGGATGAACAGTTTATCCGCCTTTATCTTCAAGTATTGCTCACGCAGGTCCCGCAGTGGACTTA---ACCATTTTTTCTTTACATCTTGCTGGTATATCTAGTATTATAGGTGCAATTAACTTCATTACTACAATAATTAACATAAAACCAATCTTTATAAATCAAACCCAAATTCCTTTATTTGTATGATCTGTTGGAATTACTGCTGTTTTACTACTTCTATCTTTACCTGTTTTAGCAGGA---GCTATTACAATACTTCTTACAGACCGTAATTTAAATACATCATTTTTCGATCCTGCTGGAGGTGGGGATCCAATCCTTTATCAACATTTA-------------------------------------------------------------------------------------------------------------------------------------------------------------------------------------------------
>MANNM830-19|Angela fulgida|COI-5P|BOLD:ACR2496|
---------------------------------------ACATTGTACTTTATTTTTGGGGGTTGAAGAGCTATACTAGGAACCTCTTTA---AGAATTCTTATTCGAACTGAACTGGGGCAACCAGGCTCCTTAATTGGAGAT---GATCAAATCTACAACGTCATTGTAACAGCCCACGCTTTCATTATAATTTTCTTTATAGTTATACCAATTATAATTGGAGGATTTGGAAATTGATTAATTCCTTTAATA---TTAGGAACTCCTGATATAGCATTTCCCCGAATAAATAACATAAGATTCTGATTATTACCCCCTTCCATTTTACTTCTATTAATTGGAAGAATAGTTGAAAGAGGAGCAGGAACAGGATGAACAGTTTATCCACCTTTATCTTCAAGTATTGCTCACGCAGGTCCCGCAGTGGACTTA---ACCATTTTTTCTTTACATCTTGCTGGTATATCTAGTATTATAGGTGCAATTAACTTCATTACTACAATAATTAACATAAAACCAATCTTTATAAATCAAACCCAAATTCCTTTATTTGTATGATCTGTTGGAATTACTGCTGTTTTACTACTTCTATCTTTACCTGTTTTAGCAGGA---GCTATTACAATACTTCTTACAGACCGTAATTTAAATACATCATTTTTCGATCCTGCTGGAGGTGGGGATCCAATCCTTTATCAACATTTA-------------------------------------------------------------------------------------------------------------------------------------------------------------------------------------------------
>MANNM831-19|Angela fulgida|COI-5P|BOLD:ACR2496|
---------------------------------------ACATTGTACTTTATTTTTGGGGGTTGAAGAGCTATACTAGGAACCTCTTTA---AGAATTCTTATTCGAACTGAACTGGGGCAACCAGGCTCCTTAATTGGAGAT---GATCAAATCTACAACGTCATTGTAACAGCCCACGCTTTCATTATAATTTTCTTTATAGTTATACCAATTATAATTGGAGGATTTGGAAATTGATTAATTCCTTTAATA---TTAGGAACTCCTGATATAGCATTTCCCCGAATAAATAACATAAGATTCTGATTATTACCCCCTTCCATTTTACTTCTATTAATTGGAAGAATAGTTGAAAGAGGAGCAGGAACAGGATGAACAGTTTATCCGCCTTTATCTTCAAGTATTGCTCACGCAGGTCCCGCAGTGGACTTA---ACCATTTTTTCTTTACATCTTGCTGGTATATCTAGTATTATAGGTGCAATTAACTTCATTACTACAATAATTAACATAAAACCAATCTTTATAAATCAAACCCAAATTCCTTTATTTGTATGATCTGTTGGAATTACTGCTGTTTTACTACTTCTATCTTTACCTGTTTTAGCAGGA---GCTATTACAATACTTCTTACAGACCGTAATTTAAATACATCATTTTTCGATCCTGCTGGAGGTGGGGATCCAATCCTTTATCAACATTTA-------------------------------------------------------------------------------------------------------------------------------------------------------------------------------------------------
>MANNM832-19|Vates lobata|COI-5P|BOLD:ACP9060|
---------------------------------------ACATTATATTTTATTTTTGGTGCTTGAGCAGGAATACTTGGAACATCTTTA---AGAATTTTAATTCGCACAGAATTGGGTCAACCAGGATCTTTAATTGGTGAT---GATCAAATTTATAATGTTATTGTAACTGCCCATGCCTTCATTATAATTTTCTTTATAGTAATACCAATTATGATTGGTGGTTTTGGAAATTGATTAGTACCTTTAATA---CTTGGAGCCCCTGATATAGCATTCCCTCGAATAAATAATATAAGATTTTGACTTCTTCCACCTTCAATTTTATTATTATTAATTAGAAGTATAGTAGAAAGAGGGGCAGGAACTGGTTGAACAGTTTATCCCCCTCTTTCAGCAAGAATTGCACATGCCGGCCCAGCAGTAGATTTG---ACAATTTTTTCTCTTCATCTTGCAGGAATATCTAGAATTATAGGAGCTGTAAATTTTATTACAACTATAATTAATATAAAACCTTTATATATAAATCAAACACAAGTTCCACTTTTTGTATGATCAGTTGGTATTACAGCCCTTTTATTACTTTTATCTTTACCTGTACTTGCAGGA---GCAATTACTATACTTTTAACTGATCGAAATCTTAATACCTCTTTCTTTGACCCAGCAGGAGGAGGAGATCCAATTTTATATCAACATTTA-------------------------------------------------------------------------------------------------------------------------------------------------------------------------------------------------
>MANNM833-19|Photina ovata|COI-5P|BOLD:AGJ8445|
---------------------------------------ACATTATATTTTATTTTTGGTGCATGAGCCGGAATACTAGGAACATCATTA---AGTATTTTAATTCGTACAGAATTAGGTCAAGCTGGTTCTTTAATTGGAGAT---GATCAAATTTACAACGTTATTGTTACAGCCCATGCATTTATCATAATTTTCTTTATAGTTATACCTATTATAATTGGAGGTTTCGGAAATTGATTAGTACCTTTAATA---TTAGGAGCACCAGATATAGCTTTCCCTCGAATAAATAATATAAGATTTTGATTATTACCACCTTCAATCATTTTACTACTAATTAGTAGAACTGTTGAAAGAGGAGCAGGTACAGGATGAACTGTATATCCCCCTTTATCAGCAAATATTGCTCATGCAGGTCCAGCTGTTGATTTA---ACAATCTTTTCTCTTCACCTAGCAGGAATATCTAGAATTATAGGAGCTGTAAATTTTATTTCAACCATAATTAATATAAAACCTTTATCAATAAATCAAACTCAAGTACCTTTATTTGTTTGATCTGTAGGAATTACAGCTTTACTTTTACTTCTCTCTCTCCCTGTTCTAGCTGGT---GCTATTACTATATTACTGACAGATCGCAATTTAAATACATCATTCTTTGACCCTGCTGGAGGTGGAGATCCAATTCTATATCAACATTTA-------------------------------------------------------------------------------------------------------------------------------------------------------------------------------------------------
>MANNM834-19|Parastagmatoptera immaculata|COI-5P|BOLD:ACR2557|
---------------------------------------ACATTATATTTCATTTTTGGTGCTTGAGCAGGAATACTTGGAACATCTTTA---AGAATCTTAATTCGAACAGAATTAGGTCAACCAGGCTATCTAATTGGCGAT---GATCAAATTTATAATGTTATTGTAACCGCTCACGCTTTTATTATAATTTTTTTTATAGTAATACCAATTATAATTGGTGGATTTGGTAATTGACTAGTACCTTTAATA---CTTGGAGCCCCAGATATAGCTTTTCCCCGAATAAATAATATAAGATTTTGACTTCTTCCACCCTCAATTTTACTTTTAGTAATTAGAAGTATAGTTGAAAGAGGAGCAGGAACTGGTTGAACAGTTTACCCTCCTCTTTCAGCAAGTATTGCACATGCTGGTCCAGCAGTAGATTTA---ACAATTTTCTCTCTACATCTTGCTGGAATATCTAGAATCATAGGTGCTGTAAATTTCATTACAACTATAATTAATATAAAACCTTTATATATAAATCAAACCCAAATCCCACTTTTTGTTTGATCTGTAGGAATTACAGCTCTTTTATTATTATTGTCACTTCCTGTTCTTGCAGGA---GCAATTACCATACTTTTAACTGATCGAAACCTTAATACCTCTTTTTTTGATCCTGCAGGAGGAGGAGACCCAATTCTTTATCAACATTTA-------------------------------------------------------------------------------------------------------------------------------------------------------------------------------------------------
>MANNM835-19|Oxyopsis rubicunda|COI-5P|BOLD:ADU8626|
---------------------------------------ACATTATATTTTATTTTTGGCGCCTGAGCAGGTATACTTGGAACCTCTTTG---AGAATTCTGATTCGAACAGAATTAGGTCAACCAGGATCTTTATTAGGTGAT---GATCAAATTTATAATGTTATTGTAACTGCTCATGCTTTTATTATAATTTTTTTTATAGTTATACCAATTATAATTGGTGGATTTGGTAATTGATTATTACCATTAATA---TTAGGAGCTCCAGATATAGCTTTTCCTCGAATAAATAACATAAGATTTTGACTTCTTCCACCTTCAATTTTATTATTATTAATTAGAAGAATAATTGAAAGAGGAGCAGGAACTGGTTGAACAGTTTATCCACCCCTTTCAGCAAATATAACACATGCAGGTGCAGCAGTAGATTTA---GTTATTTTTTCCTTACATTTAGCAGGAATATCTAGAATTATAGGGGCTGTAAATTTTATTACAACTATAATTAATATAAAACCTTTATATATAAATCAAACACAAATTCCACTTTTTGTTTGATCAGTAGGTATTACAGCACTTTTATTATTATTATCTTTACCTGTTCTTGCAGGA---GCAATTACTATATTATTAACAGATCGAAATCTTAACACTACTTTTTTTGATCCAGCTGGAGGAGGTGATCCAATCTTATACCAACATCTT-------------------------------------------------------------------------------------------------------------------------------------------------------------------------------------------------
>MANNM836-19|Oxyopsis rubicunda|COI-5P|BOLD:ADU8626|
---------------------------------------ACATTATATTTTATTTTTGGCGCCTGAGCAGGTATACTTGGAACCTCTTTG---AGAATTCTGATTCGAACAGAATTAGGTCAACCAGGATCTTTATTAGGTGAT---GATCAAATTTATAATGTTATTGTAACTGCTCATGCTTTTATTATAATTTTTTTTATAGTTATACCAATTATAATTGGTGGATTTGGTAATTGATTATTACCATTAATA---TTAGGAGCTCCAGATATAGCTTTTCCTCGAATAAATAACATAAGATTTTGACTTCTTCCACCTTCAATTTTATTATTATTAATTAGAAGAATAATTGAAAGAGGAGCAGGAACTGGTTGAACAGTTTATCCACCCCTTTCAGCAAATATAACACATGCAGGTGCAGCAGTAGATTTA---GTTATTTTTTCCTTACATTTAGCAGGAATATCTAGAATTATAGGGGCTGTAAATTTTATTACAACTATAATTAATATAAAACCTTTATATATAAATCAAACACAAATTCCACTTTTTGTTTGATCAGTAGGTATTACAGCACTTTTATTATTATTATCTTTACCTGTTCTTGCAGGA---GCAATTACTATATTATTAACAGATCGAAATCTTAACACTACTTTTTTTGATCCAGCTGGAGGAGGTGATCCAATCTTATACCAACATCTT-------------------------------------------------------------------------------------------------------------------------------------------------------------------------------------------------
>MANNM837-19|Raptrix perspicua|COI-5P|BOLD:ACP9602|
---------------------------------------ACACTTTACTTTATTTTTGGAGCATGATCTGGAATATTAGGAACATCCTTA---AGAATCCTTATTCGAACAGAATTAGGTCAACCTGGTTCATTAATTGGAGAT---GATCAAATTTATAATGTTATTGTTACCGCTCATGCATTTATCATAATTTTTTTTATAGTTATACCAATTATAATTGGTGGATTTGGTAATTGACTTGTCCCTTTAATA---TTAGGAGCACCAGATATGGCATTCCCCCGAATAAATAACATAAGATTTTGATTATTACCCCCTTCACTTTTATTACTTCTGATTGGAAGAGTTGTAGAAAGTGGGGCTGGTACAGGATGAACAGTTTATCCCCCCCTCGCTTCAAGAATTGCCCATGCTGGACCAGCAGTCGATTTA---ACAATTTTTTCCTTACACTTAGCAGGAATATCAAGAATTATAGGTGCAGTAAACTTCATTTCAACTATATTTAATATAAAATCAACAGTAATAACTCAAGTTCAAGTACCATTATTTGTTTGATCAGTTGGGATTACTGCTCTTTTACTATTATTATCCTTACCTGTATTAGCAGGT---GCAATTACTATATTATTAACAGATCGAAATCTTAATACTTCTTTCTTTGATCCAGCTGGGGGAGGGGACCCAATTTTATACCAACATTTA-------------------------------------------------------------------------------------------------------------------------------------------------------------------------------------------------
>MANNM838-19|Choeradodis strumaria|COI-5P|BOLD:ADS3890|
---------------------------------------ACATTATACTTTATTTTCGGTGCTTGAGCAAGAATACTAGGAACATCTTTA---AGTATTTTAATTCGAACAGAACTAGGTCAACCAGGCTCTTTAATTAGAGAT---GATCAAATTTATAATGTCATTGTAACAGCACATGCTTTCATTATAATCTTCTTTATAGTTATACCCATTATAATTGGAGGATTTGGTAATTGACTTATTCCTTTAATA---CTTGGAGCCCCTGATATAGCTTTTCCTCGAATAAATAATATAAGCTTTTGATTACTTCCCCCCTCAATCTTATTATTATTAATTAGCAGTACTGTAGAAAGAGGGGCTGGAACAGGTTGAACAGTATATCCCCCTCTTTCAGCAAGAATTGCTCATGCAGGAACTGCAGTAGATCTA---ACAATTTTCTCTCTTCATCTCGCCGGAATATCTAGTATTATAGGAGCTGTAAATTTTATTACAACTATAATCAATATAAAACCAATCTATATAAATCAAATTCAACTACCCTTATTTGTATGATCTGTAGGAATTACAGCCCTATTACTACTATTATCTTTGCCCGTCTTAGCTGGA---GCCATTACAATACTATTAACTGATCGAAATCTTAATACATCATTTTTTGACCCAGCTGGAGGAGGGGATCCTATTCTCTATCAACATTTA-------------------------------------------------------------------------------------------------------------------------------------------------------------------------------------------------
>MANNM839-19|Angela fulgida|COI-5P|BOLD:ACR2496|
---------------------------------------ACATTGTACTTTATTTTTGGGGGTTGAAGAGCTATACTAGGAACCTCTTTA---AGAATTCTTATTCGAACTGAACTGGGGCAACCAGGCTCCTTAATTGGAGAT---GATCAAATCTACAACGTCATTGTAACAGCCCACGCTTTCATTATAATTTTCTTTATAGTTATACCAATTATAATTGGAGGATTTGGAAATTGATTAATTCCTTTAATA---TTAGGAACTCCTGATATAGCATTTCCCCGAATAAATAACATAAGATTCTGATTATTACCCCCTTCCATTTTACTTCTATTAATTGGAAGAATAGTTGAAAGAGGAGCAGGAACAGGATGAACAGTTTATCCACCTTTATCTTCAAGTATTGCTCACGCAGGTCCCGCAGTGGACTTA---ACCATTTTTTCTTTACATCTTGCTGGTATATCTAGTATTATAGGTGCAATTAACTTCATTACTACAATAATTAACATAAAACCAATCTTTATAAATCAAACCCAAATTCCTTTATTTGTATGATCTGTTGGAATTACTGCTGTTTTACTACTTCTATCTTTACCTGTTTTAGCAGGA---GCTATTACAATACTTCTTACAGACCGTAATTTAAATACATCATTTTTCGATCCTGCTGGAGGTGGGGATCCAATCCTTTATCAACATTTA-------------------------------------------------------------------------------------------------------------------------------------------------------------------------------------------------
>MANNM840-19|Vates lobata|COI-5P|BOLD:ACP9060|
---------------------------------------ACATTATATTTTATTTTTGGTGCTTGAGCAGGAATACTTGGAACATCTTTA---AGAATTTTAATTCGTACAGAATTGGGTCAACCAGGATCTTTAATTGGTGAT---GATCAAATTTATAATGTTATTGTAACTGCCCATGCCTTCATTATAATTTTCTTTATAGTAATACCAATTATAATTGGTGGTTTTGGAAATTGATTAGTACCTTTAATA---CTTGGAGCCCCTGATATAGCATTTCCTCGAATAAATAATATAAGATTTTGACTTCTTCCACCTTCAATTTTATTATTATTAATTAGAAGTATAGTAGAAAGAGGGGCAGGAACTGGTTGAACAGTTTATCCCCCTCTTTCAGCAAGAATTGCACATGCCGGCCCAGCAGTAGATTTG---ACAATTTTCTCTCTTCATCTTGCAGGAATATCTAGAATTATAGGAGCTGTAAATTTTATTACAACTATAATTAATATAAAACCTTTATATATAAATCAAACACAAGTTCCACTTTTTGTATGATCAGTTGGTATTACAGCCCTTTTATTACTTTTATCTTTACCTGTACTTGCAGGA---GCAATTACTATACTTTTAACTGATCGAAATCTTAATACCTCTTTCTTTGACCCAGCAGGAGGAGGAGATCCAATTTTATATCAACATTTA-------------------------------------------------------------------------------------------------------------------------------------------------------------------------------------------------
>MANNM841-19|Vates lobata|COI-5P|BOLD:ACP9060|
---------------------------------------ACATTATATTTTATTTTTGGTGCTTGAGCAGGAATACTTGGAACATCTTTA---AGAATTTTAATTCGCACAGAACTGGGTCAACCAGGATCTTTAATTGGTGAT---GATCAAATTTATAATGTTATTGTAACTGCCCATGCCTTCATTATAATTTTCTTTATAGTAATACCAATTATGATTGGTGGTTTTGGAAATTGATTAGTACCTTTAATA---CTTGGAGCCCCTGATATAGCATTCCCTCGAATAAATAATATAAGATTTTGACTTCTTCCACCTTCAATTTTATTATTATTAATTAGAAGTATAGTAGAAAGAGGGGCAGGAACTGGTTGAACAGTTTATCCCCCTCTTTCAGCAAGAATTGCACATGCCGGCCCAGCAGTAGATTTG---ACAATTTTTTCTCTTCATCTTGCAGGAATATCTAGAATTATAGGAGCTGTAAATTTTATTACAACTATAATTAATATAAAACCTTTATATATAAATCAAACACAAGTTCCACTTTTTGTATGATCAGTTGGTATTACAGCCCTTTTATTACTTTTATCTTTACCTGTACTTGCAGGA---GCAATTACTATACTTTTAACTGATCGAAATCTTAATACCTCTTTCTTTGACCCAGCAGGAGGAGGAGATCCAATTTTATATCAACATTTA-------------------------------------------------------------------------------------------------------------------------------------------------------------------------------------------------
>MANNM842-19|Alangularis multilobata|COI-5P|BOLD:ADT3708|
---------------------------------------ACATTATATTTTATCTTTGGTGCTTGAGCAGGAATACTTGGAACATCATTA---AGAATACTAATTCGTACAGAATTAGGTCAACCAGGATTATTAATTGGTGAT---GATCAAATTTATAATGTTATTGTAACCGCTCATGCATTTATTATAATTTTTTTTATAGTTATACCAATTATAATTGGTGGATTTGGAAATTGATTAGTACCTTTAATA---CTCGGAGCTCCTGATATAGCATTTCCACGAATAAATAATATAAGATTTTGACTTTTACCACCTTCAATTGTATTATTATTAATTAGAAGAATAGTAGAAAGAGGGGCAGGAACTGGTTGAACAGTTTATCCTCCTCTTTCAGCAAGAATTGCACACGCTGGTCCAGCAGTAGATTTA---ACAATTTTCTCTTTACATCTTGCAGGAATATCTAGAATTATAGGAGCTGTAAATTTTATTACAACAATAATTAATATAAAACCTTTATATATAAATCAAACACAAATCCCACTCTTCGTATGATCAGTTGGTATTACAGCTCTTTTATTATTATTATCTTTACCTGTGCTTGCAGGG---GCAATTACTATACTTTTAACTGATCGAAACCTTAACACCTCTTTCTTTGACCCCGCTGGAGGGGGAGATCCAATTTTATATCAACATTTA-------------------------------------------------------------------------------------------------------------------------------------------------------------------------------------------------
>MANNM843-19|Parastagmatoptera flavoguttata|COI-5P|BOLD:ACP8537|
---------------------------------------ACATTATATTTTATTTTTGGTGCTTGAGCAGGTATACTAGGAACATCTTTA---AGAATTTTAATTCGAACAGAATTGGGTCAACCAGGTTATTTAATTGGTGAT---GATCAAATTTACAATGTTATTGTAACTGCTCACGCTTTTATTATAATTTTTTTTATAGTAATACCAATTATAATTGGAGGATTTGGTAATTGACTTGTACCTCTAATA---CTTGGAGCACCAGATATAGCATTTCCTCGAATAAATAATATAAGATTTTGACTTCTTCCACCTTCAATTCTACTTTTATTAATTAGAAGAATAGTTGAAAGAGGAGCTGGAACTGGTTGAACAGTTTATCCTCCTCTTTCAGCAAGATTTGCTCATGCTGGTCCAGCAGTAGATTTA---ACAATTTTTTCATTACACCTTGCTGGAATATCTAGAATTATAGGTGCTGTAAATTTTATTACTACTATAATTAATATAAAGCCTTTATATATAAATCAAACCCAAATTCCACTTTTTGTTTGATCTGTAGGAATTACAGCTTTTTTATTATTATTATCACTTCCTGTTCTTGCAGGA---GCAATTACTATACTTTTAACCGATCGAAATCTTAATACCTCTTTTTTTGATCCTGCAGGAGGAGGAGATCCAATTTTATATCAACATTTA-------------------------------------------------------------------------------------------------------------------------------------------------------------------------------------------------
>MANNM844-19|Microphotina viridescens|COI-5P|BOLD:ACR2312|
---------------------------------------ACATTATACTTTATCTTTGGAGTATGAGCAGGGATACTAGGAACTTCTTTA---AGAATATTAATCCGAGCAGAACTTAATCAACCTGGCTCATTTATTGGAGAT---GATCAAATCTATAATGTCATTGTTACAGTTCATGCATTTATTATAATTTTTTTTATAGTTATACCTATTATAATTGGAGGTTTTGGTAATTGATTAGTACCATTAATA---TTAGGAGCCCCAGATATAGCTTTTCCTCGAATAAACAACATAAGTTTTTGGCTCCTACCTCCATCTATTGTACTTCTTCTTATTAGAAGAATAGTAGAAGGAGGAGCCGGAACAGGATGAACTGTATATCCCCCTTTATCAGCAAGAATTGCCCATGCCGGTCCTGCTGTTGATCTA---ACAATCTTTTCCCTTCATTTAGCTGGAATATCAAGAATTATAGGAGCTGTAAATTTTATTTCAACCATAATTAATATAAAACCTTTCTCAATAAAACAAACCCAAGTTCCTTTATTTGTATGATCTGTAGGTATTACAGCCCTTCTCTTACTATTATCCTTACCTGTATTAGCAGGT---GCAATCACTATACTATTAACAGACCGAAATCTTAATACATCATTCTTTGACCCATCGGGTGGGGGAGATCCTATCCTTTATCAACATTTA-------------------------------------------------------------------------------------------------------------------------------------------------------------------------------------------------
>MANNM845-19|Stagmatoptera supplicaria|COI-5P|BOLD:ACR2427|
---------------------------------------ACACTTTATTTTATTTTTGGTGCTTGAGCAGGAATACTTGGAACATCATTA---AGAATTTTAATTCGAACTGAGTTAGGTCAACCAGGATTTTTGGTTGGTGAT---GATCAAATTTATAATGTTATTGTAACTGCTCACGCTTTTATTATAATTTTCTTCATAGTTATACCTATTATAATTGGTGGTTTTGGAAATTGATTAGTACCTTTAATA---TTAGGAGCCCCAGATATAGCATTCCCACGAATAAATAATATAAGATTTTGACTTCTCCCACCCTCAATTTTATTATTATTAATTAGAAGAACAGTTGAAAGAGGAGCCGGAACTGGTTGAACAGTTTATCCTCCTCTTTCAGCAAGTATTGCACATGCTGGACCAGCTATTGATCTA---ACTATTTTTTCTCTTCATCTTGCAGGAATATCAAGAATTATAGGAGCAGTAAACTTTATTACAACTATAATTAATATAAAACCTTTATATATAAATCAAACCCAAATTCCTCTTTTTGTATGATCAGTAGGTATTACAGCATTATTATTATTATTATCATTACCTGTTCTCGCAGGA---GCAATTACTATATTACTTACTGATCGAAATCTTAATACTTCATTCTTTGATCCAGCAGGAGGGGGAGATCCTATTTTATATCAACACTTA-------------------------------------------------------------------------------------------------------------------------------------------------------------------------------------------------
>MANNM846-19|Raptrix perspicua|COI-5P|BOLD:ACP9602|
---------------------------------------ACACTTTACTTTATTTTTGGAGCATGATCTGGAATATTAGGAACATCCTTA---AGAATCCTTATTCGAACAGAATTAGGTCAACCTGGTTCATTAATTGGAGAT---GATCAAATTTATAATGTTATTGTTACCGCTCATGCATTTATCATAATTTTTTTTATAGTTATACCAATTATAATTGGTGGATTTGGTAATTGACTTGTCCCTTTAATA---TTAGGAGCACCAGATATGGCATTCCCCCGAATAAATAACATAAGATTTTGATTATTACCCCCTTCACTTTTATTACTTCTGATTGGAAGAGTTGTAGAAAGTGGGGCTGGTACAGGATGAACAGTTTATCCCCCCCTCGCTTCAAGAATTGCCCATGCTGGACCAGCAGTCGATTTA---ACAATTTTTTCCTTACACTTAGCAGGAATATCAAGAATTATAGGTGCAGTAAACTTCATTTCAACTATATTTAATATAAAATCAACAGTAATAACTCAAGTTCAAGTACCATTATTTGTTTGATCAGTTGGGATTACTGCTCTTTTACTATTATTATCCTTACCTGTATTAGCAGGT---GCAATTACTATATTATTAACAGATCGAAATCTTAATACTTCTTTCTTTGATCCAGCTGGGGGAGGGGACCCAATTTTATACCAACATTTA-------------------------------------------------------------------------------------------------------------------------------------------------------------------------------------------------
>MANNM847-19|Acontista cayennensis|COI-5P|BOLD:ADS3119|
---------------------------------------ACACTTTATTTTATTTTTGGAGCATGATCAGGAATATTAGGAACTTCCTTA---AGAATACTTATTCGAACAGAATTAGGTCATCCAGGATCATTAATTGGAGAT---GATCAAATTTATAATGTTATTGTTACTGCACATGCATTTATTATAATTTTTTTTATAGTTATACCCATTTTAATTGGAGGGTTTGGTAATTGATTAGTACCTTTAATA---TTAGGAGCTCCTGATATAGCATTTCCTCGAATGAATAATATAAGATTTTGATTACTACCTCCTTCAATTATTCTTCTTCTTATTGGAAGAATTGTAGAAAGAGGTGCCGGTACAGGATGAACAGTTTATCCTCCTTTAGCTGCTAATATTGCTCATGCAGGGCCAGCAGTAGATTTA---ACAATCTTTTCCCTACATTTAGCAGGAATATCAAGTATTATAGGAGCAGTCAACTTTATTTCAACTATATTTAATATAAAATCAATTACAATAAGCCGAGTTCAAGTACCTTTATTCGTTTGATCTGTAGGAATTACTGCTTTATTACTGTTATTATCTCTACCTGTTTTAGCAGGA---GCAATTACTATATTATTAACAGATCGAAATCTTAATACTTCTTTCTTTGATCCAGCTGGAGGTGGAGATCCTATTTTATACCAGCATTTA-------------------------------------------------------------------------------------------------------------------------------------------------------------------------------------------------
>MANNM848-19|Acontista gracilis|COI-5P|BOLD:ACR2242|
---------------------------------------ACTCTTTATTTTATCTTTGGAGCTTGATCAGGTATATTAGGAACATCTTTA---AGAATCTTAATTCGGACAGAATTAGGTCAACCTGGATCACTAATTGGTGAT---GATCAAATTTATAATGTTATTGTTACCGCTCATGCATTTATCATAATTTTTTTCATAGTAATACCAATTCTAATTGGAGGATTTGGAAATTGATTAGTACCTTTAATA---TTAGGAGCTCCTGATATAGCATTTCCCCGAATAAATAATATAAGTTTCTGACTTCTACCCCCCTCAATTATCCTTCTATTAATCGGAAGAATTGTAGAAAGAGGAGCAGGTACTGGATGAACTGTTTATCCCCCTCTTGCTGCAAGAATTGCTCATGCTGGCCCAGCAGTTGATTTA---ACAATTTTCTCTTTACATTTAGCAGGTATATCAAGTATTATAGGGGCAGTAAATTTCATTTCAACTATATTTAACATAAAATCAATAACAATAAGTCAAGCACAAGTCCCTTTATTTGTATGATCAGTTGGTATTACCGCCCTTTTACTACTTTTATCACTACCAGTTTTAGCAGGT---GCTATTACCATACTATTAACAGACCGAAATCTTAATACATCCTTCTTCGATCCAGCTGGAGGAGGAGATCCTATTTTATATCAACATCTG-------------------------------------------------------------------------------------------------------------------------------------------------------------------------------------------------
>MANNM849-19|Pseudacanthops spinulosus|COI-5P|BOLD:ACP8855|
---------------------------------------ATATTATATTTTATTTTTGGAGCATGAGCCGGAATATTAGGAACATCCTTA---AGTATCCTTATTCGAACTGAATTAGGTCAACCTGGATCCTTAATTGGAGAT---GATCAAATTTATAATGTTATTGTTACAGCCCACGCATTTATTATGATTTTTTTTATAGTTATACCCATTATAATTGGAGGTTTTGGAAATTGATTAATCCCTTTAATA---TTAGGAGCTCCAGATATAGCATTTCCACGTATAAATAATATAAGATTTTGACTATTACCACCATCTATCATTTTTCTTCTTATTGGAAGAATCTTAGAAAGTGGAGCTGGTACAGGATGAACAGTTTACCCACCATTAGCAGGGAGAATTGCTCATGCAGGACCTGCAGTAGATTTA---ACAATTTTTTCACTTCATTTGGCAGGAATATCAAGAATTATAGGTGCAGTTAATTTTATTTCAACTATATTTAATATAAAACCACTTTATATAAATCAAGCTCAAGTACCTTTATTTATTTGATCGGTTGGTATTACAGCTCTTCTTTTACTACTATCCCTTCCTGTATTAGCAGGT---GCAATTACAATATTACTTACAGATCGAAATTTAAATACATCGTTTTTTGATCCTGCTGGTGGGGGAGACCCTATTTTATACCAACATTTA-------------------------------------------------------------------------------------------------------------------------------------------------------------------------------------------------
>MANNM850-19|Metilia brunnerii|COI-5P|BOLD:ADV2496|
---------------------------------------ACTTTATATTTTACCTTTGGTGCATGAGCCGGAATTTTAGGAGCATCCTTA---AGTATTCTTATTCGAATAGAATTAGGTCAAGCTGGTTCTCTTTTAGGAGAT---GATCAAATTTATAATGTTATTGTTACAGCCCATGCATTTATTATAATTTTCTTCATAGTTATACCTATCATAATTGGAGGATTTGGAAACTGATTAATTCCCTTAATA---TTAGGTTCACCTGATATAGCATTTCCACGAATAAATAACATAAGTTTTTGATTACTTCCACCATCTGTGCTCCTCCTCCTTTTTGGAAGATTCTTAGAAGGAGGGGCTGGAACAGGATGAACGGTTTATCCACCTTTAGCAAGAAATATTGCTCATGCAGGACCTGCGGTAGATTTA---ACAATCTTTTCCCTCCATCTTGCTGGAATATCCAGAATTTTAGGAGCAGTAAACTTTATTTCAACTATATTTAATATAAAATCTCCCCAAATAAATTACATACAAGTACCTCTATTTATTTGATCTGTAGGAATTACTGCCGTTCTTCTTTTACTTTCACTTCCTGTTCTTGCTGGT---GCAATTACTATATTGCTTACAGACCGAAATTTTAATACATCATTTTTTGATCCCGCTGGGGGAGGAGACCCTATTTTATACCAACATTTA-------------------------------------------------------------------------------------------------------------------------------------------------------------------------------------------------
>MANNM851-19|Vates marmorata|COI-5P|BOLD:ACP9332|
---------------------------------------ACATTATATTTTATTTTTGGCGCATGGGCAGGTATACTTGGAACATCTTTA---AGAATTTTAATTCGTACAGAATTAGGTCAACCAGGGTCCTTAATTGGTGAT---GATCAAATCTACAATGTTATTGTAACTGCTCACGCTTTTATTATAATTTTCTTTATAGTTATACCTATTATAATTGGTGGTTTTGGAAATTGATTAGTACCTTTAATA---CTGGGAGCTCCTGATATAGCATTTCCTCGAATAAATAATATAAGATTTTGACTTCTTCCACCCTCAATCTTATTATTATTAATTAGAAGCATAGTTGAAAGAGGTGCGGGAACTGGTTGAACAGTTTATCCACCTCTTTCAGCAAGAATTGCTCATGCTGGCCCAGCAGTAGATTTA---ACAATTTTCTCTCTTCATCTTGCAGGAATATCTAGAATTATAGGGGCTGTAAATTTTATTACAACTATGATTAATATAAAGCCTTTATATATAAATCAAACACAAATCCCACTTTTTGTATGATCAGTCGGTATTACAGCTCTTTTATTACTTTTATCTTTACCTGTACTTGCAGGA---GCAATTACTATACTTTTAACTGATCGAAATCTTAATACTTCTTTCTTTGACCCAGCTGGGGGAGGAGATCCAATTTTATATCAACATTTA-------------------------------------------------------------------------------------------------------------------------------------------------------------------------------------------------
>MANNM852-19|Parastagmatoptera immaculata|COI-5P|BOLD:ACR2557|
------------------------------------------------------------GCTTGAGCAGGAATACTTGGAACATCTTTA---AGAATCTTAATTCGAACAGAATTAGGTCAACCAGGCTATCTAATTGGCGAT---GATCAAATTTATAATGTTATTGTAACCGCTCACGCTTTTATTATAATTTTTTTTATAGTAATACCAATTATAATTGGTGGATTTGGTAATTGACTAGTACCTTTAATA---CTTGGAGCCCCAGATATAGCTTTTCCCCGAATAAATAATATAAGATTTTGACTTCTTCCACCCTCAATTTTACTTTTAGTAATTAGAAGTATAGTTGAAAGAGGAGCAGGAACTGGTTGAACAGTTTACCCTCCTCTTTCAGCAAGTTTCGCACATGCTGGTCCAGCAGTAGATTTA---ACAATTTTCTCCCTACATCTTGCTGGAATATCTAGAATCATAGGTGCTGTAAATTTCATTACAACTATAATTAATATAAAACCTTTATATATAAATCAAACCCAAATCCCACTTTTTGTTTGATCTGTAGGAATTACAGCTCTTTTATTATTATTGTCACTTCCTGTTCTTGCAGGA---GCAATTACTATACTTTTAACTGATCGAAACCTTAATACCTCTTTTTTTGATCCTGCAGGAGGAGGAGATCCAATTCTTTATCAACATTTA-------------------------------------------------------------------------------------------------------------------------------------------------------------------------------------------------
>MANNM853-19|Microphotina viridescens|COI-5P|BOLD:ACR2312|
---------------------------------------ACATTATACTTTATCTTTGGAGTATGAGCAGGGATACTAGGAACTTCTTTA---AGAATATTAATCCGAGCAGAACTTAATCAACCTGGCTCATTTATTGGAGAT---GATCAAATCTATAATGTCATTGTTACAGTTCATGCATTTATTATAATTTTTTTTATAGTTATACCTATTATAATTGGAGGTTTTGGTAATTGATTAGTACCATTAATA---TTAGGAGCCCCAGATATAGCTTTTCCTCGAATAAACAACATAAGTTTTTGGCTCCTACCTCCATCTATTGTACTTCTTCTTATTAGAAGAATAGTAGAAGGAGGAGCCGGAACAGGATGAACTGTATATCCCCCTTTATCAGCAAGAATTGCCCATGCCGGTCCTGCTGTTGATCTA---ACAATCTTTTCCCTTCATTTAGCTGGAATATCAAGAATTATAGGAGCTGTAAATTTTATTTCAACCATAATTAATATAAAACCTTTCTCAATAAAACAAACCCAAGTTCCTTTATTTGTATGATCTGTAGGTATTACAGCCCTTCTCTTACTATTATCCTTACCTGTATTAGCAGGT---GCAATCACTATACTATTAACAGACCGAAATCTTAATACATCATTCTTTGACCCATCGGGTGGGGGAGATCCTATCCTTTATCAACATTTA-------------------------------------------------------------------------------------------------------------------------------------------------------------------------------------------------
>MANNM854-19|Raptrix perspicua|COI-5P|BOLD:ACP9602|
---------------------------------------ACACTTTACTTTATTTTTGGAGCATGATCTGGAATATTAGGAACATCCTTA---AGAATCCTTATTCGAACAGAATTAGGTCAACCTGGTTCATTAATTGGAGAT---GATCAAATTTATAATGTTATTGTTACCGCTCATGCATTTATCATAATTTTTTTTATAGTTATACCAATTATAATTGGTGGATTTGGTAATTGACTTGTCCCTTTAATA---TTAGGAGCACCAGATATGGCATTCCCCCGAATAAATAACATAAGATTTTGATTATTACCCCCTTCACTTTTATTACTTCTGATTGGAAGAGTTGTAGAAAGTGGGGCTGGTACAGGATGAACAGTTTATCCCCCCCTCGCTTCAAGAATTGCCCATGCTGGACCAGCAGTCGATTTA---ACAATTTTTTCCTTACACTTAGCAGGAATATCAAGAATTATAGGTGCAGTAAACTTCATTTCAACTATATTTAATATAAAATCAACAGTAATAACTCAAGTTCAAGTACCATTATTTGTTTGATCAGTTGGGATTACTGCTCTTTTACTATTATTATCCTTACCTGTATTAGCAGGT---GCAATTACTATATTATTAACAGATCGAAATCTTAATACTTCTTTCTTTGATCCAGCTGGGGGAGGGGACCCAATTTTATACCAACATTTA-------------------------------------------------------------------------------------------------------------------------------------------------------------------------------------------------
>MANNM855-19|Vates marmorata|COI-5P|BOLD:ACP9332|
---------------------------------------ACATTATATTTTATTTTTGGCGCATGGGCAGGTATACTTGGAACATCTTTA---AGAATTTTAATTCGTACAGAATTAGGTCAACCAGGGTCCTTAATTGGTGAT---GATCAAATCTACAATGTTATTGTAACTGCTCACGCTTTTATTATAATTTTCTTTATAGTTATACCTATTATAATTGGTGGTTTTGGAAATTGATTAGTACCTTTAATA---CTGGGAGCTCCTGATATAGCATTTCCTCGAATAAATAATATAAGATTTTGACTTCTTCCACCCTCAATCTTATTATTATTAATTAGAAGCATAGTTGAAAGAGGTGCGGGAACTGGTTGAACAGTTTATCCACCTCTTTCAGCAAGAATTGCTCATGCTGGCCCAGCAGTAGATTTA---ACAATTTTCTCTCTTCATCTTGCAGGAATATCTAGAATTATAGGGGCTGTAAATTTTATTACAACTATGATTAATATAAAGCCTTTATATATAAATCAAACACAAATCCCACTTTTTGTATGATCAGTCGGTATTACAGCTCTTTTATTACTTTTATCTTTACCTGTACTTGCAGGA---GCAATTACTATACTTTTAACTGATCGAAATCTTAATACTTCTTTCTTTGACCCAGCTGGGGGAGGAGATCCAATTTTATATCAACATTTA-------------------------------------------------------------------------------------------------------------------------------------------------------------------------------------------------
>MANNM856-19|Photina ovata|COI-5P|BOLD:AGJ8445|
---------------------------------------ACATTATATTTTATTTTTGGTGCATGAGCCGGAATACTAGGAACATCATTA---AGTATTTTAATTCGTACAGAATTAGGTCAAGCTGGTTCTTTAATTGGAGAT---GATCAAATTTACAACGTTATTGTTACAGCCCATGCATTTATCATAATTTTCTTTATAGTTATACCTATTATAATTGGAGGTTTCGGAAATTGATTAGTACCTTTAATA---TTAGGAGCACCAGATATAGCTTTCCCTCGAATAAATAATATAAGATTTTGATTATTACCACCTTCAATCATTTTACTACTAATTAGTAGAACTGTTGAAAGAGGAGCAGGTACAGGATGAACTGTATATCCCCCTCTATCAGCAAATATTGCTCATGCAGGTCCAGCTGTTGATTTA---ACAATCTTTTCTCTTCACCTAGCAGGAATATCTAGAATTATAGGAGCTGTAAATTTTATTTCAACCATAATTAATATAAAACCTTTATCAATAAATCAAACTCAAGTACCTTTATTTGTTTGATCTGTAGGAATTACAGCTTTACTTTTACTTCTCTCTCTCCCTGTTCTAGCTGGT---GCTATTACTATATTACTGACAGATCGCAATTTAAATACATCATTCTTTGACCCTGCTGGAGGTGGAGATCCAATTCTATATCAACATTTA-------------------------------------------------------------------------------------------------------------------------------------------------------------------------------------------------
>MANNM857-19|Vespamantoida toulgoeti|COI-5P|BOLD:ADT3970|
---------------------------------------ACTTTATACTTCATTTTTGGAGCATGAGCAGGAATATTAGGAACTTCTTTA---AGCATTTTAATCCGAACTGAACTTGGATTACCAGGATCATTAATTGGAGAT---GACCAAATTTATAATGTAATTGTCACTGCCCACGCTTTCATTATAATTTTTTTCATAGTTATACCTATCATAATTGGAGGATTTGGAAACTGATTAGTACCTCTAATA---CTAGGAGCTCCTGATATAGCTTTCCCTCGAATAAACAATATAAGATTTTGACTTCTTCCACCTTCCCTAATTCTACTTCTAATTAGCAGAATAGTGGAAAGAGGAGCAGGAACTGGATGAACAGTTTATCCCCCTCTTTCAGCTAGAATTGCTCATGCAGGACCAGCAGTAGATTTA---ACTATTTTCTCACTACATTTAGCTGGTATATCAAGTATTATAGGAGCAATTAACTTTATTACTACAATAATTAATATAAAGCCCACATTTATAAATCAATCCCAAATACCTTTATTTGTATGGTCAGTTGGTATTACTGCTCTTCTTTTACTTTTATCACTACCTGTTTTGGCTGGT---GCTATCACGATATTATTAACAGATCGAAATCTTAATACCTCCTTTTTCGATCCTGCTGGTGGGGGAGATCCAATTCTATACCAACATTTA-------------------------------------------------------------------------------------------------------------------------------------------------------------------------------------------------
>MANNM858-19|Vespamantoida toulgoeti|COI-5P|BOLD:ADT3970|
---------------------------------------ACTTTATACTTCATTTTTGGAGCATGAGCAGGAATATTAGGAACTTCTTTA---AGCATTTTAATCCGAACTGAACTTGGATTACCAGGATCATTAATTGGAGAT---GACCAAATTTATAATGTAATTGTCACTGCCCACGCTTTCATTATAATTTTTTTCATAGTTATACCTATCATAATTGGAGGATTTGGAAACTGATTAGTACCTCTAATA---CTAGGAGCTCCTGATATAGCTTTCCCTCGAATAAACAATATAAGATTTTGACTTCTTCCACCTTCCCTAATTCTACTTCTAATTAGCAGAATAGTGGAAAGAGGAGCAGGAACTGGATGAACAGTTTATCCCCCTCTTTCAGCTAGAATTGCTCATGCAGGACCAGCAGTAGATTTA---ACTATTTTCTCACTACATTTAGCTGGTATATCAAGTATTATAGGAGCAATTAACTTTATTACTACAATAATTAATATAAAGCCCACATTTATAAATCAATCCCAAATACCTTTATTTGTATGGTCAGTTGGTATTACTGCTCTTCTTTTACTTTTATCACTACCTGTTTTGGCTGGT---GCTATCACGATATTATTAACAGATCGAAATCTTAATACCTCCTTTTTCGATCCTGCTGGTGGGGGAGATCCAATTCTATACCAACATTTA-------------------------------------------------------------------------------------------------------------------------------------------------------------------------------------------------
>MANNM859-19|Vates marmorata|COI-5P|BOLD:ACP9332|
---------------------------------------ACATTATATTTTATTTTTGGCGCATGGGCAGGTATACTTGGAACATCTTTA---AGAATTTTAATTCGTACAGAATTAGGTCAACCAGGGTCCTTAATTGGTGAT---GATCAAATCTACAATGTTATTGTAACTGCTCACGCTTTTATTATAATTTTCTTTATAGTTATACCTATTATAATTGGTGGTTTTGGAAATTGATTAGTACCTTTAATA---CTGGGAGCTCCTGATATAGCATTTCCTCGAATAAATAATATAAGATTTTGACTTCTTCCACCCTCAATCTTATTATTATTAATTAGAAGCATAGTTGAAAGAGGTGCGGGAACTGGTTGAACAGTTTATCCACCTCTTTCAGCAAGAATTGCTCATGCTGGCCCAGCAGTAGATTTA---ACAATTTTCTCTCTTCATCTTGCAGGAATATCTAGAATTATAGGGGCTGTAAATTTTATTACAACTATGATTAATATAAAGCCTTTATATATAAATCAAACACAAATCCCACTTTTTGTATGATCAGTCGGTATTACAGCTCTTTTATTACTTTTATCTTTACCTGTACTTGCAGGA---GCAATTACTATACTTTTAACTGATCGAAATCTTAATACTTCTTTCTTTGACCCAGCTGGGGGAGGAGATCCAATTTTATATCAACATTTA-------------------------------------------------------------------------------------------------------------------------------------------------------------------------------------------------
>MANNM860-19|Mantoida brunneriana|COI-5P|BOLD:AFB7618|
---------------------------------------ACTTTATATTTTATTTTTGGAGCCTGAGCAGGTATATTAGGAACCTCATTA---AGAATTCTAATTCGAACAGAACTAGGTCAACCCGGATCTCTAATTGGAGAT---GATCAAATTTATAATGTTATTGTCACTGCCCACGCATTCATTATAATTTTTTTCATAGTTATACCAATTATAATTGGAGGATTCGGAAATTGACTTGTACCTTTAATA---TTAGGAGCTCCTGATATAGCATTTCCCCGAATAAATAATATAAGATTCTGATTATTACCACCTTCTCTAATACTACTTTTAATTAGAAGTATAGTTGAAAGAGGAGCAGGAACAGGTTGAACAGTATATCCACCTTTATCTGCAAGAATTGCCCATGCAGGTCCAGCTGTTGATCTA---ACTATTTTCTCTCTACATTTAGCAGGTGCTTCTAGTATTATAGGAGCTGTTAATTTCATTACTACTATAATTAACATAAAACCTTCATATATAAATCAAGCCCAAATACCTCTTTTTGTATGATCAGTAGGTATTACTGCTTTATTACTTTTACTTTCCCTTCCAGTTTTAGCTGGA---GCTATTACTATATTACTTACTGATCGTAATTTAAATACCTCCTTCTTTGATCCAGCTGGAGGAGGAGATCCTATTTTATATCAACATTTA-------------------------------------------------------------------------------------------------------------------------------------------------------------------------------------------------
>MANNM861-19|Microphotina viridescens|COI-5P|BOLD:ACR2312|
---------------------------------------ACATTATACTTTATCTTTGGAGTATGAGCAGGGATACTAGGAACTTCTTTA---AGAATATTAATCCGAGCAGAACTTAATCAACCTGGCTCATTTATTGGAGAT---GATCAAATCTATAATGTCATTGTTACAGTTCATGCATTTATTATAATTTTTTTTATAGTTATACCTATTATAATTGGAGGTTTTGGTAATTGATTAGTACCATTAATA---TTAGGAGCCCCAGATATAGCTTTTCCTCGAATAAACAACATAAGTTTTTGGCTCCTACCTCCATCTATTGTACTTCTTCTTATTAGAAGAATAGTAGAAGGAGGAGCCGGAACAGGATGAACTGTATATCCCCCTTTATCAGCAAGAATTGCCCATGCCGGTCCTGCTGTTGATCTA---ACAATCTTTTCCCTTCATTTAGCTGGAATATCAAGAATTATAGGAGCTGTAAATTTTATTTCAACCATAATTAATATAAAACCTTTCTCAATAAAACAAACCCAAGTTCCTTTATTTGTATGATCTGTAGGTATTACAGCCCTTCTCTTACTATTATCCTTACCTGTATTAGCAGGT---GCAATCACTATACTATTAACAGACCGAAATCTTAATACATCATTCTTTGACCCATCGGGTGGGGGAGATCCTATCCTTTATCAACATTTA-------------------------------------------------------------------------------------------------------------------------------------------------------------------------------------------------
>MANNM862-19|Parastagmatoptera immaculata|COI-5P|BOLD:ACR2557|
---------------------------------------ACATTATATTTCATTTTTGGTGCTTGAGCAGGAATACTTGGAACATCTTTA---AGAATCTTAATTCGAACAGAATTAGGTCAACCAGGTTATCTAATTGGCGAT---GATCAAATTTATAATGTTATTGTAACCGCTCACGCTTTTATTATAATTTTTTTTATAGTAATACCAATTATAATTGGTGGATTTGGTAATTGACTAGTACCTTTAATA---CTTGGAGCCCCAGATATAGCTTTTCCCCGAATAAATAATATAAGATTTTGACTTCTTCCACCCTCAATTTTACTTTTAGTAATTAGAAGTATAGTTGAAAGAGGAGCAGGAACTGGTTGAACAGTTTACCCTCCTCTTTCAGCAAGTTTCGCACATGCTGGTCCAGCAGTAGATTTA---ACAATTTTCTCCCTACATCTTGCTGGAATATCTAGAATCATAGGTGCTGTAAATTTCATTACAACTATAATTAATATAAAACCTTTATATATAAATCAAACCCAAATCCCACTTTTTGTTTGATCTGTAGGAATTACAGCTCTTTTATTATTATTGTCACTTCCTGTTCTTGCAGGA---GCAATTACTATACTTTTAACTGATCGAAACCTTAATACCTCTTTTTTTGATCCTGCAGGAGGAGGAGATCCAATTCTTTATCAACATTTA-------------------------------------------------------------------------------------------------------------------------------------------------------------------------------------------------
>MANNM863-19|Tithrone roseipennis|COI-5P|BOLD:ADT8150|
---------------------------------------ACATTATATTTTATTTTTGGAGCATGATCTGGTATACTAGGAACATCTTTA---AGAATTTTAATTCGAACAGAATTAGGTCAACCAGGTTCTTTAATTGGGGAT---GATCAAATTTATAATGTTATTGTTACAGCTCACGCTTTTATCATAATTTTTTTTATAGTTATACCAATTTTAATTGGAGGATTTGGAAATTGATTAGTACCTTTAATA---TTAGGAGCACCTGATATAGCATTTCCACGAATGAATAATATAAGATTTTGATTATTACCTCCCTCAATTATTTTATTACTAATTGGAAGTATAGTAGAAAGAGGAGCTGGTACAGGATGAACCGTTTACCCTCCTTTAGCCTCTAGAATTGCTCACGCCGGACCAGCAGTTGATCTA---ACAATTTTTTCACTCCATTTAGCAGGAATATCAAGAATTATAGGAGCAGTAAATTTTATCTCAACTATATTTAATATAAAATCAATTACAATAAATCAAACACAAGTACCTTTATTTGTATGATCAGTAGGTATTACTGCTCTTCTACTATTATTATCTCTACCTGTGTTAGCAGGT---GCAATTACTATACTTTTAACAGACCGAAATTTAAATACCTCTTTTTTTGATCCTGCCGGAGGTGGGGATCCAATTTTATACCAACATTTA-------------------------------------------------------------------------------------------------------------------------------------------------------------------------------------------------
>MANNM864-19|Mantoida brunneriana|COI-5P|BOLD:ADU1794|
---------------------------------------ACTTTATACTTCATTTTTGGAGCCTGAGCAGGCATATTAGGAACTTCTTTA---AGAATTTTAATTCGAACTGAATTAGGTCAACCTGGATCTCTCATTGGAGAT---GATCAAATTTATAATGTTATTGTTACAGCCCACGCATTCATTATAATTTTTTTCATGGTTATACCTATTATAATTGGAGGATTTGGAAATTGACTTGTACCATTAATA---TTAGGAGCTCCTGATATAGCATTTCCTCGAATAAATAATATAAGATTCTGATTATTACCACCTTCATTAATACTTCTTTTAATTAGAAGAATAGTTGAAAGAGGTGCAGGAACAGGTTGAACAGTTTATCCTCCTTTATCTGCAAGAATTGCCCATGCAGGTCCAGCTGTTGATTTA---ACTATTTTTTCTTTACATTTAGCAGGTGCTTCAAGAATTATAGGAGCCGTTAATTTTATTACTACCATAATTAATATAAAACCTTTATATATAAACCAAGCTCAAATACCTCTTTTTGTATGATCAGTAGGTATTACTGCTTTATTACTTTTACTTTCTTTACCTGTTTTAGCAGGT---GCTATTACTATATTACTTACTGACCGTAATTTAAATACTTCCTTTTTTGACCCAGCAGGGGGAGGAGATCCCATTTTATATCAACATTTA-------------------------------------------------------------------------------------------------------------------------------------------------------------------------------------------------
>MANNM865-19|Liturgusa milleri|COI-5P|BOLD:ADV8798|
---------------------------------------ACTTTATATTTCGTATTTGGAGCCTGAGCCGGTATATTAGGAACATCATTA---AGAATACTTATTCGAACAGAGTTAGGTCAACCAGGATCATTAATTGGAGAT---GATCAAATCTATAATGTAATTGTAACAGCTCACGCATTTATTATAATTTTCTTCATGGTTATACCTATTATAATTGGAGGTTTCGGAAATTGATTAGTACCTTTAATG---CTAGGAGCACCAGATATAGCCTTTCCACGTATAAATAATATGAGATTTTGACTACTCCCACCATCAATTATACTACTTTTAATTGGAAGAATTATTGAAAATGGAGCAGGGACAGGGTGAACTGTATATCCACCTTTATCAGCAAGAATTGCCCACGCTGGCCCAGCAGTTGATTTA---ACAATTTTTTCACTTCACTTAGCAGGTATATCGAGAATTATAGGGGCTGTAAATTTTATTTCAACTATAATTAATATAAAACCATTAACTATAAATCAATCACAAATACCTTTATTTGTATGATCAGTTGGAATTACAGCTATTTTATTATTATTATCACTACCTGTATTAGCCGGT---GCTATTACCATATTATTAACAGATCGAAATTTAAATACATCTTTTTTTGACCCTGCTGGAGGAGGAGATCCAATTTTATATCAACATTTA-------------------------------------------------------------------------------------------------------------------------------------------------------------------------------------------------
>MANNM867-19|Mantoida brunneriana|COI-5P|BOLD:AFB7617|
---------------------------------------ACTTTATATTTTATTTTTGGAGCCTGAGCAGGTATATTAGGAACTTCATTA---AGAATTCTAATTCGAACAGAACTCGGTCAACCCGGATCTCTAATTGGAGAT---GATCAAATTTATAATGTTATTGTCACTGCCCACGCATTCATTATAATTTTCTTCATAGTTATACCAATTATAATTGGAGGATTCGGAAATTGACTTGTACCTTTAATA---TTAGGAGCCCCTGATATAGCATTTCCCCGAATAAATAATATAAGATTCTGATTATTACCACCTTCTCTAATACTACTTTTAATTAGAAGTATAGTTGAAAGAGGAGCGGGAACAGGTTGAACAGTATATCCACCTTTATCTGCAAGAATTGCCCATGCAGGTCCAGCTGTTGATCTA---ACTATTTTCTCTTTACATTTAGCAGGTGCTTCTAGTATTATAGGAGCTGTTAATTTTATTACTACTATAATTAACATAAAACCTTCATATATAAATCAAGCCCAAATACCTCTTTTTGTATGATCAGTAGGTATTACTGCTTTATTACTTCTACTTTCCCTTCCAGTTTTAGCTGGA---GCTATTACTATATTACTTACTGATCGTAATTTAAATACTTCCTTCTTTGATCCAGCAGGAGGAGGAGATCCTATTTTATATCAACATTTA-------------------------------------------------------------------------------------------------------------------------------------------------------------------------------------------------
>MANNM869-19|Macromantis ovalifolia|COI-5P|BOLD:ACR2897|
---------------------------------------ACATTATACTTTATTTTTGGTGCATGAGCTGGAATATTAGGAACATCATTA---AGAATTTTAATTCGTACAGAATTAGGACAACCTGGATCTCTAATTGGAGAT---GACCAAATTTATAATGTAATTGTTACAGCCCACGCATTTATCATAATTTTTTTTATAGTTATACCTATTATGATTGGAGGATTTGGTAACTGATTAGTCCCTCTAATA---TTAGGAGCACCAGATATAGCATTTCCACGAATAAATAATATAAGATTCTGACTCTTACCACCTTCAATTATTCTTTTATTAATTAGTAGAACCGTAGAAAGAGGTGCAGGAACAGGATGAACAGTCTATCCACCTCTTTCTTCAAATATTGCTCATGCTGGACCAGCCGTAGATTTA---ACTATCTTCTCCTTACATTTAGCAGGAATATCAAGAATTATAGGTGCAGTAAATTTTATTTCAACTATAATTAATATGAAACCAATAATAATAAGTCAAGTACAAACACCTCTATTTGTATGATCTGTAGGAATTACAGCTATTCTCCTTCTACTTTCACTTCCTGTTTTAGCAGGT---GCTATTACTATATTACTAACTGACCGTAATTTAAATACTTCTTTTTTTGATCCAGCAGGAGGAGGAGACCCTATTTTATATCAACACCTA-------------------------------------------------------------------------------------------------------------------------------------------------------------------------------------------------
>MANNM872-19|Photina pilosa|COI-5P|BOLD:ADT9180|
---------------------------------------ACACTTTACTTTATCTTTGGTGCATGAGCCGGAATATTAGGTACATCATTA---AGTATTCTAATTCGTACAGAATTAGGGCAACCTGGTTCACTTATTGGAGAT---GATCAAATTTATAATGTCATTGTTACGGCTCATGCATTTATTATAATTTTCTTCATAGTTATACCTATTATAATTGGTGGTTTTGGCAATTGATTAGTACCTTTA---ACATTAGGAGCTCCAGATATAGCATTTCCTCGAATAAATAATATAAGTTTTTGACTTCTTCCACCTTCCATTATCTTATTATTAATTAGTAGAACTGTAGAAAGAGGTGCTGGAACAGGATGAACTGTTTATCCACCTCTTTCTGCTAATATTGCTCATGCAGGTCCTGCAGTAGATTTA---ACAATTTTTTCTCTCCATTTAGCAGGTATATCTAGAATTATAGGAGCTGTTAACTTCATTTCAACTATAATTAACATAAAACCCTTATCAATAAATCAAACACAAGTACCTTTATTTGTATGATCTGTAGGAATTACTGCTTTACTTCTTCTTCTTTCCCTTCCTGTTTTAGCAGGG---GCCATTACTATATTATTAACAGACCGTAACTTAAATACATCATTTTTTGATCCTGCAGGAGGAGGAGATCCTATCTTATATCAACATTTA-------------------------------------------------------------------------------------------------------------------------------------------------------------------------------------------------
>MANNM873-19|Plesiacanthops tuberculata|COI-5P|BOLD:AAX4345|
---------------------------------------ACATTATATTTTATTTTTGGAGCATGAGCAGGAATACTAGGAACATCTTTA---AGAATATTAATTCGAACAGAATTAGGTCAATCTGGATACCTAATTGGAGAT---GATCAAATTTATAATGTTATTGTTACAGCCCATGCATTTATTATGATTTTTTTTATAGTTATACCTATTATAATTGGAGGATTTGGAAACTGATTAATCCCTTTAATA---CTTGGAGCACCTGATATAGCATTTCCACGAATAAATAATATAAGCTTCTGATTATTACCACCATCCATTATTCTCCTTCTTATTGGAAGAATAGTAGAAAGTGGGGCTGGTACAGGATGAACAGTTTATCCACCTTTAGCAAGAAGAATTGCACATTCAGGACCTGCAGTAGATTTA---ACAATTTTTTCACTTCACTTAGCAGGAATATCAAGTATTATAGGAGCAGTAAATTTTATTTCAACTATAATTAATATAAAACCATTATATATAGATCAAACTCAAGTACCCTTATTTGTTTGATCAGTAGGAATTACTGCCCTTCTTTTACTCCTTTCTCTTCCTGTTCTTGCTGGT---GCTATTACTATATTACTTACAGACCGAAACTTAAATACATCATTTTTTGATCCCTCTGGAGGAGGAGACCCTATTTTATATCAACATTTA-------------------------------------------------------------------------------------------------------------------------------------------------------------------------------------------------
>MANNM874-19|Microphotina viridescens|COI-5P|BOLD:ACR2312|
---------------------------------------ACATTATACTTTATCTTTGGAGTATGAGCAGGGATACTAGGAACTTCTTTA---AGAATATTAATCCGAACAGAACTTAATCAACCTGGCTCATTCATTGGAGAT---GATCAAATCTATAATGTCATTGTTACAATTCATGCATTTATTATAATTTTCTTTATAGTTATACCAATTATAATTGGAGGTTTTGGTAATTGATTAGTACCATTAATA---TTAGGAGCCCCAGATATAGCTTTTCCTCGAATAAACAACATAAGTTTTTGGCTCCTACCTCCTTCTATTGTTCTCCTTCTTATTAGAAGAATAGTAGAAGGGGGAGCCGGAACAGGATGAACTGTATATCCCCCTTTATCAGCAAGAATTGCCCATGCCGGTCCTGCTGTTGATCTA---ACAATTTTTTCCCTTCATTTAGCTGGAATATCAAGAATTATAGGAGCTGTAAATTTTATTTCAACCATAATCAATATAAAACCTTTCTCAATAAAGCAAACCCAAGTTCCTTTATTTGTATGATCTGTAGGTATTACAGCCCTTCTCTTACTATTATCCTTACCTGTATTAGCAGGT---GCAATCACTATACTATTAACAGACCGAAATCTTAATACATCATTCTTTGACCCATCGGGTGGGGGAGATCCTATCCTTTATCAACATTTA-------------------------------------------------------------------------------------------------------------------------------------------------------------------------------------------------
>MANNM875-19|Macromantis ovalifolia|COI-5P|BOLD:ACR2897|
---------------------------------------ACATTATACTTTATTTTTGGTGCATGAGCTGGAATATTAGGAACATCATTA---AGAATTTTAATTCGTACAGAATTAGGACAACCTGGATCTCTAATTGGAGAT---GACCAAATTTATAATGTAATTGTTACAGCCCACGCATTTATCATAATTTTTTTTATAGTTATACCTATTATGATTGGAGGATTTGGTAACTGATTAGTCCCTCTAATA---TTAGGAGCACCAGATATAGCATTTCCACGAATAAATAATATAAGATTCTGACTCTTACCACCTTCAATTATTCTTTTATTAATTAGTAGAACCGTAGAAAGAGGTGCAGGAACAGGATGAACAGTCTATCCACCTCTTTCTTCAAATATTGCTCATGCTGGACCAGCCGTAGATTTA---ACTATCTTCTCCTTACATTTAGCAGGAATATCAAGAATTATAGGTGCAGTAAATTTTATTTCAACTATAATTAATATGAAACCAATAATAATAAGTCAAGTACAAACACCTCTATTTGTATGATCTGTAGGAATTACAGCTATTCTCCTTCTACTTTCACTTCCTGTTTTAGCAGGT---GCTATTACTATATTACTAACTGACCGTAATTTAAATACTTCTTTTTTTGATCCAGCAGGAGGAGGAGACCCTATTTTATATCAACACCTA-------------------------------------------------------------------------------------------------------------------------------------------------------------------------------------------------
>MANNM876-19|Cardioptera squalodon|COI-5P|BOLD:ADT3381|
---------------------------------------ACATTATATTTTATTTTTGGTGTTTGAGCAGGAATACTGGGGACATCATTA---AGAATTTTAATTCGAATTGAAACTGGANAGCCAAGTTTATTTATTAGAGAT---AGCCAAGTTTATAATGTCGTCGTTACTGCTCATGCATTTATTATGATTTTTTTTATAGTTATACCAATTATAATTGGAGGTTTTGGTAATTGATTAATACCCTTAATA---TTAGGAGCACCAGATATAGCCTTTCCCCGAATAAACAATATAAGATTTTGATTACTTCCCCCTTCAATTATTCTTCTTTTAATTAGAAGAATTGTAGAAAGAGGATCAGGAACTGGATGAACCGTTTATCCCCCTCTTTCTGCAAGAATTGCTCATGCCGGACCAGCTGTAGATCTA---ACAATTTTTTCTCTACATTTAGCAGGAATATCTAGAATTATAGGAGCAGTAAATTTTATCTCAACTATAATTAATATAAAACCCCTATCAATAAATCAAATTCAAATACCCCTATTTATTTGGTCTGTAGGTATTACTGCACTTCTTCTTTTATTATCTCTACCTGTCCTAGCAGGA---GCTATTACTATATTATTAAGAGATCGTAACTTAAACACATCTTTTTTTGATCCCGTGGGAGGAGGAGACCCAATCTTATACCAACACTTA-------------------------------------------------------------------------------------------------------------------------------------------------------------------------------------------------
>MANNM877-19|Plesiacanthops tuberculata|COI-5P|BOLD:AAX4345|
---------------------------------------ACATTATATTTTATTTTTGGAGCATGAGCAGGAATACTAGGAACATCTTTA---AGAATATTAATTCGAACAGAATTAGGTCAATCTGGATATCTAATTGGAGAT---GATCAAATTTATAATGTTATTGTTACAGCCCATGCATTTATTATAATTTTTTTTATAGTTATACCTATTATAATTGGAGGATTTGGTAACTGATTAATCCCTTTAATA---CTTGGAGCACCTGATATAGCATTTCCACGAATAAATAATATAAGCTTCTGATTATTACCACCATCCATTATTCTCCTTCTTATTGGAAGAATAGTAGAAAGTGGAGCTGGTACAGGATGAACAGTTTATCCACCTTTAGCAAGTAGAATTGCACATTCAGGACCTGCAGTAGATTTA---ACAATTTTTTCACTCCACTTAGCAGGAATATCAAGTATTATAGGAGCAGTAAATTTTATTTCAACTATAATTAATATAAAACCATTATATATAGATCAAACTCAAGTACCCTTATTTGTTTGATCAGTAGGAATTACTGCCCTTCTTTTACTCCTTTCTCTTCCTGTTCTTGCTGGT---GCAATTACTATATTACTTACAGACCGAAACTTAAATACATCATTTTTTGATCCCTCTGGAGGAGGAGACCCTATTTTATATCAACATTTA-------------------------------------------------------------------------------------------------------------------------------------------------------------------------------------------------
>MANNM878-19|Acanthops fuscifolia|COI-5P|BOLD:ACP7911|
---------------------------------------ACATTATATTTCATCTTTGGAGCTTGAGCCGGAATACTAGGAACATCTTTA---AGAATTCTCATTCGAATAGAATTAGGTCAACCCGGTTCACTAATTGGAGAT---GATCAGATTTATAATGTTATTGTTACAGCCCATGCATTTATTATAATTTTTTTTATAGTTATACCTATTATAATTGGAGGATTTGGAAATTGATTAATTCCCTTAATA---CTCGGAGCACCTGATATAGCATTCCCACGTATAAATAATATAAGCTTTTGATTACTCCCACCATCAATTATTCTCCTTATTATTGGAAGAATAGTAGAAAATGGAACAGGTACAGGATGAACAGTTTATCCTCCTTTAGCAAGAAGAATTGCTCATGCAGGTCCTGCAGTAGATTTA---ACAATCTTTTCTCTTCATTTAGCAGGTATATCAAGAATTATAGGAGCAGTAAATTTTATTTCAACTATATTTAATATAAAACCATTTTATATAGACCAAAAACAAGTCCCTTTATTTATTTGATCTGTTGGAATTACAGCTTTACTTTTATTACTTTCTCTTCCAGTTTTAGCTGGT---GCAATTACTATACTACTTACAGATCGAAATTTAAATACATCATTTTTTGATCCTGCTGGTGGTGGAGATCCTATTTTATACCAACATCTA-------------------------------------------------------------------------------------------------------------------------------------------------------------------------------------------------
>MANNM879-19|Oxyopsis saussurei|COI-5P|BOLD:ADU8622|
---------------------------------------ACATTATATTTTTTTTTTGGTGCTTGAGCAGGTATACTTGGGACTTCTTTA---AGAATTTTAATTCGAACAGAATTAGGTCAATCAGGATCTTTATTAGGGGAT---GATCAAATTTATAATGTTATTGTAACCGCTCATGCCTTTATTATAATTTTTTTTATAGTTATACCAATTATAATTGGTGGATTTGGTAATTGATTAGTACCATTAATA---TTAGGAGCTCCAGATATAGCCTTCCCACGAATAAATAATATAAGATTTTGACTTCTTCCACCCTCTATTTTATTATTATTAATTGGAAGAATAGTAGAAAGAGGTGCAGGTACTGGCTGAACAGTTTATCCACCTCTTTCAGCAAATATTGCTCATGCTGGTACAGCAGTAGATTTA---ACTATTTTTTCTTTACACTTAGCAGGAATATCGAGAATTATAGGAGCTGTAAATTTTATTACAACTATAATCAATATAAAACCTTTATACATAAATCAAACACAAATCCCACTTTTTGTATGGTCAGTTGGTATTACAGCACTTTTACTTCTTTTATCTTTACCTGTTCTTGCAGGA---GCAATTACTATATTATTAACAGATCGAAATCTTAATACCTCTTTTTTTGATCCAGCTGGAGGAGGTGATCCTATTTTATATCAACATCTT-------------------------------------------------------------------------------------------------------------------------------------------------------------------------------------------------
>MANNM880-19|Alangularis multilobata|COI-5P|BOLD:ADT3708|
---------------------------------------ACATTATATTTTATCTTCGGTGCTTGAGCAGGAATACTTGGAACATCATTA---AGAATATTAATTCGTACAGAATTAGGTCAACCAGGATTATTAATTGGTGAT---GATCAAATTTATAATGTTATTGTAACCGCTCATGCATTTATTATAATTTTTTTTATAGTTATACCAATTATAATTGGTGGATTTGGAAATTGATTAGTACCTTTAATA---CTCGGAGCTCCTGATATAGCATTTCCACGAATAAATAATATAAGATTTTGACTTTTACCACCTTCAATTGTATTATTATTAATTAGAAGAATAGTAGAAAGAGGGGCAGGAACTGGTTGAACAGTTTATCCTCCTCTTTCAGCAAGAATTGCACATGCTGGTCCAGCAGTAGATTTA---ACAATTTTCTCTTTACATCTTGCAGGAATATCTAGAATTATAGGAGCTGTAAATTTTATTACAACAATAATTAATATAAAACCTTTATATATAAATCAAACACAAATTCCACTCTTCGTATGATCAGTTGGTATTACAGCTCTTTTATTATTATTATCTTTACCTGTGCTTGCAGGG---GCAATTACTATACTTTTAACTGATCGAAACCTTAACACCTCTTTCTTTGACCCCGCTGGAGGGGGAGATCCAATTTTATATCAACATTTA-------------------------------------------------------------------------------------------------------------------------------------------------------------------------------------------------
>MANNM881-19|Dougonyx maculosus|COI-5P|BOLD:ADS5061|
---------------------------------------ACATTATATTTTATTTTTGGTGCCTGAGCAGGCATTATAGGAACCGCACTC---AGCATATTAATCCGAACAGAAGTAGGTCAACCAGGATCACTAATTGGCGAT---GACCAAATTTATAACGTAATTGTTACAGCACACGCTTTCATTATAATCTTCTTCATAGTAATACCTATTATGATTGGAGGTTTCGGAAACTGATTAATTCCTTTAATA---TTAGGAACACCTGATATAGCATTTCCACGAATAAACAATATAAGATTTTGACTTTTACCACCATCTATTACCTTCCTTATTATAAGAGGATTAATTGAAAGAGGAGCAGGAACTGGATGAACAGTTTATCCTCCTCTTTCCGCAAGAATTGCTCATGCAGGACCTGCCGTAGATTTC---ACTATCTTTTCCCTCCACCTTGCTGGTATATCTAGTATTATAGGAGCAGTAAATTTTATTACAACAATAATTAATATAAAACCCAAATTTATAACTCTTACACAAGTACCTCTATTCGTTTGATCAGTAGGAATTACAGCTTTACTTCTTCTACTTTCATTACCTGTTCTAGCAGGA---GCAATTACAATACTCCTTACAGACCGAAATCTAAATACTTCATTCTTCGATCCTACTGGTGGAGGAGATCCTATCTTATATCAACACTTA-------------------------------------------------------------------------------------------------------------------------------------------------------------------------------------------------
>MANNM882-19|Angela trifasciata|COI-5P|BOLD:ADV0305|
---------------------------------------ACGCTCTACTTCATTTTTGGGGCTTGAAGCGCTATACTAGGTACCTCCTTA---AGAATTTTAATTCGCACAGAACTGGGTCAACCAGGATCCTTAATTGGAGAT---GATCAAATTTATAACGTTATTGTAACAGCCCATGCATTCATTATAATTTTTTTTATAGTTATACCAATTATAATTGGAGGATTTGGAAACTGATTAATCCCTCTAATA---TTAGGAACACCAGATATAGCATTTCCTCGAATAAACAACATAAGATTTTGATTATTACCTCCATCTATTATTCTTCTCTTAATTGGAAGTGGGGTGGAGAGAGGAGCTGGAACAGGGTGGACAGTTTATCCCCCTCTCTCTGCAAGAATTGCTCATGCAGGATCTGCAGTTGATTTA---ACAATTTTCTCACTTCATCTTGCCGGTATATCTAGTATTATGGGTGCTATTAACTTCATCACAACTATAATCAATATAAAACCACTTTACATAAATCAAACTCAAATCCCACTATTTGTTTGATCTGTGGGAATTACAGCAGTCCTGCTTTTATTATCACTCCCTGTATTGGCAGGG---GCAATCACTATACTTCTTACTGACCGTAATTTAAATACATCATTTTTTGACCCTGCGGGAGGGGGGGACCCAATCCTTTATCAACACTTA-------------------------------------------------------------------------------------------------------------------------------------------------------------------------------------------------
>MANNM883-19|Angela quinquemaculata|COI-5P|BOLD:ADV0304|
------------------------------------------------------------------AGTGCTATATTAGGTACTTCTTTA---AGAATTTTAATCCGCACAGAATTAGGGCAACCAGGTTCTTTAATTGGAGAT---GACCAAATTTATAATGTTATTGTAACAGCCCATGCTTTCATTATAATTTTCTTTATAGTTATACCTATCATAATTGGGGGTTTTGGAAACTGATTAATTCCTCTAATA---CTAGGAACCCCTGATATAGCATTTCCCCGAATAAACAACATAAGATTTTGATTATTACCCCCCTCTATTTTACTACTCTTAATTGGAAGTATAGTAGAAAGAGGAGCCGGAACAGGTTGAACAGTTTATCCTCCTCTTTCTGCAAGTATTGCTCATGCCGGCCCCGCGGTAGATTTA---ACAATTTTTTCTTTACATCTCGCCGGTATATCTAGCATTATAGGAGCTATTAATTTTATCACCACTATGATTAATATAAAACCATCTTACATAAACCAAACTCAAATTCCTTTATTTGTCTGATCTGTTGGTATTACTGCTGTCCTCCTTTTATTATCCTTACCTGTTTTAGCAGGC---GCTATTACAATATTATTAACAGATCGCAATCTTAATACCTCATTCTTTGACCCCGCGGGAGGGGGTGATCCTATCCTCTATCAACATTTA-------------------------------------------------------------------------------------------------------------------------------------------------------------------------------------------------
>MANNM885-19|Metilia integra|COI-5P|BOLD:ADT1180|
---------------------------------------ACATTATATTTTACTTTTGGTGCATGAGCTGGAATATTAGGAGCATCTTTA---AGTGTAATTATCCGAATAGAATTAGGTCAACCTGGATCCTTTATAGGAAAT---GATCAAATTTATAATGTTATTGTTACAGCTCATGCATTTATTATAATTTTTTTTATGGTTATACCAATTATAATTGGAGGATTTGGAAATTGATTAATTCCACTAATA---CTAGGCACACCTGATATAGCATTTCCACGTATAAATAATATAAGTTTTTGATTGCTCCCACCATCTATCCTTCTTCTTCTTATTAGAAGAATTGTAGAAAGAGGAGCCGGTACAGGATGAACAGTTTATCCCCCTTTAGCAAATAATATTTCCCATGCAGGTCCTGCAGTAGATTTA---ACAATCTTTTCCCTTCATCTTGCTGGAATATCAAGAATTATAGGAGCAATTAACTTTATTTCAACCTTTCTTAATATAAAACCTCTTTATATAAATCAAATACAAGTACCTCTTTTTGTTTGATCAGTAAGAATTACTGCCATCCTTCTTCTACTTTCACTACCCGTTCTTGCTGGT---GCTATTACCATACTACTTACAGACCGAAACTTAAATACATCATTTTTTGATCCAACTGGAGGGGGTGATCCTATTTTATACCAACATCTA-------------------------------------------------------------------------------------------------------------------------------------------------------------------------------------------------
>MANNM886-19|Acontista cayennensis|COI-5P|BOLD:ADS6964|
---------------------------------------ACACTTTATTTTATTTTTGGAGCATGATCAGGAATACTAGGAACTTCCTTA---AGAATACTTATTCGAACAGAATTAGGTCATCCAGGATCATTAATTGGAGAT---GATCAGATTTATAATGTTATTGTTACTGCACATGCATTTATTATAATTTTTTTTATAGTTATACCCATTTTAATTGGAGGATTTGGTAATTGACTAGTACCTTTAATA---TTAGGAGCCCCAGATATAGCATTTCCTCGAATGAATAATATAAGATTTTGATTATTACCCCCTTCAATTGTTCTTCTCCTTATTGGAAGAATTGTAGAAAGAGGTGCTGGTACAGGATGAACAGTTTATCCTCCTTTAGCTGCTAATATTGCTCATGCAGGGCCAGCAGTAGATTTA---ACAATCTTTTCCCTACATTTAGCAGGAATATCAAGTATTATAGGAGCAGTCAATTTTATTTCAACTATATTTAATATAAAATCAATTACAATAAGTCGAGTTCAAGTACCTTTATTCGTTTGATCTGTAGGAATTACTGCCTTATTACTATTATTATCTCTACCTGTTTTAGCTGGA---GCTATTACCATATTATTAACAGATCGAAATCTTAATACTTCTTTCTTTGATCCAGCTGGAGGGGGAGATCCTATTTTATATCAACATTTA-------------------------------------------------------------------------------------------------------------------------------------------------------------------------------------------------
>MANNM889-19|Choeradodis strumaria|COI-5P|BOLD:ADS3890|
---------------------------------------ACATTATACTTTATTTTCGGTGCTTGAGCAAGAATACTAGGAACATCTTTA---AGTATTTTAATTCGAACAGAACTAGGTCAACCAGGCTCTTTAATTAGAGAT---GATCAAATTTATAATGTCATTGTAACAGCACATGCTTTCATTATAATCTTCTTTATAGTTATACCCATTATAATTGGAGGATTTGGTAATTGACTTATTCCTTTAATA---CTTGGAGCTCCTGATATAGCTTTTCCTCGAATAAATAATATAAGCTTTTGATTACTTCCTCCCTCAATCTTATTATTATTAATTAGCAGTACTGTAGAAAGAGGGGCTGGAACAGGTTGAACAGTATATCCTCCTCTTTCAGCAAGAATTGCTCATGCAGGAACTGCAGTAGATCTA---ACAATTTTCTCTCTTCATCTCGCCGGAATATCTAGTATTATAGGAGCTGTAAATTTTATTACAACTATAATCAATATAAAACCAATCTATATAAATCAAACTCAACTACCCTTATTTGTATGATCTGTAGGAATTACAGCCCTATTACTACTATTATCTTTGCCCGTCTTAGCTGGA---GCTATTACAATACTATTAACTGATCGAAATCTT----------------------------------------------------------------------------------------------------------------------------------------------------------------------------------------------------------------------------------------------------------
>MANNM890-19|Macromantis ovalifolia|COI-5P|BOLD:ACR2897|
---------------------------------------ACATTATACTTTATTTTTGGTGCATGAGCTGGAATATTAGGAACATCATTA---AGAATTTTAATTCGTACAGAATTAGGACAACCTGGATCTCTAATTGGAGAT---GACCAAATTTATAATGTAATTGTTACAGCCCACGCATTTATCATAATTTTTTTTATAGTTATACCTATTATGATTGGAGGATTTGGTAACTGATTAGTCCCTTTAATA---TTAGGAGCACCAGATATAGCATTTCCACGAATAAATAATATAAGATTCTGACTCTTACCACCTTCAATTATTCTTTTATTAATTAGTAGAACTGTAGAAAGAGGTGCAGGAACAGGATGAACAGTCTATCCACCTCTTTCTTCAAATATTGCTCATGCTGGACCAGCCGTAGATTTA---ACTATCTTCTCCTTACATTTAGCAGGAATATCAAGAATTATAGGTGCAGTAAATTTTATTTCAACTATAATTAATATAAAACCAATAATAATAAGTCAAGTACAAACACCTCTATTTGTATGATCTGTAGGAATTACAGCTATTCTCCTTCTACTTTCACTTCCTGTTTTAGCAGGT---GCTATTACTATATTACTAACTGACCGTAATTTAAATACTTCTTTTTTTGATCCAGCAGGAGGAGGAGACCCTATTTTATATCAACACCTA-------------------------------------------------------------------------------------------------------------------------------------------------------------------------------------------------
>MANNM891-19|Macromantis ovalifolia|COI-5P|BOLD:ACR2897|
---------------------------------------ACACTATACTTTATTTTTGGTGCATGAGCTGGAATATTAGGAACATCATTA---AGAATTTTAATTCGTACAGAATTAGGACAACCTGGATCTCTAATTGGAGAT---GACCAAATTTATAATGTAATTGTTACAGCCCACGCATTTATCATAATTTTTTTTATAGTTATACCTATTATGATTGGAGGATTTGGTAACTGATTAGTCCCTTTAATA---TTAGGAGCACCAGATATAGCATTTCCACGAATAAATAATATAAGATTCTGACTCTTACCACCTTCAATTATTCTTTTATTAATTAGTAGAACTGTAGAAAGAGGTGCAGGAACAGGATGAACAGTCTACCCACCTCTTTCTTCAAATATTGCTCATGCTGGACCAGCCGTAGATTTA---ACTATCTTCTCCTTACATTTAGCAGGAATATCAAGAATTATAGGTGCAGTAAATTTTATTTCAACTATAATTAATATGAAACCAATAATAATAAGTCAAGTACAAACACCTCTATTTGTATGATCTGTAGGAATTACAGCTATTCTCCTTCTACTTTCACTTCCTGTTTTAGCAGGT---GCTATTACTATATTACTAACTGACCGTAATTTAAATACTTCTTTTTTTGATCCAGCAGGAGGAGGAGACCCTATTTTATATCAACACCTA-------------------------------------------------------------------------------------------------------------------------------------------------------------------------------------------------
>MANNM892-19|Acanthops fuscifolia|COI-5P|BOLD:ACP7911|
---------------------------------------ACATTATATTTCATCTTTGGAGCTTGAGCCGGAATACTAGGAACATCTTTA---AGAATTCTCATTCGAATAGAATTAGGTCAACCCGGTTCACTAATTGGGGAT---GATCAAATTTATAATGTTATTGTTACAGCCCATGCATTTATTATAATTTTTTTTATAGTTATACCTATTATAATTGGAGGATTTGGAAATTGATTAATTCCCTTAATA---CTAGGAGCACCTGATATAGCATTTCCACGTATAAATAATATAAGCTTTTGATTACTCCCACCATCAATTATTCTCCTTATTATTGGAAGAGTAGTAGAAAATGGAGCAGGTACAGGATGAACAGTTTATCCTCCTTTAGCAAGAAGAATTGCTCATGCAGGTCCTGCAGTAGATTTA---ACAATCTTTTCTCTTCATTTAGCAGGTATATCAAGAATTATAGGAGCAGTAAATTTTATTTCAACTATATTTAATATAAAACCATTTTATATAGACCAAAAACAAGTCCCTTTATTTATTTGATCTGTTGGAATTACAGCTTTACTTTTATTACTTTCTCTTCCAGTTTTAGCTGGT---GCAATTACTATACTACTTACAGATCGAAATTTAAATACATCATTTTTTGATCCTGCTGGTGGTGGAGATCCTATTTTATACCAACATCTA-------------------------------------------------------------------------------------------------------------------------------------------------------------------------------------------------
>MANNM914-19|Microphotina viridescens|COI-5P|BOLD:ACR2312|
---------------------------------------ACATTATACTTTATCTTTGGAGTATGAGCAGGGATACTAGGAACTTCTTTA---AGAATATTAATCCGAACAGAACTTAATCAACCTGGCTCATTCATTGGAGAT---GATCAAATCTATAATGTCATTGTTACAATTCATGCATTTATTATAATTTTCTTTATAGTTATACCAATTATAATTGGAGGTTTTGGTAATTGATTAGTACCATTAATA---TTAGGAGCCCCAGATATAGCTTTTCCTCGAATAAACAACATAAGTTTTTGGCTCCTACCTCCTTCTATTGTTCTCCTTCTTATTAGAAGAATAGTAGAAGGGGGAGCCGGAACAGGATGAACTGTATATCCCCCTTTATCAGCAAGAATTGCCCATGCCGGTCCTGCTGTTGATCTA---ACAATTTTTTCCCTTCATTTAGCTGGAATATCAAGAATTATAGGAGCTGTAAATTTTATTTCAACTATAATCAATATAAAACCTTTCTCAATAAAGCAAACCCAAGTTCCTTTATTTGTATGATCTGTAGGTATTACAGCCCTTCTCTTACTATTATCCTTACCTGTATTAGCAGGT---GCAATCACTATACTATTAACAGACCGAAATCTTAATACATCATTCTTTGACCCATCGGGTGGGGGAGATCCTATCCTTTATCAACATTTA-------------------------------------------------------------------------------------------------------------------------------------------------------------------------------------------------
>MANNM915-19|Metilia brunnerii|COI-5P|BOLD:ADY2961|
---------------------------------------ACTTTATATTTTATCTTTGGTGCATGAGCCGGAATATTAGGAGCATCTTTA---AGTATCCTTATTCGAATAGAATTAGGTCAAACTGGTTCTCTCTTAGGAGAT---GATCAAATTTATAATGTTATTGTTACAGCTCACGCATTTATTATAATTTTCTTTATAGTTATACCTATTATAATTGGAGGATTTGGAAACTGATTAATCCCCTTAATA---TTAGGTTCACCTGATATAGCATTTCCACGAATAAATAATATAAGTTTTTGATTACTCCCACCATCTATCCTCCTTCTTCTTTTTGGAAGATTCCTTGAAGGAGGAGTTGGAACAGGATGAACAGTTTATCCACCTTTAGCAAGAAATATTGCTCATGTAGGTCCTGCGGTAGATTTA---ACAATTTTTTCCCTACATCTTGCTGGTATATCCAGAATTATAGGAGCAGTAAACTTTATTTCAACTATATTTAATATAAAATCTCCCCAGATAAATTATATACAAGTACCTTTATTTATTTGATCCGTAGGAATTACTGCTGTTCTTCTTTTACTTTCACTTCCTGTTCTTGCTGGT---GCAATTACTATACTACTTACAGACCGAAATTTTAATACATCATTTTTTGATCCTGCTGGGGGAGGAGACCCTATTTTATATCAACATTTA-------------------------------------------------------------------------------------------------------------------------------------------------------------------------------------------------
>MANNM916-19|Tithrone roseipennis|COI-5P|BOLD:ADY0045|
---------------------------------------ACATTATATTTTATTTTTGGAGCATGATCTGGTATACTAGGAACATCTTTA---AGAATTTTAATTCGAACAGAATTAGGTCAACCAGGTTCTTTGATTGGGGAT---GATCAAATTTATAATGTTATTGTTACAGCTCACGCTTTTATTATAATTTTTTTCATAGTTATACCAATTATAATTGGAGGATTTGGAAATTGATTAGTACCTTTAATA---TTAGGAGCACCTGATATAGCATTTCCACGAATAAATAATATAAGATTTTGATTATTACCTCCCTCAATTATTTTATTACTAATTGGAAGTATAGTAGAAAGAGGAGCTGGTACAGGATGAACCGTTTATCCTCCCTTAGCTTCCAGAATTGCTCATGCCGGACCAGCAGTTGACTTA---ACAATTTTTTCACTTCATTTAGCAGGTATATCAAGAATTATAGGAGCAGTAAATTTTATCTCAACTATATTTAATATAAAATCAATTACAATAAATCAAACACAAGTACCTTTATTTGTATGATCAGTAGGTATTACTGCTCTTCTATTATTATTATCACTACCTGTATTAGCAGGT---GCAATTACTATACTTTTAACAGACCGAAATTTAAATACCTCTTTTTTTGATCCTGCCGGAGGTGGGGATCCAATTTTATACCAACATTTA-------------------------------------------------------------------------------------------------------------------------------------------------------------------------------------------------
>MANNM917-19|Bantia fusca|COI-5P|BOLD:ABX4571|
---------------------------------------ACATTATATTTTATTTTCGGAGCATGAGCAGGTATTATAGGAACATCTTTA---AGAGTTTTAGTTCGAACAGAACTAGGAAACCCAGGATCTATCATTGAAGAT---GATCAAATTTATAATGTTGTAGTTACAGCCCATGCTTTCATTATAATTTTTTTTATAGTAATACCAATTATAATTGGAGGATTCGGAAATTGATTAATTCCACTTATA---TTAGGTACTCCTGACATAGCCTTTCCACGAATAAATAACATAAGATTCTGATTATTACCACCATCAATCATTTTATTAATTATAGGAAGATTTGTAGAAAGAGGAGCAGGAACAGGATGAACAGTATACCCTCCCCTTTCCACAAATATAGCTCATTCAGGTCCAGCTGTAGATTTA---ACAATTTTTTCTTTACATTTAGCAGGAATATCAAGAATTATAGGAGCAATCAATTTTATTACAACAATAATCAACATAAAGCCTATTTATATAACCCAAACTCAACTTCCATTATTCATTTGATCAGTAGGAATTACTGCATTACTTCTTCTTCTATCTCTTCCTGTTTTAGCAGGA---GCTATCACAATACTTTTAACTGATCGAAATTTAAATACATCATTTTTTGATCCTGCTGGAGGTGGTGATCCAATTTTATATCAACACTTA-------------------------------------------------------------------------------------------------------------------------------------------------------------------------------------------------
>MANNM918-19|Callivates stephanei|COI-5P|BOLD:ADY2550|
---------------------------------------ACATTATATTTTATTTTTGGCGCTTGAGCAGGTATGCTTGGAACATCTCTA---AGAATTTTAATTCGAACAGAACTAGGGCAACCAGGATCCCTAATTGGTGAT---GATCAAATTTATAATGTTATTGTAACTGCTCACGCTTTTATTATAATTTTTTTTATAGTTATACCAATTATAATTGGTGGATTTGGAAATTGGTTAGTACCTTTAATA---CTAGGAGCCCCTGATATAGCTTTTCCCCGAATAAATAATATAAGATTTTGACTTCTTCCACCTTCTATTTTATTATTACTAATTAGAAGTATAGTAGAAAGAGGAGCAGGGACTGGTTGAACAGTCTACCCCCCTCTTTCAGCAAGAATTGCTCATGCTGGTCCAGCAGTAGATTTA---ACAATTTTTTCTTTACATCTTGCAGGAATATCTAGAATTATAGGAGCTGTAAATTTTATTACAACTATAATTAATATAAAACCTTTATATATAAATCAAACACAAATTCCTCTTTTTGTTTGATCAGTAGGCATTACAGCTCTTTTATTACTTTTATCACTACCTGTTTTAGCGGGA---GCTATTACTATACTTCTAACTGATCGAAATCTTAATACCTCTTTCTTTGATCCTGCAGGAGGAGGAGATCCAATTCTATATCAACATTTA-------------------------------------------------------------------------------------------------------------------------------------------------------------------------------------------------
>MANNM919-19|Chopardiella latipennis|COI-5P|BOLD:ACP9524|
---------------------------------------------------------------------GCAATTCTCGGAACATCATTA---AGAATTTTAATTCGAACTGAACTAGGTCAACCAGGATATCTAATTGGTGAT---GATCAAATTTATAATGTTATTGTAACTGCTCACGCTTTCATTATAATTTTTTTTATAGTAATACCTATTATAATTGGTGGATTTGGTAATTGATTAGTACCTTTAATA---CTCGGAGCCCCAGATATAGCTTTTCCTCGAATAAATAATATAAGATTTTGACTTCTTCCACCTTCAATTTTATTATTATTAATTAGAAGTATAATTGAAAGAGGATCAGGAACTGGTTGAACAGTTTATCCTCCTCTTTCAAGAAATATTGCACATGCTGGACCAGCTGTAGATTTA---ACCATTTTTTCCTTACATCTTGCAGGAATATCAAGAATTATAGGAGCCATCAATTTTATTACAACAATAATTAATATAAAACCCATTTATATAAATCAAATACAAATTCCACTTTTTGTTTGATCAGTAGGAATTACTGCCCTTTTATTATTATTATCTCTTCCAGTACTTGCAGGA---GCAATTACAATACTTTTAACAGATCGAAATCTTAATACTTCTTTTTTTGATCCAGCCGGAGGAGGAGATCCAATTTTATATCAACATTTA-------------------------------------------------------------------------------------------------------------------------------------------------------------------------------------------------
>MANNM920-19|Macromantis saussurei|COI-5P|BOLD:ADY5988|
---------------------------------------ACACTATACTTTATTTTTGGTGCATGAGCCGGGATAATAGGAACATCATTA---AGAATTTTAATTCGAACAGAACTCGGACAACCAGGATCTCTTATTGGAGAT---GATCAAATTTATAATGTAACAGTTACAGCGCATGCTTTTATTATAATTTTTTTTATAGTTATACCAATTATAATTGGGGGATTTGGTAATTGATTAGTACCTTTAATA---TTAGGAGCTCCCGATATGGCCTTTCCACGAATAAATAATATAAGATTCTGACTTTTACCACCCTCAATTATTCTTTTATTAATTAGTAGAACTGTAGAAAGAGGTGCAGGAACAGGATGGACAGTATACCCTCCCCTTTCCACAAGTATAGGACATGCTGGTCCAGCTGTAGATTTA---ACAATCTTCTCATTACATTTAGCAGGAATATCAAGTATTATAGGAGCAGTAAATTTTATTTCAACTATAATCAATATAAAACCCTTTACAATAAAACAAGTACAAATTCCATTATTTGTATGATCTGTAGGAATTACAGCTGTTCTTTTACTTCTCTCTCTTCCTGTTTTAGCAGGA---GCTATTACCATATTATTAACTGATCGCAATTTAAATACTTCATTCTTTGATCCGGCTGGAGGGGGTGATCCTATTTTATATCAACATTTA-------------------------------------------------------------------------------------------------------------------------------------------------------------------------------------------------
>MANNM921-19|Microphotina vitripennis|COI-5P|BOLD:ADY4851|
---------------------------------------ACATTATATTTCATCTTTGGTGCTTGGGCCGGAATATTAGGAACCTCTTTA---AGAATTTTAATTCGAACAGAACTTGGTCAACCTGGTTCACTTATTGGTGAT---GATCAAATCTATAATGTAATTGTTACAGCTCATGCATTTATTATAATTTTTTTCATAGTAATACCTATTATAATTGGAGGTTTTGGTAATTGATTAGTACCATTAATA---TTAGGAACCCCAGATATAGCATTCCCCCGAATAAATAATATAAGTTTCTGAATTCTTCCTCCTTCTATTATTCTTCTTCTCATCAGAAATATAGTAGAAGGAGGAGTTGGTACAGGATGAACTATTTATCCCCCTCTTTCCGCAAGAATTGCCCATGCTGGGCCCGCAGTAGATTTA---ACAATTTTTTCCCTTCATCTAGCAGGTATATCTAGAATTATGGGAGCCATTAATTTTATTTCAACTATAATTAATATAAAACCTCTTTCAATAAATCAAACTCAAATTCCTTTATTCGTATGATCTGTAGGAATCACAGCCCTACTTTTACTACTCTCCCTTCCTATTCTAGCAGGA---GCCATTACTATATTATTAACAGACCGAAATATTAACACTTCTTTCTTTGATCCTGCAGGAGGGGGTGATCCTATTCTTTATCAACATTTA-------------------------------------------------------------------------------------------------------------------------------------------------------------------------------------------------
>MANNM923-19|Macromusonia major|COI-5P|BOLD:ADW9696|
------------------------------------------------------------------GCAAGATTATTTGGTACTGCTTTA---AGAATTTTAATTCGAACAGAATTAGGACAACCAGGGTCTTTAATTGGCGAT---GATCAAATTTATAATGTTATTGTAACAGCCCATGCTTTTATCATAATTTTTTTTATAGTTATACCAATTATAATTGGAGGATTCGGAAATTGATTAATCCCACTTATA---TTAAGAGCCCCAGATATAGCATTTCCTCGAATAAATAATTTAAGATTTTGACTTCTTCCCCCATCAGTTACTCTTCTTATCATTGGAGGTATAACTGAAAATGGTGCAGGAACAGGCTGAACAGTTTATCCCCCCCTTTCCGCAAGAATTGCCCATGCCGGACCAGCAGTTGATTTA---ACTATCTTTTCCCTTCATCTTGCAGGAATATCAAGAATTATAGGAGCAGTAAATTTTATTACTACAATAATTAATATAAAACCAGCCTTCATAGGTCAAATACAAGTACCATTATTTGTTTGATCAGTAGGAATTACAGCACTACTTTTACTTTTATCTCTTCCAGTCCTAGCAGGT---GCCATTACTATATTATTAACAGATCGAAATTTAAATACATCATTTTTTGACCCTGCTGGGGGTGGAGACCCTATTTTATATCAACATTTA-------------------------------------------------------------------------------------------------------------------------------------------------------------------------------------------------
>MANNM925-19|Mantoida brunneriana|COI-5P|BOLD:ADU1794|
---------------------------------------ACTTTATACTTCATTTTTGGAGCCTGAGCAGGCATATTAGGAACTTCTTTA---AGAATTTTAATTCGAACTGAATTAGGTCAACCTGGATCTCTCATTGGAGAT---GATCAAATTTATAATGTTATTGTTACAGCCCACGCATTCATTATAATTTTTTTCATGGTTATACCTATTATAATTGGAGGATTTGGAAATTGACTTGTACCATTAATA---TTAGGAGCTCCTGATATAGCATTTCCTCGAATAAATAATATAAGATTCTGATTATTACCACCTTCATTAATACTTCTTTTAATTAGAAGAATAGTTGAAAGAGGTGCAGGAACAGGTTGAACAGTTTATCCTCCTTTATCTGCAAGAATTGCCCATGCAGGTCCAGCTGTTGATTTA---ACTATTTTTTCTTTACATTTAGCAGGTGCTTCAAGAATTATAGGAGCCGTTAATTTTATTACTACCATAATTAATATAAAACCTTTATATATAAACCAAGCTCAAATACCTCTTTTTGTATGATCAGTAGGTATTACTGCTTTATTACTTTTACTTTCTTTACCTGTTTTAGCAGGT---GCTATTACTATATTACTTACTGACCGTAATTTAAATACTTCCTTTTTTGACCCAGCAGGGGGAGGAGATCCCATTTTATATCAACATTTA-------------------------------------------------------------------------------------------------------------------------------------------------------------------------------------------------
>MANNM926-19|Mantoida brunneriana|COI-5P|BOLD:AFB7618|
---------------------------------------ACTTTATATTTTATTTTTGGAGCCTGAGCAGGTATATTAGGAACTTCATTA---AGAATTCTAATTCGAACAGAACTAGGTCAACCCGGATCTCTAATTGGAGAT---GATCAAATTTATAATGTTATTGTCACTGCCCACGCATTCATTATAATTTTTTTCATAGTTATACCAATTATAATTGGAGGATTCGGAAATTGACTTGTACCTTTAATA---TTAGGAGCTCCTGATATAGCATTTCCCCGAATAAATAATATAAGATTCTGATTATTACCACCTTCTCTAATACTACTTTTAATTAGAAGTATAGTTGAAAGAGGAGCAGGAACAGGTTGAACAGTATATCCACCTTTATCTGCAAGAATTGCCCATGCAGGTCCAGCTGTTGATCTA---ACTATTTTCTCTCTACATTTAGCAGGTGCTTCTAGTATTATAGGGGCTGTTAATTTCATTACTACTATAATTAACATAAAACCTTCATATATAAATCAAGCCCAAATACCTCTTTTTGTATGATCAGTAGGTATTACTGCTTTATTACTTTTACTTTCCCTTCCAGTTTTAGCTGGA---GCTATTACTATATTACTTACTGATCGTAATTTAAATACCTCCTTCTTTGATCCAGCTGGAGGAGGAGATCCTATTTTATATCAACATTTA-------------------------------------------------------------------------------------------------------------------------------------------------------------------------------------------------
>MANNM927-19|Tithrone roseipennis|COI-5P|BOLD:ADY0044|
---------------------------------------ACATTATATTTTATTTTTGGAGCATGGTCTGGTATACTAGGAACATCTTTA---AGAATTTTAATTCGAACAGAATTAGGTCAACCAGGTTCTTTAATTGGAGAT---GATCAAATTTATAATGTTATTGTTACAGCTCACGCTTTTATTATAATTTTTTTCATAGTTATACCAATTATAATTGGAGGATTTGGAAATTGATTAGTACCTTTAATA---TTAGGAGCACCTGATATAGCATTTCCACGAATGAATAATATAAGATTTTGATTATTACCTCCCTCAATTATTTTATTACTAATTGGAAGTATAGTAGAAAGAGGAGCTGGTACAGGATGAACCGTTTATCCTCCCTTAGCTTCTAGAATTGCTCACGCCGGACCAGCAGTTGACTTA---ACAATTTTTTCACTCCATTTAGCAGGTATATCAAGAATTATAGGAGCAGTAAATTTTATCTCAACTATATTTAACATAAAATCAATTACAATAAATCAAACACAAGTGCCTTTGTTTGTATGATCTGTAGGTATTACTGCTCTTCTATTATTATTATCACTACCTGTATTAGCAGGT---GCAATTACTATACTTTTAACAGACCGAAATTTAAATACCTCTTTTTTTGATCCTGCCGGAGGTGGGGATCCAATTTTATACCAACATTTA-------------------------------------------------------------------------------------------------------------------------------------------------------------------------------------------------
>MANNM928-19|Callivates stephanei|COI-5P|BOLD:ADY2550|
---------------------------------------ACATTATATTTTATTTTTGGCGCTTGAGCAGGTATGCTTGGAACATCTCTA---AGAATTTTAATTCGAACAGAACTAGGGCAACCAGGATCCCTAATTGGTGAT---GATCAAATTTATAATGTTATTGTAACTGCTCACGCTTTTATTATAATTTTTTTTATAGTTATACCAATTATAATTGGTGGATTTGGAAATTGGTTAGTACCTTTAATA---CTAGGAGCCCCTGATATAGCTTTTCCCCGAATAAATAATATAAGATTTTGACTTCTTCCACCTTCTATTTTATTATTACTAATTAGAAGTATAGTAGAAAGAGGGGCAGGGACTGGTTGAACAGTCTACCCCCCTCTTTCAGCAAGAATTGCTCATGCTGGTCCAGCAGTAGATTTA---ACAATTTTTTCTTTACATCTTGCAGGAATATCTAGAATTATAGGAGCTGTAAATTTTATTACAACTATAATTAATATAAAACCTTTATATATAAATCAAACACAAATTCCTCTTTTTGTTTGATCAGTAGGCATTACAGCTCTTTTATTACTTTTATCCCTACCTGTTTTAGCGGGA---GCTATTACTATACTTCTAACTGATCGAAATCTTAATACCTCTTTCTTTGATCCTGCAGGAGGAGGAGATCCAATTCTATATCAACATTTA-------------------------------------------------------------------------------------------------------------------------------------------------------------------------------------------------
>MANNM929-19|Mantoida brunneriana|COI-5P|BOLD:AFB7618|
---------------------------------------ACTTTATATTTTATTTTTGGAGCCTGAGCAGGTATATTAGGAACTTCATTA---AGAATTCTAATTCGAACAGAACTAGGTCAACCCGGATCTCTAATTGGAGAT---GATCAAATTTATAATGTTATTGTCACTGCCCACGCATTCATTATAATTTTTTTCATAGTTATACCAATTATAATTGGAGGATTCGGAAATTGACTTGTACCTTTAATA---TTAGGAGCTCCTGATATAGCATTTCCCCGAATAAATAATATAAGATTCTGATTATTACCACCTTCTCTAATACTACTTTTAATTAGAAGTATAGTTGAAAGAGGAGCAGGAACAGGTTGAACAGTATATCCACCTTTATCTGCAAGAATTGCCCATGCAGGTCCAGCTGTTGATCTA---ACTATTTTCTCTCTACATTTAGCAGGTGCTTCTAGTATTATAGGGGCTGTTAATTTCATTACTACTATAATTAACATAAAACCTTCATATATAAATCAAGCCCAAATACCTCTTTTTGTATGATCAGTAGGTATTACTGCTTTATTACTTTTACTTTCCCTTCCAGTTTTAGCTGGA---GCTATTACTATATTACTTACTGATCGTAATTTAAATACCTCCTTCTTTGATCCAGCTGGAGGAGGAGATCCTATTTTATATCAACATTTA-------------------------------------------------------------------------------------------------------------------------------------------------------------------------------------------------
>MANNM930-19|Vates patrinata|COI-5P|BOLD:ACR2406|
---------------------------------------ACATTATATTTTATTTTCGGTGCATGAGCAGGTATACTTGGGACATCTTTA---AGAATTTTAATTCGTACAGAATTAGGTCAACCAGGATCCTTAATTGGTGAT---GATCAAATTTATAATGTTATCGTAACTGCTCATGCTTTTATTATAATTTTCTTTATAGTTATACCTATTATAATTGGTGGTTTTGGAAATTGATTAGTACCTTTAATA---CTTGGGGCTCCTGATATAGCATTTCCCCGAATAAATAATATAAGATTTTGACTTCTTCCACCTTCAATTTTACTATTATTAATTAGAAGTATAGTTGAAAGAGGTGCAGGAACTGGTTGAACAGTTTATCCACCTCTTTCAGCAAGAATTGCTCATGCTGGTCCAGCAGTAGATTTA---ACAATTTTCTCTCTTCATCTTGCAGGAATATCTAGAATTATAGGAGCTGTAAATTTTATTACAACTATAATTAATATAAAACCTTTATATATGAATCAAACACAAGTTCCACTTTTTGTATGATCAGTTGGTATTACAGCCCTCTTATTACTTTTATCTTTACCTGTACTTGCAGGG---GCAATTACTATACTTTTAACTGATCGAAATCTTAATACTTCCTTTTTTGACCCAGCTGGAGGAGGAGATCCAATTCTATATCAACATTTA-------------------------------------------------------------------------------------------------------------------------------------------------------------------------------------------------
>MANNM933-19|Microphotina viridula|COI-5P|BOLD:ADY3505|
------------------------------------------------------------------------------------------TTAAGAATACTTATTCGAACAGAACTTAGTCAACCTGGTTGATTTATTGGAGAT---GATCAAATGTATAATGTCATTGTTACAGCCCATGCATTTATTATAATTTTCTTTATAGTTATACCAATTATAATCGGAGGTTTTGGTAATTGATTAATACCCCTTATA---TTAGGAACCCCAGATATAGCTTTTCCTCGAATAAATAATATAAGCTTCTGACTTCTTCCCCCTTCCATTATTCTCCTTCTTATTAGAAGAATAGTAGAAAGAGGAGCTGGAACAGGATGAACTGTATATCCCCCCTTATCAGCAAGAATTGCTCACGCCGGACCTGCTGTCGATTTA---ACAATCTTTTCCCTTCATTTAGCTGGAATATCAAGAATTATAGGGGCTGTAAATTTTATTTCAACCATAATTAATATAAAACCTCCCTCAATAAAACAAACTCAAATCCCTTTATTTGTATGATCTGTAGGTATTACAGCTCTTCTTTTATTATTATCTTTACCTGTATTAGCAGGT---GCAATCACTATATTATTAACAGACCGAAACCTTAACACATCATTCTTT-------------------------------------------------------------------------------------------------------------------------------------------------------------------------------------------------------------------------------------------
>MANNM935-19|Microphotina viridula|COI-5P|BOLD:ADY3505|
---------------------------------------------------------------------------------ACTTCTTTA---AGAATACTTATTCGAACAGAACTTAGTCAACCTGGTTGATTTATTGGAAAT---GATCAAATGTATAATGTCATTGTTACAGCCCATGCATTTATTATAATTTTCTTTATAGTTATACCAATTATAATCGGAGGTTTTGGTAATTGATTAATACCCCTTATA---TTAGGAACCCCAGATATAGCTTTTCCTCGAATAAATAATATAAGCTTCTGACTTCTTCCCCCTTCCATTATTCTCCTTCTTATTAGAAGAATAGTAGAAAGAGGAGCTGGAACAGGATGAACTGTATATCCCCCCTTATCAGCAAGAATTGCTCACGCCGGACCTGCTGTCGATTTA---ACAATCTTTTCCCTTCATTTAGCTGGAATATCAAGAATTATAGGGGCTGTAAATTTTATTTCAACCATAATTAATATAAAACCTCCCTCAATAAAACAAACTCAAATCCCTTTATTTGTATGATCTGTAGGTATTACAGCTCTTCTTTTATTATTATCTTTACCTGTATTAGCAGGT---GCAATCACTATATTATTAACAGACCGAAACCTTAACACATCATTCTTTGATCCAGTAGGAGGGGGAGATCCTATCCTCTATCAACATTTA-------------------------------------------------------------------------------------------------------------------------------------------------------------------------------------------------
>MANNM936-19|Microphotina viridula|COI-5P|BOLD:ADY3505|
---------------------------------------ACATTATACTTTATCTTCGGTGCTTGAGCAGGAATATTAGGAACTTCTTTA---AGAATACTTATTCGAACAGAACTTAGTCAACCTGGTTGATTTATTGGAGAT---GATCAAATGTATAATGTCATTGTTACAGCCCATGCATTTATTATAATTTTCTTTATAGTTATACCAATTATAATCGGAGGTTTTGGTAATTGATTAATACCCCTTATA---TTAGGAACCCCAGATATAGCTTTTCCTCGAATAAATAATATAAGCTTCTGACTTCTTCCCCCTTCCATTATTCTCCTTCTTATTAGAAGAATAGTAGAAAGAGGAGCTGGAACAGGATGAACTGTATATCCCCCCTTATCAGCAAGAATTGCTCACGCCGGACCTGCTGTCGATTTA---ACAATCTTTTCCCTTCATTTAGCTGGAATATCAAGAATTATAGGGGCTGTAAATTTTATTTCAACCATAATTAATATAAAACCTCCCTCAATAAAACAAACTCAAATCCCTTTATTTGTATGATCTGTAGGTATTACAGCTCTTCTTTTATTATTATCTTTACCTGTATTAGCAGGT---GCAATCACTATATTATTAACAGACCGAAACCTTAACACATCATTCTTTGATCCAGTAGGAGGGGGAGATCCTATCCTCTATCAACATTTA-------------------------------------------------------------------------------------------------------------------------------------------------------------------------------------------------
>MANNM937-19|Microphotina viridula|COI-5P|BOLD:ADY3505|
---------------------------------------------------------------------------------ACTTCTTTA---AGAATACTTATTCGAACAGAACTTAGTCAACCTGGTTGATTTATTGGAGAT---GATCAAATGTATAATGTCATTGTTACAGCCCATGCATTTATTATAATTTTCTTTATAGTTATACCAATTATAATCGGAGGTTTTGGTAATTGATTAATACCCCTTATA---TTAGGAACCCCAGATATAGCTTTTCCTCGAATAAATAATATAAGCTTCTGACTTCTTCCCCCTTCCATTATTCTCCTTCTTATTAGAAGAATAGTAGAAAGAGGAGCTGGAACAGGATGAACTGTATATCCCCCCTTATCAGCAAGAATTGCTCACGCCGGACCTGCTGTCGATTTA---ACAATCTTTTCCCTTCATTTAGCTGGAATATCAAGAATTATAGGGGCTGTAAATTTTATTTCAACCATAATTAATATAAAACCTCCCTCAATAAAACAAACTCAAATCCCTTTATTTGTATGATCTGTAGGTATTACAGCTCTTCTTTTATTATTATCTTTACCTGTATTAGCAGGT---GCAATCACTATATTATTAACAGACCGAAACCTTAACACATCATTCTTTGATCCAGTAGGAGGGGGAGATCCTATCCTCTATCAACATTTA-------------------------------------------------------------------------------------------------------------------------------------------------------------------------------------------------
>MANNM939-19|Liturgusa milleri|COI-5P|BOLD:ADY4514|
---------------------------------------ACTCTATACTTCGTATTTGGAGCTTGAGCCGGTATGCTAGGAACATCATTA---AGAATACTTATTCGAACAGAGTTAGGTCAACCAGGATCATTAATTGGAGAT---GATCAAATCTATAATGTAATTGTAACAGCTCACGCATTTATTATAATTTTCTTCATGGTTATACCTATTATAATTGGAGGTTTTGGAAATTGATTAGTACCTTTAATA---CTAGGAGCACCAGATATAGCTTTTCCACGTATAAATAATATAAGATTTTGACTACTCCCACCATCCATTATATTACTTTTAATTGGAAGAATTATTGAAAATGGAGCAGGGACAGGATGAACTGTATATCCACCTTTATCAGCAAGAATTGCTCACGCTGGGCCAGCAGTTGATTTA---ACAATTTTTTCACTTCATTTAGCAGGTATATCAAGAATTATAGGAGCTGTAAATTTTATTTCAACTATAATTAATATAAAACCATCAACTATAAATCAATCACAAATACCTTTATTTGTATGATCAGTTGGAATTACAGCTATTTTATTATTATTATCACTACCTGTATTAGCTGGT---GCTATTACTATATTATTAACAGATCGAAATTTAAATACATCTTTTTTCGACCCTGCTGGAGGAGGAGATCCAATTTTATACCAACATTTA-------------------------------------------------------------------------------------------------------------------------------------------------------------------------------------------------
>MANNM940-19|Liturgusa milleri|COI-5P|BOLD:ADY4514|
---------------------------------------------------------GGAGCTTGAGCCGGTATACTAGGAACATCATTA---AGAATACTTATTCGAACAGAGTTAGGTCAACCAGGATCATTAATTGGAGAT---GATCAAATCTATAATGTAATTGTAACAGCTCACGCATTTATTATAATTTTCTTCATGGTTATACCTATTATAATTGGAGGTTTTGGAAATTGATTAGTACCTTTAATA---CTAGGAGCACCAGATATAGCTTTTCCACGTATAAATAATATAAGATTTTGACTACTCCCACCATCCATTATATTACTTTTAATTGGAAGAATTATTGAAAATGGAGCAGGGACAGGATGAACTGTATATCCACCTTTATCAGCAAGAATTGCTCACGCTGGGCCAGCAGTTGATTTA---ACAATTTTTTCACTTCATTTAGCAGGTATATCAAGAATTATAGGAGCTGTAAATTTTATTTCAACTATAATTAATATAAAACCATCAACTATAAATCAATCACAAATACCTTTATTTGTATGATCAGTTGGAATTACAGCTATTTTATTATTATTATCACTACCTGTATTAGCTGGT---GCTATTACTATATTATTAACAGATCGAAATTTAAATACATCTTTTTTCGACCCTGCTGGAGGAGGAGATCCAATTTTATACCAACATTTA-------------------------------------------------------------------------------------------------------------------------------------------------------------------------------------------------
>MANNM942-19|Choeradodis strumaria|COI-5P|BOLD:ADZ0458|
------------------------------------------------------------------------------------------------------------------------CAACCAGGCTCTTTAATTAGAGAT---GATCAAGTTTATAACGTCATTGTAACAGCACATGCTTTCATTATAATCTTCTTTATAGTTATACCCATTATAATTGGAGGATTTGGTAATTGACTTATTCCTTTAATA---CTTGGAGCTCCTGATATAGCTTTTCCTCGAATAAATAATATAAGTTTTTGATTACTTCCTCCCTCAATTTTATTACTATTAATTAGCAGTACTGTAGAAAGAGGGGCTGGAACAGGTTGAACAGTATATCCCCCTCTTTCAGCAAGAATTGCTCATGCAGGAACTGCAGTAGATTTA---ACAATCTTCTCTCTCCATCTTGCTGGAATATCTAGTATTATAGGAGCTGTAAATTTTATTACAACTATGATTAATATAAAACCAATCTACATAAATCAAACTCAACTACCCTTATTTGTATGATCTGTAGGAATTACAGCCCTATTACTACTACTATCTTTGCCCGTTTTAGCTGGA---GCAATTACAATACTATTAACTGATCGAAACCTTAATACATCATTTTTTGACCCTGCTGGAGGGGGAGATCCCATTCTCTATCAACATTTA-------------------------------------------------------------------------------------------------------------------------------------------------------------------------------------------------
>MANNM943-19|Metacanthops amazonica|COI-5P|BOLD:ADY0336|
---------------------------------------ACATTATATTTCATCTTCGGAGCATGAGCCGGAATATTAGGAACATCTTTA---AGTGTAATTATCCGAACGGAATTAGGCCAACCCGGACCTTTTTTAGAAGAT---GATCAAATTTATAATGTTATTGTCACAACTCATGCATTTATTATAATTTTCTTTATGGTTATACCCATTATAATTGGAGGATTTGGAAATTGATTAATTCCCTTAATA---TTAAGTGCACCTGATATAGCATTTCCCCGTATAAATAACATAAGCTTTTGATTACTTCCACCCTCTATTCTTCTTCTTCTTATTGGAAGAATAGTAGAAAGAGGAGCTGGTACAGGATGAACAGTTTATCCTCCTTTAGCAAGAAATATTGCTCATATAGGACCTGCAGTGGATTTA---ACAATCTTCTCTCTTCATCTTGCTGGAATATCTAGTATTATAGGAGCAATTAACTTCATCTCAACTATAATTAATATAAAACCCATTTATATAAATCAAACTCAAGTATCCTTATTTGTTTGATCAGTAGGAATTACTGCAATCCTCCTTTTACTTTCACTCCCCGTTCTTGCAGGA---GCAATCACTATACTACTTACAGATCGAAATTTAAATACATCATTCTTTGATCCTGCAGGAGGAGGTGACCCTATTTTATATCAACATTTA-------------------------------------------------------------------------------------------------------------------------------------------------------------------------------------------------
>MANNM944-19|Metilia brunnerii|COI-5P|BOLD:ACP8801|
---------------------------------------ACTTTATATTTTATCTTTGGTGCATGAGCCGGAATATTAGGAGCATCTTTA---AGTATTCTTATTCGAATAGAATTAGGTCAAACTGGTTCTCTTATAGGAAAT---GATCAAATTTATAATGTTATTGTTACGGCTCATGCATTTATTATAATTTTTTTTATAGTTATACCTATTATAATTGGAGGATTTGGAAACTGATTAATTCCCTTAATA---TTAGGTTCACCTGATATAGCATTTCCACGAATAAATAATATAAGTTTTTGATTACTCCCCCCATCTATTCTCCTTCTTCTTTTTGGAAGATTATTAGAAGGAGGAGCTGGAACAGGATGGACAGTTTATCCACCTTTAGCAAGAAATATTGCTCATGCAGGACCTGCGGTAGATTTA---ACAATTTTTTCCCTTCATCTTGCCGGAATATCCAGAATTATAGGAGCAGTAAACTTTATTTCAACTATATTTAATATAAAATCTCCCCAGATAAATTATATACAAGTACCTCTATTTATTTGATCCGTAGGAATTACTGCTGCTCTTCTTTTACTTTCACTTCCTGTCCTTGCTGGT---GCAATTACTATATTACTTACAGATCGAAATTTTAATACATCGTTTTTTGATCCAGCTGGAGGGGGAGATCCTATTTTATACCAACATTTA-------------------------------------------------------------------------------------------------------------------------------------------------------------------------------------------------
>MANNM946-19|Bantia fusca|COI-5P|BOLD:ADY7141|
---------------------------------------ACATTATATTTTATTTTCGGAGCATGAGCAGGTATTATAGGAACATCATTA---AGAGTTTTAGTTCGAACAGAATTAGGAAATCCAGGATCTATTATTGGAGAT---GATCAAATTTATAATGTTGTAGTTACAGCCCATGCTTTCATTATAATTTTTTTTATAGTAATACCAATTATAATTGGAGGATTCGGAAATTGATTAATCCCACTTATA---TTAGGTTCCCCTGATATAGCATTCCCACGAATAAATAATATAAGATTCTGATTATTACCACCATCAATCATTTTATTAATTATAGGAAGATTTGTAGAAAGAGGAGCAGGAACAGGATGAACAGTATATCCTCCTCTTTCTACAAATATAGCTCATTCAGGTCCAGCTGTAGATTTA---ACGATTTTTTCTTTACATTTAGCAGGAATATCAAGAATTATAGGAGCAATCAACTTTATTACAACAATAATCAATATAAAACCTATTTATATAACCCAAACTCAACTTCCATTATTTATTTGATCAGTAGGTATTACTGCATTACTTCTTCTTCTATCTCTTCCTGTTTTAGCAGGG---GCTATTACAATACTTTTAACTGATCGAAATTTAAATACATCATTTTTTGATCCTGCTGGAGGTGGTGATCCAATTTTATATCAACATTTA-------------------------------------------------------------------------------------------------------------------------------------------------------------------------------------------------
>MANNM948-19|Oxyopsis saussurei|COI-5P||
------------------------------------------------------------------------------------------------------------------------------------------------------------------------------------------------------------------------------------------------------------------------------------------------------------------------------------------------------------------------------------------------------------------------------------------------------------------TTACACTTAGCAGGAATATCAAGAATTATAGGAGCTGTAAATTTTATTACAACTATAATCAATATAAAACCTTTATACATAAATCAAACACAAATCCCACTTTTTGTATGGTCAGTTGGTATTACAGCACTTTTACTTCTTTTATCTTTACCTGTTCTTGCAGGA---GCAATTACTATATTATTAACAGATCGAAATCTTAATACCTCTTTTTTTGATCCA-------------------------------------------------------------------------------------------------------------------------------------------------------------------------------------------------------------------------------------
>MANNM949-19|Oxyopsis saussurei|COI-5P|BOLD:ADU8622|
------------------------------------------------TTTTTTTTTGGTGCTTGAGCAGGTATACTTGGGACTTCTTTA---AGAATTTTAATTCGAACAGAATTAGGTCAATCAGGATCTTTATTAGGGGAT---GATCAAATTTATAATGTTATTGTAACCGCTCATGCCTTTATTATAATTTTTTTTATAGTTATACCAATTATAATTGGTGGATTTGGTAATTGATTAGTACCATTAATA---TTAGGAGCTCCAGATATAGCCTTCCCACGAATAAATAATATAAGATTTTGACTTCTTCCACCCTCTATTTTATTATTATTAATTGGAAGAATAGTAGAAAGAGGTGCAGGTACTGGCTGAACAGTTTATCCACCTCTTTCAGCAAATATTGCTCATGCTGGTACAGCAGTAGATTTA---ACTATTTTTTCTTTACACTTAGCAGGAATATCGAGAATTATAGGAGCTGTAAATTTTATTACAACTATAATCAATATAAAACCTTTATACATAAATCAAACACAAATCCCACTTTTTGTATGGTCAGTTGGTATTACAGCACTTTTACTTCTTTTATCTTTACCTGTTCTTGCAGGA---GCAATTACTATATTATTAACAGATCGAAATCTTAATACCTCTTTTTTTGATCCAGCTGGAGGAGGT-------------------------------------------------------------------------------------------------------------------------------------------------------------------------------------------------------------------------
>MANNM950-19|Oxyopsis saussurei|COI-5P|BOLD:ADU8622|
------------------------------------------------------------------------------------------------------------ACAGAATTAGGTCAATCAGGATCTTTATTAGGGGAT---GATCAAATTTATAATGTTATTGTAACCGCTCATGCCTTTATTATAATTTTTTTTATAGTTATACCAATTATAATTGGTGGATTTGGTAATTGATTAGTACCATTAATA---TTAGGAGCTCCAGATATAGCCTTCCCACGAATAAATAATATAAGATTTTGACTTCTTCCACCCTCTATTTTATTATTATTAATTGGAAGAATAGTAGAAAGAGGTGCAGGTACTGGCTGAACAGTTTATCCACCTCTTTCAGCAAATATTGNTCATGCTGGTACAGCAGTAGATTTA---ACTATTTTTTCTTTACACTTAGCAGGAATATCGAGAATTATAGGAGCTGTAAATTTTATTACAACTATAATCAATATAAAACCTTTATACATAAATCAAACACAAATCCCACTTTTTGTATGGTCAGTTGGTATTACAGCACTTTTACTTCTTTTATCTTTACCTGTTCTTGCAGGA---GCAATTACTATATTATTAACAGATCGAAATCTTAATACCTCTTTTTTTGATCCAGCTGGAGGA----------------------------------------------------------------------------------------------------------------------------------------------------------------------------------------------------------------------------
>MANNM951-19|Oxyopsis saussurei|COI-5P|BOLD:ADU8622|
---------------------------------------------------------------------------------------------------------------------------------TCTTTATTAGGGGAT---GATCAAATTTATAATGTTATTGTAACCGCTCATGCCTTTATTATAATTTTTTTTATAGTTATACCAATTATAATTGGTGGATTTGGTAATTGATTAGTACCATTAATA---TTAGGAGCTCCAGATATAGCCTTCCCACGAATAAATAATATAAGATTTTGACTTCTTCCACCCTCTATTTTATTATTATTAATTGGAAGAATAGTAGAAAGAGGTGCAGGTACTGGCTGAACAGTTTATCCACCTCTTTCAGCAAATATTGCTCATGCTGGTACAGCAGTAGATTTA---ACTATTTTTTCTTTACACTTAGCAGGAATATCGAGAATTATAGGAGCTGTAAATTTTATTACAACTATAATCAATATAAAACCTTTATACATAAATCAAACACAAATCCCACTTTTTGTATGGTCAGTTGGTATTACAGCACTTTTACTTCTTTTATCTTTACCTGTTCTTGCAGGA---GCAATTACTATATTATTAACAGATCGAAATCTTAATACCTCTTTTTTTGATCCA-------------------------------------------------------------------------------------------------------------------------------------------------------------------------------------------------------------------------------------
>MANNM953-19|Parastagmatoptera unipunctata|COI-5P|BOLD:AGJ9015|
---------------------------------------ACATTATATTTTGTCTTTGGTGCTTGAGCAGGTATACTCGGAACATCTTTA---AGAATTTTAATTCGAACAGAATTAGGTCAACCAGGCTATTTAATTGGTGAT---GATCAAATTTATAATGTTATTGTAACTGCCCACGCTTTTATCATAATTTTTTTTATAGTAATACCAATTATGATTGGTGGATTTGGTAATTGATTAGTACCTTTAATA---CTAGGAGCCCCAGATATAGCATTTCCTCGAATAAATAATATAAGATTTTGGCTTCTTCCACCCTCAATCTTACTTTTATTAATTAGAAGAATAGTAGAAAGAGGAGCTGGTACTGGCTGAACAGTTTATCCCCCTCTTTCAGCCAGTATTGCCCATGCTGGTCCAGCAGTAGATTTA---ACAATTTTTTCTTTACATCTCGCCGGAATATCAAGAATTATAGGTGCTGTAAATTTTATCACAACCATAATTAATATGAAACCTTTATATATAAATCAAACCCAAATTCCACTTTTTGTTTGATCAGTAGGTATTACAGCTCTTTTATTATTATTATCACTTCCTGTTCTTGCAGGA---GCAATTACTATACTTTTAACAGACCGGAATCTTAATACTTCTTTTTTTGATCCTGCAGGAGGAGGAGATCCAATTTTATATCAACACCTA-------------------------------------------------------------------------------------------------------------------------------------------------------------------------------------------------
>MANNM954-19|Parastagmatoptera unipunctata|COI-5P|BOLD:ADY0831|
---------------------------------------ACATTATATTTTATCTTTGGTGCTTGAGCAGGTATACTCGGAACATCTTTA---AGAATTTTAATTCGAACAGAATTAGGTCAACCAGGTTATTTAATTGGTGAT---GATCAAATTTACAATGTTATTGTAACTGCTCACGCTTTTATCATAATTTTTTTTATAGTAATACCAATTATAATTGGTGGATTTGGTAATTGATTAGTACCTTTAATA---CTAGGAGCCCCAGATATAGCATTTCCTCGAATAAATAATATAAGATTTTGACTTCTTCCACCCTCAATCTTACTTTTATTAATTAGAAGAATAGTAGAAAGAGGAGCTGGTACTGGTTGAACAGTTTATCCTCCTCTTTCAGCCAGTATTGCACATGCTGGTCCAGCAGTAGATTTA---ACAATTTTTTCTTTACATCTCGCCGGAATATCAAGAATTATAGGTGCTGTAAATTTCATTACAACCATAATTAACATGAAACCTTTATATATAAATCAAACCCAAATTCCACTTTTTGTTTGATCAGTAGGTATTACAGCTCTTTTATTATTATTATCACTTCCTGTTCTTGCAGGA---GCAATTACCATACTTTTAACAGACCGAAATCTTAATACTTCTTTTTTTGATCCTGCAGGAGGAGGAGATCCAATTTTATATCAACACCTA-------------------------------------------------------------------------------------------------------------------------------------------------------------------------------------------------
>MANNM955-19|Photina pilosa|COI-5P|BOLD:ADZ7611|
---------------------------------------ACATTATATTTTATTTTTGGTGCATGAGCAGGAATATTAGGTACATCGTTA---AGTATTTTAATTCGCACAGAATTAGGTCAACCTGGCTCACTAATTGGAGAT---GATCAAATTTATAACGTTATTGTTACAGCTCATGCATTTATCATAATTTTCTTTATAGTAATACCCATTATAATTGGTGGTTTTGGTAATTGATTAGTACCTTTAATA---TTAGGAGCTCCAGATATAGCTTTCCCTCGAATAAATAATATAAGTTTTTGACTTCTACCGCCTTCTATTATTTTATTATTAATTAGAAGAACTGTAGAAAGAGGAGCTGGTACAGGTTGAACTGTTTATCCGCCTCTTTCTGCTAGTATTGCTCATGCAGGACCAGCAGTAGATTTA---ACAATTTTTTCTCTCCATTTAGCAGGAACATCTAGAATTATAGGTGCAGTAAATTTCATTTCAACCATAATTAATATAAAACCTCTATCAATAAACCAAACACAAATACCTTTATTTGTTTGATCTGTAGGAATTACTGCCTTACTTCTTCTTCTCTCCCTTCCTGTTTTAGCTGGA---GCTATTACTATATTATTAACAGATCGTAACTTAAATACATCATTTTTTGATCCTGCTGGAGGAGGAGATCCCATTTTATATCAACATTTA-------------------------------------------------------------------------------------------------------------------------------------------------------------------------------------------------
>MANNM956-19|Photina pilosa|COI-5P|BOLD:ADZ7611|
---------------------------------------ACATTATATTTTATTTTTGGTGCGTGAGCAGGAATATTAGGTACATCGTTA---AGTATTTTAATTCGCACAGAATTAGGTCAACCTGGCTCACTAATTGGAGAT---GATCAAATTTATAACGTTATTGTTACAGCTCATGCATTTATCATAATTTTCTTTATAGTAATACCCATTATAATTGGTGGTTTTGGTAATTGATTAGTACCTTTAATA---TTAGGAGCTCCAGATATAGCTTTCCCTCGAATAAATAATATAAGTTTTTGACTTCTACCGCCTTCTATTATTTTATTATTAATTAGAAGAACTGTAGAAAGAGGAGCTGGTACAGGTTGAACTGTTTATCCGCCTCTTTCTGCTAGTATTGCTCATGCAGGACCAGCAGTAGATTTA---ACAATTTTTTCTCTCCATTTAGCAGGAATATCTAGAATTATAGGTGCAGTAAATTTCATTTCAACCATAATTAATATAAAACCTCTATCAATAAACCAAACACAAATACCTTTATTTGTTTGATCTGTAGGAATTACTGCCTTACTTCTTCTTCTCTCCCTTCCTGTTTTAGCTGGA---GCTATTACTATATTATTAACAGATCGTAACTTAAATACATCATTTTTTGATCCTGCTGGAGGAGGAGATCCCATTTTATATCAACATTTA-------------------------------------------------------------------------------------------------------------------------------------------------------------------------------------------------
>MANNM957-19|Stagmatoptera supplicaria|COI-5P|BOLD:ACR3432|
---------------------------------------------------------------------GGTATACTTGGAACATCATTA---AGAATTTTAATTCGAACTGAATTAGGTCAACCAGGATTCTTAATTGGTGAT---GACCAAATTTATAATGTTATTGTAACTGCTCACGCTTTTATCATAATTTTTTTTATAGTTATACCTATTATGATTGGTGGTTTTGGAAATTGATTAGTACCTTTAATA---TTAGGAACTCCAGATATAGCATTTCCACGAATAAATAACATAAGATTTTGACTCCTCCCACCCTCAATTATATTATTATTAATTAGAGGAATAGTTGAAAGAGGAGCAGGAACTGGTTGAACAGTTTATCCTCCTCTTTCAGCAAGTATTGCACATGCTGGACCAGCTGTTGATTTA---ACTATTTTCTCCCTTCATCTTGCAGGAATATCAAGAATTATAGGAGCAGTAAATTTTATTACAACTATAATTAACATAAAACCTTTTTATATAAACCAAACTCAAGTTCCTCTTTTTGTATGATCGGTTGGTATTACTGCATTATTATTATTATTATCTTTACCCATTCTTGCAGGA---GCAATCACTATACTTCTTACTGATCGAAATCTTAATACATCATTCTTTGATCCAGCAGGGGGTGGAGACCCAATTTTATATCAACACTTA-------------------------------------------------------------------------------------------------------------------------------------------------------------------------------------------------
>MANNM958-19|Alangularis multilobata|COI-5P|BOLD:ADZ6024|
---------------------------------------------------------------------GGAATACTTGGAACATCATTA---AGAATTTTAATTCGTACAGAATTAGGTCAACCAGGGTTATTAATTGGTGAT---GATCAAATTTATAATGTTATTGTAACTGCCCATGCTTTTATTATAATTTTTTTTATAGTTATACCAATCATAATTGGTGGATTTGGAAATTGATTAGTACCTTTAATA---CTTGGGGCTCCTGATATAGCATTTCCACGAATAAATAATATAAGATTTTGACTTTTACCACCTTCAATTATATTATTATTAATTAGAAGTATAGTAGAAAGAGGGGCAGGAACTGGTTGAACAGTTTATCCTCCTCTTTCAGCAAGAATTGCACATGCTGGACCAGCAGTAGATTTA---ACTATTTTTTCCTTACACCTTGCAGGAATATCTAGAATTATAGGAGCTGTAAATTTCATTACAACAATAATTAATATAAAGCCTTTATATATAAATCAAACACAAATTCCACTTTTTGTATGATCAGTTGGTATTACAGCTCTTTTATTATTATTATCTTTACCTGTACTTGCAGGA---GCAATTACTATGCTTTTAACCGATCGAAACCTTAATACCTCATTTTTTGATCCTGCTGGGGGAGGAGATCCAATTTTATATCAACATTTA-------------------------------------------------------------------------------------------------------------------------------------------------------------------------------------------------
>MANNM959-19|Alangularis multilobata|COI-5P|BOLD:ADZ6024|
------------------------------------------------------------------------ATACTTGGAACATCATTA---AGAATTTTAATTCGTACAGAATTAGGTCAACCAGGGTTATTAATTGGTGAT---GATCAAATTTATAATGTTATTGTAACTGCCCATGCTTTTATTATAATTTTTTTTATAGTTATACCAATCATAATTGGTGGATTTGGAAATTGATTAGTACCTTTAATA---CTTGGGGCTCCTGATATAGCATTTCCACGAATAAATAATATAAGATTTTGACTTTTACCACCTTCAATTATATTATTATTAATTAGAAGTATAGTAGAAAGAGGGGCAGGAACTGGTTGAACAGTTTATCCTCCTCTTTCAGCAAGAATTGCACATGCTGGACCAGCAGTAGATTTA---ACTATTTTTTCCTTACACCTTGCAGGAATATCTAGAATTATAGGAGCTGTAAATTTCATTACAACAATAATTAATATAAAGCCTTTATATATAAATCAAACACAAATTCCACTTTTTGTATGATCAGTTGGTATTACAGCTCTTTTATTATTATTATCTTTACCTGTACTTGCAGGA---GCAATTACTATGCTTTTAACCGATCGAAACCTTAATACCTCATTTTTTGATCCTGCTGGGGGAGGAGATCCAATTTTATATCAACATTTA-------------------------------------------------------------------------------------------------------------------------------------------------------------------------------------------------
>MANNM960-19|Alangularis multilobata|COI-5P|BOLD:ADZ6024|
---------------------------------------ACATTATATTTTATCTTTGGCGCTTGAGCAGGAATACTTGGAACATCATTA---AGAATTTTAATTCGTACAGAATTAGGTCAACCAGGGTTATTAATTGGTGAT---GATCAAATTTATAATGTTATTGTAACTGCCCATGCTTTTATTATAATTTTTTTTATAGTTATACCAATCATAATTGGTGGATTTGGAAATTGATTAGTACCTTTAATA---CTTGGGGCTCCTGATATAGCATTTCCACGAATAAATAATATAAGATTTTGACTTTTACCACCTTCAATTATATTATTATTAATTAGAAGTATAGTAGAAAGAGGGGCAGGAACTGGTTGAACAGTTTATCCTCCTCTTTCAGCAAGAATTGCACATGCTGGACCAGCAGTAGATTTA---ACTATTTTTTCCTTACACCTTGCAGGAATATCTAGAATTATAGGAGCTGTAAATTTCATTACAACAATAATTAATATAAAGCCTTTATATATAAATCAAACACAAATTCCACTTTTTGTATGATCAGTTGGTATTACAGCTCTTTTATTATTATTATCTTTACCTGTACTTGCAGGA---GCAATTACTATGCTTTTAACCGATCGAAACCTTAATACCTCATTTTTTGATCCTGCTGGGGGAGGAGATCCAATTTTATATCAACATTTA-------------------------------------------------------------------------------------------------------------------------------------------------------------------------------------------------
>MANNM961-19|Microphotina viridescens|COI-5P|BOLD:ACR2312|
---------------------------------------ACATTATACTTTATCTTTGGAGTATGAGCAGGGATACTAGGAACTTCTTTA---AGAATATTAATCCGAACAGAACTTAATCAACCTGGCTCATTCATTGGAGAT---GATCAAATCTATAATGTCATTGTTACAATTCATGCATTTATTATAATTTTCTTTATAGTTATACCAATTATAATTGGAGGTTTTGGTAATTGATTAGTACCATTAATA---TTAGGAGCCCCAGATATAGCTTTTCCTCGAATAAACAACATAAGTTTTTGGCTCCTACCTCCTTCTATTGTTCTCCTTCTTATTAGAAGAATAGTAGAAGGGGGAGCCGGAACAGGATGAACTGTATATCCCCCTTTATCAGCAAGAATTGCCCATGCCGGTCCTGCTGTTGATCTA---ACAATTTTTTCCCTTCATTTAGCTGGAATATCAAGAATTATAGGAGCTGTAAATTTTATTTCAACCATAATCAATATAAAACCTTTCTCAATAAAGCAAACCCAAGTTCCTTTATTTGTATGATCTGTAGGTATTACAGCCCTTCTCTTACTATTATCCTTACCTGTATTAGCAGGT---GCAATCACTATACTATTAACAGACCGAAATCTTAATACATCATTCTTTGACCCATCGGGTGGGGGAGATCCTATCCTTTATCAACATTTA-------------------------------------------------------------------------------------------------------------------------------------------------------------------------------------------------
>MANNM962-19|Microphotina viridescens|COI-5P|BOLD:ACR2312|
---------------------------------------ACATTATACTTTATCTTTGGAGTATGAGCAGGGATACTAGGAACTTCTTTA---AGAATATTAATCCGAACAGAACTTAATCAACCTGGCTCATTCATTGGAGAT---GATCAAATCTATAATGTCATTGTTACAATTCATGCATTTATTATAATTTTCTTTATAGTTATACCAATTATAATTGGAGGTTTTGGTAATTGATTAGTACCATTAATA---TTAGGAGCCCCAGATATAGCTTTTCCTCGAATAAACAACATAAGTTTTTGGCTCCTACCTCCTTCTATTGTTCTCCTTCTTATTAGAAGAATAGTAGAAGGGGGAGCCGGAACAGGATGAACTGTATATCCCCCTTTATCAGCAAGAATTGCCCATGCCGGTCCTGCTGTTGATCTA---ACAATTTTTTCCCTTCATTTAGCTGGAATATCAAGAATTATAGGAGCTGTAAATTTTATTTCAACCATAATCAATATAAAACCTTTCTCAATAAAGCAAACCCAAGTTCCTTTATTTGTATGATCTGTAGGTATTACAGCCCTTCTCTTACTATTATCCTTACCTGTATTAGCAGGT---GCAATCACTATACTATTAACAGACCGAAATCTTAATACATCATTCTTTGACCCATCGGGTGGGGGAGATCCTATCCTTTATCAACATTTA-------------------------------------------------------------------------------------------------------------------------------------------------------------------------------------------------
>MANNM963-19|Microphotina viridescens|COI-5P|BOLD:ACR2312|
---------------------------------------ACATTATACTTTATCTTTGGAGTATGAGCAGGGATACTAGGAACTTCTTTA---AGAATATTAATCCGAACAGAACTTAATCAACCTGGCTCATTCATTGGAGAT---GATCAAATCTATAATGTCATTGTTACAATTCATGCATTTATTATAATTTTCTTTATAGTTATACCAATTATAATTGGAGGTTTTGGTAATTGATTAGTACCATTAATA---TTAGGAGCCCCAGATATAGCTTTTCCTCGAATAAACAACATAAGTTTTTGGCTCCTACCTCCTTCTATTGTTCTCCTTCTTATTAGAAGAATAGTAGAAGGGGGAGCCGGAACAGGATGAACTGTATATCCCCCTTTATCAGCAAGAATTGCCCATGCCGGTCCTGCTGTTGATCTA---ACAATTTTTTCCCTTCATTTAGCTGGAATATCAAGAATTATAGGAGCTGTAAATTTTATTTCAACCATAATCAATATAAAACCTTTCTCAATAAAGCAAACCCAAGTTCCTTTATTTGTATGATCTGTAGGTATTACAGCCCTTCTCTTACTATTATCCTTACCTGTATTAGCAGGT---GCAATCACTATACTATTAACAGACCGAAATCTTAATACATCATTCTTTGACCCATCGGGTGGGGGAGATCCTATCCTTTATCAACATTTA-------------------------------------------------------------------------------------------------------------------------------------------------------------------------------------------------
>MANNM964-19|Parastagmatoptera unipunctata|COI-5P|BOLD:ADY0831|
---------------------------------------------------------------------------------ACATCTTTA---AGAATTTTAATTCGAACAGAATTAGGTCAACCAGGTTATTTAATTGGTGAT---GATCAAATTTACAATGTTATTGTAACTGCTCACGCTTTTATCATAATTTTTTTTATAGTAATACCAATTATAATTGGTGGATTTGGTAATTGATTAGTACCTTTAATA---CTAGGAGCCCCAGATATAGCATTTCCTCGAATAAATAATATAAGATTTTGACTTCTTCCACCCTCAATCTTACTTTTATTAATTAGAAGAGTAGTAGAAAGAGGAGCTGGTACTGGTTGAACAGTTTATCCTCCTCTTTCAGCTAGTATTGCACATGCTGGTCCAGCAGTAGATTTA---ACAATTTTTTCTTTACATCTCGCCGGAATATCAAGAATTATAGGTGCTGTAAATTTTATTACAACCATAATTAACATGAAACCTTTATATATAAATCAAACCCAAATTCCACTTTTTGTTTGATCAGTAGGTATTACAGCTCTTTTATTATTATTATCACTTCCTGTTCTTGCAGGA---GCAATTACCATACTTTTAACAGACCGAAATCTTAATACTTCTTTTTTTGATCCTGCAGGAGGAGGAGATCCAATTTTATATCAACACCTA-------------------------------------------------------------------------------------------------------------------------------------------------------------------------------------------------
>MANNM965-19|Parastagmatoptera immaculata|COI-5P|BOLD:ACR2557|
------------------------------------------------------------------------------------------------------------------------------------------------------------------------------GCTCACGCTTTTATTATAATTTTTTTTATAGTAATACCAATTATAATTGGTGGATTTGGTAATTGACTAGTACCTTTAATA---CTTGGAGCCCCAGATATAGCTTTTCCCCGAATAAATAATATAAGATTTTGACTTCTTCCACCCTCAATTTTACTTTTAGTAATTAGAAGTATAGTTGAAAGAGGAGCAGGAACTGGTTGAACAGTTTACCCTCCTCTTTCAGCAAGTATTGCACATGCTGGTCCAGCAGTAGATTTA---ACAATTTTCTCTCTACATCTTGCTGGAATATCTAGAATCATAGGTGCTGTAAATTTCATTACAACTATAATTAATATAAAACCTTTATATATAAATCAAACCCAAATCCCACTTTTTGTTTGATCTGTAGGAATTACAGCTCTTTTATTATTATTGTCACTTCCTGTTCTTGCAGGA---GCAATTACCATACTTTTAACTGATCGAAACCTTAATACCTCTTTTTTTGATCCTGCGGGAGGAGGAGACCCAATTCTTTATCAACATTTA-------------------------------------------------------------------------------------------------------------------------------------------------------------------------------------------------
>MANNM966-19|Parastagmatoptera immaculata|COI-5P|BOLD:ACR2557|
---------------------------------------ACATTATATTTCATTTTTGGTGCTTGAGCAGGAATACTTGGAACATCTTTA---AGAATCTTAATTCGAACAGAATTAGGTCAACCAGGCTATCTAATTGGCGAT---GATCAAATTTATAATGTTATTGTAACCGCTCACGCTTTTATTATAATTTTTTTTATAGTAATACCAATTATAATTGGTGGATTTGGTAATTGACTAGTACCTTTAATA---CTTGGAGCCCCAGATATAGCTTTTCCCCGAATAAATAATATAAGATTTTGACTTCTTCCACCCTCAATTTTACTTTTAGTAATTAGAAGTATAGTTGAAAGAGGAGCAGGAACTGGTTGAACAGTTTACCCTCCTCTTTCAGCAAGTATTGCACATGCTGGTCCAGCAGTAGATTTA---ACAATTTTCTCTCTACATCTTGCTGGAATATCTAGAATCATAGGTGCTGTAAATTTCATTACAACTATAATTAATATAAAACCTTTATATATAAATCAAACCCAAATCCCACTTTTTGTTTGATCTGTAGGAATTACAGCTCTTTTATTATTATTGTCACTTCCTGTTCTTGCAGGA---GCAATTACCATACTTTTAACTGATCGAAACCTTAATACCTCTTTTTTTGATCCTGCAGGAGGA----------------------------------------------------------------------------------------------------------------------------------------------------------------------------------------------------------------------------
>MANNM967-19|Parastagmatoptera immaculata|COI-5P|BOLD:ACR2557|
---------------------------------------ACATTATATTTCATTTTTGGTGCTTGAGCAGGAATACTTGGAACATCTTTA---AGAATCTTAATTCGAACAGAATTAGGTCAACCAGGCTATCTAATTGGTGAT---GATCAAATTTATAATGTTATTGTAACCGCTCACGCTTTTATTATAATTTTTTTTATAGTAATACCAATTATAATTGGTGGATTTGGTAATTGACTAGTACCTTTAATA---CTTGGAGCCCCAGATATAGCTTTTCCCCGAATAAATAATATAAGATTTTGACTTCTTCCACCCTCAATTTTACTTTTAGTAATTAGAAGTATAGTTGAAAGAGGAGCAGGAACTGGTTGAACAGTTTACCCTCCTCTTTCAGCAAGTTTCGCACATGCTGGCCCAGCAGTAGATTTA---ACAATTTTCTCCCTACATCTTGCTGGAATATCTAGAATCATAGGTGCTGTAAATTTCATTACAACTATAATTAATATAAAACCTTTATATATAAATCAAACCCAAATCCCACTTTTTGTTTGATCTGTAGGAATTACAGCTCTTTTATTATTATTGTCACTTCCTGTTCTTGCAGGA---GCAATTACTATACTTTTAACTGATCGAAACCTTAATACCTCTTTTTTTGATCCTGCAGGAGGAGGAGATCCAATTCTTTATCAACATTTA-------------------------------------------------------------------------------------------------------------------------------------------------------------------------------------------------
>MANNM985-19|Angela trifasciata|COI-5P|BOLD:ADV0305|
---------------------------------------------------------------------GCTATACTAGGTACCTCCTTA---AGAATTTTAATTCGCACAGAACTGGGTCAACCAGGATCCTTAATTGGAGAT---GATCAAATTTATAACGTTATTGTAACAGCCCATGCATTCATTATAATTTTTTTTATAGTTATACCAATTATAATTGGAGGATTTGGAAACTGATTAATCCCTCTAATA---TTAGGAACACCAGATATAGCATTTCCTCGAATAAACAACATAAGATTTTGATTATTACCTCCATCTATTATTCTTCTCTTAATTGGAAGTGGGGTGGAAAGAGGAGCTGGAACAGGGTGGACAGTTTATCCCCCTCTCTCTGCAAGAATTGCTCATGCAGGATCTGCAGTTGATTTA---ACAATTTTCTCACTTCATCTTGCCGGTATATCTAGTATTATAGGTGCTATTAACTTCATCACAACTATAATCAATATAAAACCACTTTACATAAATCAAACTCAAATCCCACTATTTGTTTGATCTGTGGGAATTACAGCAGTCCTGCTTTTATTATCACTCCCTGTATTGGCAGGG---GCAATCACTATACTTCTTACTGACCGTAATTTAAATACATCATTTTTTGACCCTGCAGGAGGGGGGGACCCAATCCTTTATCAACACTTA-------------------------------------------------------------------------------------------------------------------------------------------------------------------------------------------------
>MANNM987-19|Angela saussurii|COI-5P|BOLD:ADX8530|
------------------------------------------------------------------------------------------TTAAGAATTTTAATCCGCACAGAGCTAGGACAACCAGGTTCATTAATTGGGGAT---GACCAAATTTATAATGTTATTGTTACAGCTCACGCCTTCATTATAATTTTCTTTATAGTTATACCTATTATAATTGGAGGCTTTGGAAACTGATTAATCCCTTTAATA---TTAGGGTCCCCTGATATAGCTTTCCCCCGAATAAACAATATAAGATTTTGATTACTACCACCCTCCATTTTACTCCTTTTAATTGGGAATATAGTAGAAAGTGGGGCGGGAACAGGTTGAACGGTTTATCCCCCTCTTTCTGCCAGAATTGCCCATGCAGGGCCTGCGGTAGATTTA---ACTATTTTCTCTTTACATCTTGCAGGTATATCTAGCATTATAGGAGCCATTAATTTTATTACTACTATAATTAATATAAAACCATTTTACATAAATCAAACCCAAATCCCATTATTTGTCTGAAGTGTAGGAATCACTGCTATTCTCCTTTTATTATCTCTACCTGTTTTAGCAGGT---GCTATTACAATACTACTAACAGATCGTAATCTCAACACTTCATTTTTTGACCCCGCAGGGGGAGGTGATCCTATTCTCTATCAACACTTA-------------------------------------------------------------------------------------------------------------------------------------------------------------------------------------------------
>MANNM991-19|Tithrone roseipennis|COI-5P|BOLD:ADY0044|
---------------------------------------ACATTATATTTTATTTTTGGAGCATGATCTGGTATACTAGGAACATCTTTA---AGAATTTTAATTCGAACAGAATTAGGTCAACCAGGTTCTTTAATTGGAGAT---GATCAAATTTATAATGTTATTGTTACAGCTCACGCTTTTATTATAATTTTTTTCATAGTTATACCAATTATAATTGGAGGATTTGGAAATTGATTAGTACCTTTAATA---TTAGGAGCACCTGATATAGCATTTCCACGAATGAATAATATAAGATTTTGATTATTACCTCCCTCAATTATTTTATTACTAATTGGAAGTATAGTAGAAAGAGGAGCTGGTACAGGATGAACCGTTTATCCTCCCTTAGCTTCTAGAATTGCTCACGCCGGACCAGCAGTTGACTTA---ACAATTTTTTCACTCCATTTAGCAGGTATATCAAGAATTATAGGAGCAGTAAATTTTATCTCAACTATATTTAACATAAAATCAATTACAATAAATCAAACACAAGTGCCTTTGTTTGTATGATCTGTAGGTATTACTGCTCTTCTATTATTATTATCACTACCTGTATTAGCAGGT---GCAATTACTATACTTTTAACAGACCGAAATTTAAATACCTCTTTTTTTGATCCTGCCGGAGGTGGGGATCCAATTTTATACCAACATTTA-------------------------------------------------------------------------------------------------------------------------------------------------------------------------------------------------
>MANNM992-19|Acontista gracilis|COI-5P|BOLD:ACR2242|
---------------------------------------ACTCTTTATTTTATTTTTGGAGCTTGATCAGGTATATTAGGAACATCTTTA---AGAATCTTAATTCGGACAGAATTAGGTCAACCTGGATCACTAATTGGTGAT---GATCAAATTTATAATGTTATTGTTACCGCTCATGCATTTATCATAATTTTTTTCATAGTAATACCAATTCTAATTGGAGGATTTGGAAATTGATTAGTACCTTTAATA---TTAGGAGCTCCTGATATAGCATTTCCCCGAATAAATAATATAAGTTTCTGACTTCTACCCCCCTCAATTATCCTTCTATTAATCGGAAGAATTGTAGAAAGAGGAGCAGGTACTGGATGAACTGTTTATCCCCCTCTTGCTGCAAGAATTGCTCATGCTGGGCCAGCAGTCGATTTA---ACAATTTTCTCTTTACATTTAGCAGGTATATCAAGTATTATAGGGGCAGTAAATTTCATTTCAACTATATTTAACATAAAATCAATAACAATAAGTCAAGCACAAGTTCCTTTATTTGTATGATCAGTTGGTATTACCGCCCTTTTACTACTTTTATCACTACCAGTTTTAGCAGGT---GCTATTACCATACTATTAACAGACCGAAATCTTAATACATCCTTCTTCGATCCAGCTGGAGGAGGAGATCCTATTTTATATCAACATCTG-------------------------------------------------------------------------------------------------------------------------------------------------------------------------------------------------
>MANNM903-19|Stagmatoptera supplicaria|COI-5P|BOLD:ACR2427|
---------------------------------------ACACTTTATTTTATTTTTGGTGCTTGAGCAGGAATACTTGGAACATCATTA---AGAATTTTAATTCGAACTGAGTTAGGTCAACCAGGATTTTTGGTTGGTGAT---GATCAAATTTATAATGTTATTGTAACTGCTCACGCTTTTATTATAATTTTCTTCATAGTTATACCTATTATAATTGGTGGTTTTGGAAATTGATTAGTACCTTTAATA---TTAGGAGCCCCAGATATAGCATTCCCACGAATAAATAATATAAGATTTTGACTTCTCCCACCCTCAATTTTATTATTATTAATTAGAAGAACAGTTGAAAGAGGAGCCGGAACTGGTTGAACAGTTTATCCTCCTCTTTCAGCAAGTATTGCACACGCTGGACCAGCTATTGATCTA---ACTATTTTTTCTCTTCATCTTGCAGGAATATCAAGAATTATAGGAGCAGTAAACTTTATTACAACTATAATTAATATAAAACCTTTATATATAAATCAAACCCAAATTCCTCTTTTTGTATGATCAGTAGGTATTACAGCATTATTATTATTATTATCATTACCTGTTCTCGCAGGA---GCAATTACTATATTACTTACTGATCGAAATCTTAATACTTCATTCTTTGATCCAGCAGGAGGGGGAGATCCTATTTTATATCAACACTTA-------------------------------------------------------------------------------------------------------------------------------------------------------------------------------------------------
>MANNM904-19|Choeradodis strumaria|COI-5P|BOLD:ADS3890|
------------------------------------------------------------------------------GGAACATCTTTA---AGTATTTTAATTCGAACAGAACTAGGTCAACCAGGCTCTTTAATTAGAGAT---GATCAAATTTATAATGTCATTGTAACAGCACATGCTTTCATTATAATCTTCTTTATAGTTATACCCATTATAATTGGAGGATTTGGTAATTGACTTATTCCTTTAATA---CTTGGAGCTCCTGATATAGCTTTTCCTCGAATAAATAATATAAGCTTTTGATTACTTCCTCCCTCAATCTTATTATTATTAATTAGCAGTACTGTAGAAAGAGGGGCTGGAACAGGTTGAACAGTATATCCCCCTCTTTCAGCAAGAATTGCTCATGCAGGAACTGCAGTAGATCTA---ACAATTTTCTCTCTTCATCTCGCCGGAATATCTAGTATTATAGGAGCTGTAAATTTTATTACAACTATAATCAATATAAAACCAACCTATATAAATCAAACTCAACTACCCTTATTTGTATGATCTGTAGGAATTACAGCCCTATTACTACTATTATCTTTGCCCGTCTTAGCTGGA---GCTATTACAATACTATTAACTGATCGAAATCTTAATACATCATTTTTTGACCCAGCTGGAGGAGGGGATCCTATTCTCTATCAACATTTA-------------------------------------------------------------------------------------------------------------------------------------------------------------------------------------------------
>MANNM905-19|Vates patrinata|COI-5P|BOLD:ACR2406|
------------------------------------------------------------------GCAGGCATACTTGGGACATCTTTA---AGAATTTTAATTCGTACAGAATTAGGTCAACCAGGATCCTTAATTGGTGAT---GATCAAATTTATAATGTTATCGTAACTGCTCATGCTTTTATTATAATTTTCTTTATAGTTATACCTATTATAATTGGTGGTTTTGGAAATTGATTAGTACCTTTAATA---CTTGGGGCTCCTGATATAGCATTTCCCCGAATAAATAATATAAGATTTTGACTTCTTCCACCTTCAATTTTACTATTATTAATTAGAAGTATAGTTGAAAGAGGTGCAGGAACTGGTTGAACAGTTTATCCACCTCTTTCAGCAAGAATTGCTCATGCTGGTCCAGCAGTAGATTTA---ACAATTTTCTCTCTTCATCTTGCAGGAATATCCAGAATTATAGGAGCTGTAAATTTTATTACAACTATAATTAATATAAAACCTTTATATATGAATCAAACACAAGTTCCACTTTTTGTATGATCAGTTGGTATTACAGCCCTCTTATTACTTTTATCTTTACCTGTACTTGCAGGG---GCAATTACTATACTTTTAACTGATCGAAATCTTAATACTTCCTTTTTTGACCCAGCTGGAGGAGGAGATCCAATTCTATATCAACATTTA-------------------------------------------------------------------------------------------------------------------------------------------------------------------------------------------------
>MANNM906-19|Vates patrinata|COI-5P|BOLD:ACR2406|
---------------------------------------ACATTATATTTTATTTTCGGTGCATGAGCAGGCATACTTGGGACATCTTTA---AGAATTTTAATTCGTACAGAATTAGGTCAACCAGGATCCTTAATTGGTGAT---GATCAAATTTATAATGTTATCGTAACTGCTCATGCTTTTATTATAATTTTCTTTATAGTTATACCTATTATAATTGGTGGTTTTGGAAATTGATTAGTACCTTTAATA---CTTGGGGCTCCTGATATAGCATTTCCCCGAATAAATAATATAAGATTTTGACTTCTTCCACCTTCAATTTTACTATTATTAATTAGAAGTATAGTTGAAAGAGGTGCAGGAACTGGTTGAACAGTTTATCCACCTCTTTCAGCAAGAATTGCTCATGCTGGTCCAGCAGTAGATTTA---ACAATTTTCTCTCTTCATCTTGCAGGAATATCCAGAATTATAGGAGCTGTAAATTTTATTACAACTATAATTAATATAAAACCTTTATATATGAATCAAACACAAGTTCCACTTTTTGTATGATCAGTTGGTATTACAGCCCTCTTATTACTTTTATCTTTACCTGTACTTGCAGGG---GCAATTACTATACTTTTAACTGATCGAAATCTTAATACTTCCTTTTTTGACCCAGCTGGAGGAGGAGATCCAATTCTATATCAACATTTA-------------------------------------------------------------------------------------------------------------------------------------------------------------------------------------------------
>MANNM909-19|Microphotina vitripennis|COI-5P|BOLD:ADY4851|
---------------------------------------ACATTATATTTCATCTTTGGTGCTTGGGCCGGAATATTAGGAACCTCTTTA---AGAATTTTAATTCGAACAGAACTTGGTCAACCTGGTTCACTTATTGGTGAT---GATCAAATCTATAATGTAATTGTTACAGCTCATGCATTTATTATAATTTTTTTCATAGTAATACCTATTATAATTGGAGGTTTTGGTAATTGATTAGTACCATTAATA---TTAGGAACCCCAGATATAGCATTCCCCCGAATAAATAATATAAGTTTCTGAATTCTTCCTCCTTCTATTATTCTTCTTCTCATCAGAAATATAGTAGAAGGAGGAGTTGGTACAGGATGAACTATTTATCCCCCTCTTTCCGCAAGAATTGCCCATGCTGGGCCCGCAGTAGATTTA---ACAATTTTTTCCCTTCATCTAGCAGGTATATCTAGAATTATGGGAGCCATTAATTTTATTTCAACTATAATTAATATAAAACCTCTTTCAATAAATCAAACTCAAATTCCTTTATTCGTATGATCTGTAGGAATCACAGCCCTACTTTTACTACTCTCCCTTCCTATTCTAGCAGGA---GCCATTACTATATTATTAACAGACCGAAATATTAACACTTCTTTCTTTGATCCTGCAGGAGGGGGTGATCCTATTCTTTATCAACATTTA-------------------------------------------------------------------------------------------------------------------------------------------------------------------------------------------------
>MANNM911-19|Musonia surinama|COI-5P|BOLD:ADX9553|
---------------------------------------------------------------------------CTAGGAACAGCTTTA---AGAATCTTAATCCGAACTGAACTAGGACAACCAGGATCTTTAATAGGGGAT---GATCAAATTTATAATGTATCAGTTACTGCACACGCTTTCATTATAATTTTCTTTATAGTTATACCAATTATAATTGGAGGATTTGGAAATTGATTAGTTCCCTTAATA---ATTGGAGCACCTGATATAGCTTTCCCTCGAATAAATAACATAAGCTTTTGATTATTACCTCCATCTTTAACTCTTTTAATTATTGGAAGAATAACAGAAAGAGGAGCAGGGACTGGGTGAACAGTTTATCCACCATTATCTGCAAGAATTGCACATGCAGGACCAGCAGTTGATTTA---ACTATTTTTTCCCTCCATTTAGCAGGAATATCAAGAATTATAGGAGCAGTCAACTTCATTACAACAATAATTAATATAAAACCATCATCAATATCACAAACACAAGTACCATTATTTGTATGATCAGTAGGTATTACAGCTTTACTTTTACTTTTATCTTTACCAGTACTAGCAGGA---GCTATTACCATACTACTTACTGACCGTAATCTCAATACTTCATTTTTTGATCCAGCCGGTGGAGGAGATCCAATTTTATACCAACATCTA-------------------------------------------------------------------------------------------------------------------------------------------------------------------------------------------------
>MANNM912-19|Microphotina viridescens|COI-5P|BOLD:ACR2312|
---------------------------------------ACATTATACTTTATCTTTGGAGTATGAGCAGGGATACTAGGAACTTCTTTA---AGAATATTAATCCGAACAGAACTTAATCAACCTGGCTCATTCATTGGAGAT---GATCAAATCTATAATGTCATTGTTACAATTCATGCATTTATTATAATTTTCTTTATAGTTATACCAATTATAATTGGAGGTTTTGGTAATTGATTAGTACCATTAATA---TTAGGAGCCCCAGATATAGCTTTTCCTCGAATAAACAACATAAGTTTTTGGCTCCTACCTCCTTCTATTGTTCTCCTTCTTATTAGAAGAATAGTAGAAGGGGGAGCCGGAACAGGATGAACTGTATATCCCCCTTTATCAGCAAGAATTGCCCATGCCGGTCCTGCTGTTGATCTA---ACAATTTTTTCCCTTCATTTAGCTGGAATATCAAGAATTATAGGAGCTGTAAATTTTATTTCAACTATAATCAATATAAAACCTTTCTCAATAAAGCAAACCCAAGTTCCTTTATTTGTATGATCTGTAGGTATTACAGCCCTTCTCTTACTATTATCCTTACCTGTATTAGCAGGT---GCAATCACTATACTATTAACAGACCGAAATCTTAATACATCATTCTTTGACCCATCGGGTGGGGGAGATCCTATCCTTTATCAACATTTA-------------------------------------------------------------------------------------------------------------------------------------------------------------------------------------------------
>MANNM913-19|Microphotina viridescens|COI-5P|BOLD:ACR2312|
---------------------------------------ACATTATACTTTATCTTTGGAGTATGAGCAGGGATACTAGGAACTTCTTTA---AGAATATTAATCCGAACAGAACTTAATCAACCTGGCTCATTCATTGGAGAT---GATCAAATCTATAATGTCATTGTTACAATTCATGCATTTATTATAATTTTCTTTATAGTTATACCAATTATAATTGGAGGTTTTGGTAATTGATTAGTACCATTAATA---TTAGGAGCCCCAGATATAGCTTTTCCTCGAATAAACAACATAAGTTTTTGGCTCCTACCTCCTTCTATTGTTCTCCTTCTTATTAGAAGAATAGTAGAAGGGGGAGCCGGAACAGGATGAACTGTATATCCCCCTTTATCAGCAAGAATTGCCCATGCCGGTCCTGCTGTTGATCTA---ACAATTTTTTCCCTTCATTTAGCTGGAATATCAAGAATTATAGGAGCTGTAAATTTTATTTCAACTATAATCAATATAAAACCTTTCTCAATAAAGCAAACCCAAGTTCCTTTATTTGTATGATCTGTAGGTATTACAGCCCTTCTCTTACTATTATCCTTACCTGTATTAGCAGGT---GCAATCACTATACTATTAACAGACCGAAATCTTAATACATCATTCTTTGACCCATCGGGTGGGGGAGATCCTATCCTTTATCAACATTTA-------------------------------------------------------------------------------------------------------------------------------------------------------------------------------------------------
>MANNM131-14|Parastagmatoptera flavoguttata|COI-5P|BOLD:ACP8537|
---------------------------------------ACATTATATTTTATTTTTGGTGCTTGAGCAGGTATACTAGGAACATCTTTA---AGAATTTTAATTCGAACAGAATTAGGTCAACCAGGTTATTTAATTGGTGAT---GATCAAATTTATAATGTTATTGTAACTGCTCACGCTTTTATTATAATTTTTTTTATAGTAATACCAATTATAATTGGAGGATTTGGTAATTGACTTGTACCCCTAATA---CTTGGAGCACCAGATATAGCATTTCCTCGAATAAATAATATAAGATTTTGACTTCTTCCACCTTCAATTCTACTTTTATTAATTAGAAGAATAGTTGAAAGAGGAGCTGGAACTGGTTGAACAGTTTATCCTCCTCTTTCAGCAAGATTTGCTCATGCTGGTCCAGCAGTAGATTTA---ACAATTTTTTCATTACACCTTGCTGGAATATCTAGAATTATAGGTGCTGTAAATTTTATTACTACTATAATTAATATAAAGCCTTTATATATAAATCAAACCCAAATTCCACTTTTTGTTTGATCTGTAGGAATTACAGCTTTTTTATTATTATTATCACTTCCTGTTCTTGCAGGA---GCAATTACTATACTTTTAACCGATCGAAATCTTAATACCTCTTTTTTTGATCCTGCAGGAGGAGGAGATCCAATTTTATATCAACATTTA-------------------------------------------------------------------------------------------------------------------------------------------------------------------------------------------------
>MANNM132-14|Chopardiella latipennis|COI-5P|BOLD:ACP9524|
---------------------------------------ACATTATATTTTATTTTTGGAGCTTGATCAGCAATTCTAGGAACATCATTA---AGAATTTTAATTCGAACTGAACTAGGTCAACCAGGATATCTAATTGGTGAT---GATCAAATTTATAATGTTATTGTAACTGCTCACGCTTTCATTATGATTTTTTTTATAGTAATACCTATTATAATTGGTGGATTTGGTAATTGATTAGTACCTTTAATA---CTCGGAGCCCCAGACATAGCTTTTCCTCGAATAAATAATATAAGATTTTGACTTCTTCCACCTTCAATTTTATTATTATTAATTAGAAGTATAATTGAAAGAGGATCAGGAACTGGTTGAACAGTTTATCCTCCTCTTTCAAGAAATATTGCACATGCTGGACCAGCTGTAGATTTA---ACCATTTTCTCCTTACATCTTGCAGGAATATCAAGAATTATAGGAGCCATCAATTTTATTACAACAATAATTAATATAAAACCCATTTATATAAATCAAATACAAATTCCACTTTTTGTTTGATCAGTAGGAATTACTGCCCTTTTATTATTATTATCTCTTCCAGTACTTGCAGGA---GCAATTACAATACTTTTAACAGATCGAAATCTTAATACTTCTTTTTTTGATCCAGCCGGAGGAGGAGATCCAATTTTATATCAACATCTA-------------------------------------------------------------------------------------------------------------------------------------------------------------------------------------------------
>MANNM356-14|Parastagmatoptera flavoguttata|COI-5P|BOLD:ACP8537|
---------------------------------------ACATTATATTTTATTTTTGGTGCTTGAGCAGGTATACTAGGAACATCTTTA---AGAATTTTAATTCGAACAGAATTGGGTCAACCAGGTTATTTAATTGGTGAT---GATCAAATTTATAATGTTATTGTTACTGCTCACGCTTTTATTATAATTTTTTTTATAGTAATACCAATTATAATTGGAGGATTTGGTAATTGACTTGTACCTCTAATA---CTTGGAGCACCAGATATAGCATTTCCTCGAATAAATAATATAAGATTTTGACTTCTTCCACCTTCAATTCTACTTTTATTAATTAGAAGAATAGTTGAAAGAGGAGCTGGAACTGGTTGAACAGTTTATCCTCCTCTTTCAGCAAGATTTGCTCATGCTGGACCAGCAGTAGATTTA---ACAATTTTTTCATTACACCTTGCTGGAATATCTAGAATTATAGGTGCTGTAAATTTTATTACTACTATAATTAATATAAAGCCTTTATATATAAATCAAACCCAAATTCCACTTTTTGTTTGATCTGTAGGAATTACAGCTTTTTTATTATTATTATCACTTCCTGTTCTTGCAGGA---GCAATTACTATACTTTTAACCGATCGAAATCTTAATACCTCTTTTTTTGATCCTGCAGGAGGAGGAGATCCAATTTTATATCAACATTTA-------------------------------------------------------------------------------------------------------------------------------------------------------------------------------------------------
>MANNM357-14|Vates patrinata|COI-5P|BOLD:ACR2406|
---------------------------------------ACATTATATTTTATTTTCGGTGCATGAGCAGGTATACTTGGGACATCTTTA---AGAATTTTAATTCGTACAGAATTAGGTCAACCAGGATCCTTAATTGGTGAT---GATCAAATTTATAATGTTATCGTAACTGCTCATGCTTTTATTATAATTTTCTTTATAGTTATACCTATTATAATTGGTGGTTTTGGAAATTGATTAGTACCTTTAATA---CTTGGGGCTCCTGATATAGCATTTCCCCGAATAAATAATATAAGATTTTGACTTCTTCCACCTTCAATTTTACTATTATTAATTAGAAGTATAGTTGAAAGAGGTGCAGGAACTGGTTGAACAGTTTATCCACCTCTTTCAGCAAGAATTGCTCATGCTGGTCCAGCAGTAGATTTA---ACAATTTTCTCTCTTCATCTTGCAGGAATATCTAGAATTATAGGAGCTGTAAATTTTATTACAACTATAATTAATATAAAACCTTTATATATGAATCAAACACAAGTTCCACTTTTTGTATGATCAGTTGGTATTACAGCCCTCTTATTACTTTTATCTTTACCTGTACTTGCAGGG---GCAATTACTATACTTTTAACTGATCGAAATCTTAATACTTCCTTTTTTGACCCAGCTGGAGGAGGAGATCCAATTCTATATCAACATTTA-------------------------------------------------------------------------------------------------------------------------------------------------------------------------------------------------
>MANNM358-14|Raptrix perspicua|COI-5P|BOLD:ACP9602|
---------------------------------------ACACTTTACTTTATTTTTGGAGCATGATCTGGAATATTAGGAACATCCTTA---AGAATCCTTATTCGAACAGAATTAGGTCAACCTGGTTCATTAATTGGAGAT---GATCAAATTTATAATGTTATTGTTACCGCCCATGCATTTATCATAATTTTTTTTATAGTTATACCAATTATAATTGGTGGATTTGGTAATTGACTTGTCCCTTTAATA---TTAGGAGCACCAGATATGGCATTTCCCCGAATAAATAACATAAGATTTTGATTATTACCCCCTTCACTTTTATTACTTCTGATTGGAAGAGTTGTAGAAAGCGGGGCTGGTACAGGATGAACAGTTTATCCTCCCCTCGCTTCAAGAATTGCCCATGCTGGACCAGCAGTCGATTTA---ACAATTTTTTCCTTACACTTAGCAGGAATATCAAGAATTATAGGTGCAGTAAACTTCATTTCAACTATATTTAATATAAAATCAACAGTAATAACTCAAGTTCAAGTACCATTATTTGTTTGATCAGTTGGGATTACTGCTCTTTTACTATTATTATCCTTACCTGTATTAGCAGGT---GCAATTACTATATTATTAACAGATCGAAATCTTAATACTTCTTTCTTTGATCCAGCTGGGGGAGGGGACCCAATTTTATACCAACATTTA-------------------------------------------------------------------------------------------------------------------------------------------------------------------------------------------------
>MANNM168-14|Stagmatoptera supplicaria|COI-5P|BOLD:ACR2427|
---------------------------------------ACACTTTATTTTATTTTTGGTGCTTGAGCAGGAATACTTGGAACATCATTA---AGAATTTTAATTCGAACTGAGTTAGGTCAACCAGGATTTTTGGTTGGTGAT---GATCAAATTTATAATGTTATTGTAACTGCTCACGCTTTTATTATAATTTTCTTCATAGTTATACCTATTATAATTGGTGGTTTTGGAAATTGATTAGTACCTTTAATA---TTAGGAGCCCCAGATATAGCATTCCCACGAATAAATAATATAAGATTTTGACTTCTCCCACCCTCAATTTTATTATTATTAATTAGAAGAACAGTTGAAAGAGGAGCCGGAACTGGTTGAACAGTTTATCCTCCTCTTTCAGCAAGTATTGCACATGCTGGACCAGCTATTGATCTA---ACTATTTTTTCTCTTCATCTTGCAGGAATATCAAGAATTATAGGAGCAGTAAACTTTATTACAACTATAATTAATATAAAACCTTTATATATAAATCAAACCCAAATTCCTCTTTTTGTATGATCAGTAGGTATTACAGCATTATTATTATTATTATCATTACCTGTTCTCGCAGGA---GCAATTACTATATTACTTACTGATCGAAATCTTAATACTTCATTCTTTGATCCAGCAGGAGGGGGAGATCCTATTTTATATCAACACTTA-------------------------------------------------------------------------------------------------------------------------------------------------------------------------------------------------
>MANNM353-14|Macromusonia major|COI-5P|BOLD:ACX1951|
---------------------------------------ACCTTGTATTTTATTTTTGGTGCCTGAGCAAGATTATTTGGTACTGCCTTA---AGAATTTTAATTCGAACAGAATTAGGACAACCAGGATCTTTAATTGGTGAT---GATCAAATTTATAACGTCATTGTAACAGCCCACGCTTTTATTATAATTTTCTTTATAGTTATACCAATTATAATTGGAGGATTCGGAAATTGATTAATTCCACTTATA---TTAAGAGCCCCAGACATAGCATTTCCTCGAATAAATAATATAAGATTTTGACTTCTTCCTCCATCAGTTACCCTTCTTATTATTGGAAGAATGACTGAAAATGGTGCAGGAACAGGCTGAACAGTTTACCCTCCTCTTTCCGCAAGAATTGCTCATGCTGGACCAGCAGTTGATTTA---ACTATTTTCTCTCTTCATCTTGCAGGAATATCAAGAATTATAGGAGCAGTAAATTTTATTACTACAATAATTAATATAAAACCAGCCTTTATAGGCCAAATACAAGTACCATTATTTGTTTGATCAGTAGGAATTACTGCACTACTTTTACTTCTATCTCTTCCAGTCCTAGCAGGT---GCCATTACTATATTATTAACAGATCGAAATTTAAATACATCATTCTTTGACCCTGCTGGAGGTGGAGACCCAATTTTATATCAACATTTA-------------------------------------------------------------------------------------------------------------------------------------------------------------------------------------------------
>MANNM354-14|Vates lobata|COI-5P|BOLD:ACP9060|
---------------------------------------ACATTATATTTTATTTTTGGTGCTTGAGCAGGAATACTTGGAACATCTTTA---AGAATTTTAATTCGCACAGAATTGGGTCAACCAGGATCTTTAATTGGTGAT---GATCAAATTTATAATGTTATTGTAACTGCTCATGCCTTCATTATAATTTTTTTTATAGTAATACCAATTATAATTGGTGGTTTTGGAAATTGATTAGTACCTTTAATA---CTTGGAGCCCCTGATATAGCATTTCCTCGAATAAATAACATAAGATTTTGACTTCTTCCACCTTCAATTTTATTATTATTAATTAGAAGTATAGTAGAAAGAGGGGCAGGAACTGGTTGAACAGTTTATCCCCCTCTCTCAGCAAGAATTGCACATGCCGGCCCAGCAGTAGATTTG---ACAATTTTTTCTCTTCATCTTGCAGGAATATCTAGAATTATAGGAGCTGTAAATTTTATTACAACTATAATTAATATAAAACCTTTATATATAAATCAAACACAAGTTCCACTTTTTGTATGATCAGTTGGTATCACAGCCCTTTTATTACTTTTATCTTTACCTGTACTTGCAGGA---GCAATTACTATACTTTTAACTGATCGAAATCTTAATACCTCTTTCTTTGACCCAGCAGGAGGAGGAGATCCAATTTTATATCAACATTTA-------------------------------------------------------------------------------------------------------------------------------------------------------------------------------------------------
>MANNM355-14|Angela fulgida|COI-5P|BOLD:ACR2496|
---------------------------------------ACATTGTACTTTATTTTTGGGGGTTGAAGAGCTATACTAGGAACCTCTTTA---AGAATTCTTATTCGAACTGAACTGGGGCAACCAGGCTCCTTAATTGGAGAT---GATCAAATCTACAACGTCATTGTAACAGCCCACGCTTTCATTATAATTTTCTTTATAGTTATACCAATTATAATTGGAGGATTTGGAAATTGACTAATTCCTTTAATA---TTAGGAACTCCTGATATAGCATTTCCCCGAATAAATAACATAAGATTCTGATTATTACCCCCTTCCATTTTACTTCTATTAATTGGAAGAATAGTTGAAAGAGGAGCAGGGACAGGATGAACAGTTTATCCACCTTTATCTTCAAGTATTGCTCACGCAGGTCCCGCAGTGGATTTA---ACCATCTTTTCTTTACATCTTGCTGGTATATCTAGTATTATAGGTGCAATTAACTTCATTACTACAATAATTAACATAAAACCAATCTTTATAAATCAAACTCAAATTCCTTTATTTGTATGATCTGTTGGAATTACTGCTGTTTTACTACTTCTATCTTTACCTGTTTTAGCAGGA---GCTATTACAATACTTCTTACAGACCGTAATTTAAATACATCATTTTTTGATCCTGCTGGAGGTGGGGATCCAATCCTTTATCAACATTTA-------------------------------------------------------------------------------------------------------------------------------------------------------------------------------------------------
>MANNM166-14|Alangularis multilobata|COI-5P|BOLD:ADZ6024|
---------------------------------------ACATTATATTTTATCTTTGGCGCTTGAGCAGGAATACTTGGAACATCATTA---AGAATTTTAATTCGTACAGAATTAGGTCAACCAGGGTTATTAATTGGTGAT---GATCAAATTTATAATGTTATTGTAACTGCCCATGCTTTTATTATAATTTTTTTTATAGTTATACCAATCATAATTGGTGGATTTGGAAATTGATTAGTACCTTTAATA---CTTGGGGCTCCTGATATAGCATTTCCACGAATAAATAATATAAGATTTTGACTTTTACCACCTTCAATTATATTATTATTAATTAGAAGTATAGTAGAAAGAGGGGCAGGAACTGGTTGAACAGTTTATCCTCCTCTTTCAGCAAGAATTGCACATGCTGGACCAGCAGTAGATTTA---ACTATTTTTTCCTTACACCTTGCAGGAATATCTAGAATTATAGGAGCTGTAAATTTCATTACAACAATAATTAATATAAAGCCTTTATATATAAATCAAACACAAATTCCACTTTTTGTATGATCAGTTGGTATTACAGCTCTTTTATTATTATTATCTTTACCTGTACTTGCAGGA---GCAATTACTATGCTTTTAACCGATCGAAACCTTAATACCTCATTTTTTGATCCTGCTGGGGGAGGAGATCCAATTTTATATCAACATTTA-------------------------------------------------------------------------------------------------------------------------------------------------------------------------------------------------
>MANNM167-14|Vates patrinata|COI-5P|BOLD:ACR2406|
---------------------------------------ACATTATATTTTATTTTCGGTGCATGAGCAGGTATACTTGGGACATCTTTA---AGAATTTTAATTCGTACAGAATTAGGTCAACCAGGATCCTTAATTGGTGAT---GATCAAATTTATAATGTTATCGTAACTGCTCATGCTTTTATTATAATTTTCTTTATAGTTATACCTATTATAATTGGTGGTTTTGGAAATTGATTAGTACCTTTAATA---CTTGGGGCTCCTGATATAGCATTTCCCCGAATAAATAATATAAGATTTTGACTTCTTCCACCTTCAATTTTACTATTATTAATTAGAAGTATAGTTGAAAGAGGTGCAGGAACTGGTTGAACAGTTTATCCACCTCTTTCAGCAAGAATTGCTCATGCTGGTCCAGCAGTAGATTTA---ACAATTTTCTCTCTTCATCTTGCAGGAATATCTAGAATTATAGGAGCTGTAAATTTTATTACAACTATAATTAATATAAAACCTTTATATATGAATCAAACACAAGTTCCACTTTTTGTATGATCAGTTGGTATTACAGCCCTCTTATTACTTTTATCTTTACCTGTACTTGCAGGG---GCAATTACTATACTTTTAACTGATCGAAATCTTAATACTTCCTTTTTTGACCCAGCTGGAGGAGGAGATCCAATTCTATATCAACATTTA-------------------------------------------------------------------------------------------------------------------------------------------------------------------------------------------------
>MANNM359-14|Liturgusa milleri|COI-5P|BOLD:ACX2886|
---------------------------------------ACTCTATATTTCGTATTTGGAGCTTGAGCTGGTATACTAGGAACATCATTA---AGAATACTCATTCGAACAGAATTAGGTCAACCAGGATCATTAATTGGAGAT---GATCAAATCTATAATGTAATTGTAACAGCTCATGCATTTATTATAATCTTCTTCATAGTTATACCTATTATAATTGGAGGTTTTGGAAATTGATTAGTACCTTTAATA---CTAGGGGCACCAGATATAGCTTTTCCTCGTATAAATAATATAAGATTTTGACTACTCCCACCATCAATTATATTACTTTTAATTGGAAGAATTATTGAAAATGGAGCAGGGACAGGATGAACTGTATATCCACCTTTATCAGCAAGAATTGCCCATGCTGGACCAGCAGTTGATTTA---ACAATTTTTTCACTTCACTTAGCAGGAATATCAAGAATTATAGGAGCTGTAAATTTTATTTCAACTATAATTAATATAAAACCATCAACTATAAATCAATCACAAATACCTTTATTTGTATGATCAGTTGGAATTACAGCTATTTTATTATTATTATCACTACCTGTATTAGCAGGT---GCTATTACCATATTATTAACAGATCGAAATTTAAACACATCTTTTTTCGATCCTGCTGGAGGAGGAGATCCAATTTTATACCAACATTTA-------------------------------------------------------------------------------------------------------------------------------------------------------------------------------------------------
>MANNM360-14|Liturgusa cayennensis|COI-5P|BOLD:ACX2887|
---------------------------------------ACTTTATATTTTGTATTTGGTGCTTGAGCAGGTATATTAGGAACATCATTA---AGAATTCTTATTCGAACAGAACTAGGGCAACCAGGGTCCTTAATTGGAGAT---GATCAAATCTATAATGTAATTGTTACAGCTCACGCATTTATTATAATTTTCTTCATAGTTATACCTATTATAATTGGTGGATTCGGAAATTGGTTAGTACCTCTAATA---CTTGGAGCACCTGATATAGCTTTCCCCCGAATAAATAATATAAGATTTTGATTACTTCCACCATCAATCTTACTATTATTAATTGGTAGTATTATTGAAAATGGAGCAGGAACAGGATGAACTGTTTATCCTCCTTTATCAGCAGGTATTGCCCACGCCGGACCGGCAGTAGATTTA---ACAATTTTTTCCCTACATTTAGCAGGAATATCAAGAATTATAGGAGCAGTAAATTTTATTTCAACTATAATTAACATAAAACCTTTACCTATAAACCAATCACAAATACCTTTATTTGTATGATCGGTCGGTATTACAGCTGTACTATTATTATTATCTCTACCAGTATTAGCTGGA---GCAATTACAATATTATTAACAGATCGAAACTTAAATACTTCTTTCTTTGATCCTGCTGGAGGGGGAGATCCAATTCTATATCAACACTTA-------------------------------------------------------------------------------------------------------------------------------------------------------------------------------------------------
>MANNM053-14|Parastagmatoptera flavoguttata|COI-5P|BOLD:ACP8537|
---------------------------------------ACATTATATTTTATTTTTGGTGCTTGAGCAGGTATACTAGGAACATCTTTA---AGAATTTTAATTCGAACAGAATTGGGTCAACCAGGTTATTTAATTGGTGAT---GATCAAATTTATAATGTTATTGTAACTGCTCACGCTTTTATTATAATTTTTTTTATAGTAATACCAATTATAATTGGAGGATTTGGTAATTGACTTGTACCTCTAATA---CTTGGAGCACCAGATATAGCATTTCCTCGAATAAATAATATAAGATTTTGACTTCTTCCACCTTCAATTCTACTTTTATTAATTAGAAGAATAGTTGAAAGAGGAGCTGGAACTGGTTGAACAGTTTATCCTCCTCTTTCAGCAAGATTTGCTCATGCTGGTCCAGCAGTAGATTTA---ACAATTTTTTCATTACACCTTGCTGGAATATCTAGAATTATAGGTGCTGTAAATTTTATTACTACTATAATTAATATAAAACCTTTATATATAAATCAAACCCAAATTCCACTTTTTGTTTGATCTGTAGGAATTACAGCTTTTTTATTATTATTATCACTTCCTGTTCTTGCAGGA---GCAATTACTATACTTTTAACCGATCGAAATCTTAATACCTCTTTTTTTGATCCTGCAGGAGGAGGAGATCCAATTTTATATCAACATTTA-------------------------------------------------------------------------------------------------------------------------------------------------------------------------------------------------
>MANNM187-14|Acontista gracilis|COI-5P|BOLD:ACR2242|
---------------------------------------ACTCTTTATTTTATCTTTGGAGCTTGATCAGGTATATTAGGAACATCTTTA---AGAATCTTAATTCGGACAGAATTAGGTCAACCTGGATCACTAATTGGTGAT---GATCAAATTTATAATGTTATTGTTACCGCTCATGCATTTATCATAATTTTTTTCATAGTAATACCAATTCTAATTGGAGGATTTGGAAATTGATTAGTACCTTTAATA---TTAGGAGCTCCTGATATAGCATTTCCCCGAATAAATAATATAAGTTTCTGACTTCTACCCCCCTCAATTATCCTTCTATTAATCGGAAGAATTGTAGAAAGAGGAGCAGGTACTGGATGAACTGTTTATCCCCCTCTTGCTGCAAGAATTGCTCATGCTGGTCCAGCAGTTGATTTA---ACAATTTTCTCTTTACATTTAGCAGGTATATCAAGTATTATAGGGGCAGTAAATTTCATTTCAACTATATTTAACATAAAATCAATAACAATAAGTCAAGCACAAGTCCCTTTATTTGTATGATCAGTTGGTATTACCGCCCTTTTACTACTTTTATCACTACCAGTTTTAGCAGGT---GCTATTACCATACTATTAACAGACCGAAATCTTAATACATCCTTCTTCGATCCAGCTGGAGGAGGAGATCCTATTTTATATCAACATCTG-------------------------------------------------------------------------------------------------------------------------------------------------------------------------------------------------
>MANNM190-14|Choeradodis rhomboidea|COI-5P|BOLD:AGJ7068|
------------------------------------------------------------------------------------------------------------------------------------------------------------------------------------------------------------------------------------------AATTGACTAATCCCTTTGATA---TTAGGAGCTCCGGATATAGCTTTTCCTCGAATAAACAATATAAGTTTTTGATTACTTCCTCCTTCAATCCTACTACTACTAATTAGAAGAACCGTAGAAAGAGGAGCCGGAACAGGTTGAACAGTCTATCCTCCTCTTTCAGCAAGAATTGCTCATGCAGGGGCTGCAGTAGACTTA---ACAATCTTTTCCTTACATCTAGCTGGAGCATCTAGTATCATAGGGGCTGTAAATTTCATTACAACTATAATTAACATGAAACCAATTTACATGAACCAAACCCAAATACCTTTATTTGTATGGTCTGTAGGTATTACAGCTCTCTTGCTTTTACTATCCCTACCTGTTCTGGCTGGA---GCAATTACAATATTATTAACTGATCGAAATCTTAACACATCATTTTTCGATCCAGCTGGAGGAGGAGATCCAATCCTTTATCAACATCTA-------------------------------------------------------------------------------------------------------------------------------------------------------------------------------------------------
>MANNM191-14|Photina pilosa|COI-5P|BOLD:ADZ7611|
---------------------------------------ACATTATATTTTATTTTTGGTGCATGAGCAGGAATATTAGGTACATCGTTA---AGTATTTTAATTCGCACAGAATTAGGTCAACCTGGCTCACTAATTGGAGAT---GATCAAATTTATAACGTTATTGTTACAGCTCATGCATTTATCATAATTTTCTTTATAGTAATACCCATTATAATTGGTGGTTTTGGTAATTGATTAGTACCTTTAATA---TTAGGAGCTCCAGATATAGCTTTCCCTCGAATAAATAATATAAGTTTTTGACTTCTACCGCCTTCTATTATTTTATTATTAATTAGAAGAACTGTAGAAAGAGGAGCTGGTACAGGTTGAACTGTTTATCCGCCTCTTTCTGCTAGTATTGCTCATGCAGGACCAGCAGTAGATTTA---ACAATTTTTTCTCTCCATTTAGCAGGAATATCTAGAATTATAGGTGCAGTAAATTTCATTTCAACCATAATTAATATAAAACCTCTATCAATAAACCAAACACAAATACCTTTATTTGTTTGATCTGTAGGAATTACTGCCTTACTTCTTCTTCTCTCCCTTCCTGTTTTAGCTGGA---GCTATTACTATATTATTAACAGATCGTAACTTAAATACATCATTTTTTGATCCTGCTGGAGGAGGAGATCCCATTTTATATCAACATTTA-------------------------------------------------------------------------------------------------------------------------------------------------------------------------------------------------
>MANNM192-14|Macromantis ovalifolia|COI-5P|BOLD:ACR2897|
---------------------------------------ACATTATACTTTATTTTTGGTGCATGAGCTGGAATATTAGGAACATCATTA---AGAATTTTAATTCGTACAGAATTAGGACAACCTGGATCTCTAATTGGAGAT---GACCAAATTTATAATGTAATTGTTACAGCCCACGCATTTATCATAATTTTTTTTATAGTTATACCTATTATGATTGGGGGATTTGGTAACTGATTAGTCCCTCTAATA---TTAGGAGCACCAGATATAGCATTTCCACGAATAAATAATATAAGATTCTGACTCTTACCACCTTCAATTATTCTTTTATTAATTAGTAGAACCGTAGAAAGAGGTGCAGGAACAGGATGAACAGTCTATCCACCTCTTTCTTCAAATATTGCTCATGCTGGACCAGCCGTAGATTTA---ACTATCTTCTCCTTACATTTAGCAGGAATATCAAGAATTATAGGTGCAGTAAATTTTATTTCAACTATAATTAATATGAAACCAATAATAATAAGTCAAGTACAAACACCTCTATTTGTATGATCTGTAGGAATTACAGCTATTCTCCTTCTACTTTCACTTCCTGTTTTAGCAGGT---GCTATTACTATATTACTAACTGACCGTAATTTAAATACTTCTTTTTTTGATCCAGCAGGAGGAGGAGACCCTATTTTATATCAACACCTA-------------------------------------------------------------------------------------------------------------------------------------------------------------------------------------------------
>MANNM193-14|Angela fulgida|COI-5P|BOLD:ACR2496|
---------------------------------------ACATTGTACTTTATTTTTGGGGGTTGAAGAGCTATACTAGGAACCTCTTTA---AGAATTCTTATTCGAACTGAACTGGGGCAACCAGGCTCCTTAATTGGAGAT---GATCAAATCTACAACGTCATTGTAACAGCCCACGCTTTCATTATAATTTTCTTTATAGTTATACCAATTATAATTGGAGGATTTGGAAATTGATTAATTCCTTTAATA---TTAGGAACTCCTGATATAGCATTTCCCCGAATAAATAACATAAGATTCTGATTATTACCCCCTTCCATTTTACTTCTATTAATTGGAAGAATAGTTGAAAGAGGAGCAGGGACAGGATGAACAGTTTATCCACCTTTATCTTCAAGTATTGCTCACGCAGGTCCCGCAGTGGACTTA---ACCATCTTTTCTTTACATCTTGCTGGTATATCTAGTATTATAGGTGCAATTAACTTCATTACTACAATAATTAACATAAAACCAATCTTTATAAATCAAACTCAAATTCCTTTATTTGTATGATCTGTTGGAATTACTGCTGTTTTACTACTTCTATCTTTACCTGTTTTAGCAGGA---GCTATTACAATACTTCTTACAGACCGTAATTTAAATACATCATTTTTCGATCCTGCTGGAGGTGGGGATCCAATCCTTTATCAACATTTA-------------------------------------------------------------------------------------------------------------------------------------------------------------------------------------------------
>MANNM196-14|Vates lobata|COI-5P|BOLD:ACP9060|
---------------------------------------ACATTATATTTTATTTTTGGTGCTTGAGCAGGAATACTTGGAACATCTTTA---AGAATTTTAATTCGCACAGAATTGGGTCAACCAGGATCTTTAATTGGTGAT---GATCAAATTTATAATGTTATTGTAACTGCTCATGCCTTCATTATAATTTTCTTTATAGTAATACCAATTATAATTGGTGGTTTTGGAAATTGACTAGTACCTTTAATA---CTTGGAGCCCCTGATATAGCATTCCCTCGAATAAATAACATAAGATTTTGACTTCTTCCACCTTCAATTTTATTATTATTAATTAGAAGTATAGTAGAAAGAGGGGCAGGAACTGGTTGAACAGTTTATCCCCCTCTTTCAGCAAGAATTGCACATGCCGGCCCAGCAGTAGATTTG---ACAATTTTTTCTCTTCATCTTGCAGGAATATCTAGAATTATAGGAGCTGTAAATTTTATTACAACTATAATTAATATAAAACCTTTATATATAAATCAAACACAAGTTCCACTTTTTGTATGATCAGTTGGTATCACAGCCCTTTTATTACTTTTATCTTTACCTGTACTTGCAGGA---GCAATTACTATACTTTTAACTGATCGAAATCTTAATACCTCTTTCTTTGACCCAGCAGGAGGAGGAGATCCAATTTTATATCAACATTTA-------------------------------------------------------------------------------------------------------------------------------------------------------------------------------------------------
>MANNM197-14|Parastagmatoptera immaculata|COI-5P|BOLD:ACR2557|
---------------------------------------ACATTATATTTCATTTTTGGTGCTTGAGCAGGAATACTTGGAACATCTTTA---AGAATCTTAATTCGAACAGAATTAGGTCAACCAGGCTATCTAATTGGCGAT---GATCAAATTTATAATGTTATTGTAACCGCTCACGCTTTTATTATAATTTTTTTTATAGTAATACCAATTATAATTGGTGGATTTGGTAATTGACTAGTACCTTTAATA---CTTGGAGCCCCAGATATAGCTTTTCCCCGAATAAATAATATAAGATTTTGACTTCTTCCACCCTCAATTTTACTTTTAGTAATTAGAAGTATAGTTGAAAGAGGAGCAGGAACTGGTTGAACAGTTTACCCTCCTCTTTCAGCAAGTTTCGCACATGCTGGTCCAGCAGTANATTTA---ACAATTTTCTCCCTACATCTTGCTGGAATATCTAGAATCATAGGTGCTGTAAATTTCATTACAACTATAATTAATATAAAACCTTTATATATAAATCAAACCCAAATCCCACTTTTTGTTTGATCTGTAGGAATTACAGCTCTTTTATTATTATTGTCACTTCCTGTTCTTGCAGGA---GCAATTACTATACTTTTAACTGATCGAAACCTTAATACCTCTTTTTTTGATCCTGCAGGAGGAGGAGATCCAATTCTTTATCAACATTTA-------------------------------------------------------------------------------------------------------------------------------------------------------------------------------------------------
>MANNM198-14|Parastagmatoptera flavoguttata|COI-5P|BOLD:ACP8537|
---------------------------------------------------------------------------------------------------------------------------------TATTTAATTGGTGAT---GATCAAATTTATAATGTTATTGTAACTGCTCACGCTTTTATTATAATTTTTTTTATAGTAATACCAATTATAATTGGAGGATTTGGTAATTGACTTGTACCCCTAATA---CTTGGAGCACCAGATATAGCATTTCCTCGAATAAATAATATAAGATTTTGACTTCTTCCACCTTCAATTCTACTTTTATTAATTAGAAGAATAGTTGAAAGAGGAGCTGGAACTGGTTGAACAGTTTATCCTCCTCTTTCAGCAAGATTTGCTCATGCTGGACCAGCAGTAGATTTA---ACAATTTTTTCATTACACCTTGCTGGAATATCTAGAATTATAGGTGCTGTAAATTTTATTACTACTATAATTAATATAAAGCCTTTATATATAAATCAAACCCAAATTCCACTTTTTGTTTGATCTGTAGGAATTACAGCTTTTTTATTATTATTATCACTTCCTGTTCTTGCAGGA---GCAATTACTATACTTTTAACCGATCGAAATCTTAATACCTCTTTTTTTGATCCTGCAGGAGGAGGAGATCCAATTTTATATCAACATTTA-------------------------------------------------------------------------------------------------------------------------------------------------------------------------------------------------
>MANNM199-14|Photina ovata|COI-5P|BOLD:ACR3433|
---------------------------------------ACATTATATTTTATTTTTGGTGCATGAGCTGGAATACTAGGAACATCATTA---AGTATTTTAATTCGTACAGAATTAGGTCAAGCTGGTTCTTTAATTGGAGAC---GATCAAATTTACAACGTTATTGTTACAGCTCATGCATTTATCATAATTTTCTTTATAGTTATACCTATTATAATTGGAGGTTTCGGAAATTGATTAGTACCTTTAATA---TTAGGAGCACCAGATATAGCTTTCCCTCGAATAAATAATATAAGATTTTGATTATTACCACCCTCAATCATTTTACTACTAATTAGTAGAACTGTTGAAAGAGGAGCAGGTACGGGATGAACTGTATATCCCCCTTTATCAGCAAATATTGCTCATGCAGGTCCAGCTGTTGATTTA---ACAATCTTTTCTCTTCACCTAGCAGGAATATCTAGAATTATAGGAGCTGTAAATTTCATTTCAACCATAATTAATATAAAACCTTTATCAATAAATCAAACTCAAGTACCTTTATTTGTTTGATCTGTAGGAATTACAGCTTTACTTTTACTTCTCTCTCTCCCCGTTCTAGCTGGT---GCTATTACTATATTACTAACAGATCGTAATTTAAATACATCATTCTTTGACCCTGCTGGAGGTGGAGATCCAATTTTATATCAACATCTA-------------------------------------------------------------------------------------------------------------------------------------------------------------------------------------------------
>MANNM082-14|Acanthops fuscifolia|COI-5P|BOLD:ACP7911|
---------------------------------------ACATTATATTTCATCTTTGGAGCTTGAGCCGGAATACTAGGAACATCTTTA---AGAATTCTTATTCGAATAGAATTAGGTCAGCCCGGTTCACTAATTGGAGAT---GATCAAATTTATAATGTCATTGTTACAGCCCATGCATTTATTATAATTTTTTTCATAGTTATACCTATTATAATTGGAGGATTTGGAAATTGATTAATTCCCTTAATA---CTCGGAGCACCTGATATAGCATTCCCACGCATAAATAATATAAGCTTTTGATTACTCCCACCATCAATCATTCTTCTTATTATTGGAAGAATAGTAGAAAATGGGGCAGGTACAGGATGAACAGTTTATCCTCCTTTAGCAAGAAGAATTGCTCATGCAGGTCCTGCAGTAGATTTAATA---ATCTTTTCTCTTCATTTAGCAGGAATATCAAGAATTATAGGAGCAGTAAATTTTATTTCAACTATATTTAATATAAAACCATTTTATATAGACCAAAAACAAATCCCTTTATTTATTTGATCTGTTGGAATTACAGCTTTACTTTTATTACTTTCTCTTCCAGTTTTAGCTGGT---GCAATTACTATACTACTTACAGATCGAAATTTAAATACATCATTTTTTGATCCTGCTGGTGGTGGAGATCCTATTTTATATCAACATCTA-------------------------------------------------------------------------------------------------------------------------------------------------------------------------------------------------
>MANNM083-14|Pseudacanthops spinulosus|COI-5P|BOLD:ACP8855|
---------------------------------------ATATTATATTTTATTTTTGGAGCATGAGCCGGAATGTTAGGAACATCCTTA---AGTATCCTTATTCGAACTGAATTAGGTCAACCTGGATCCTTAATTGGAGAT---GATCAAATTTATAATGTTATTGTTACAGCCCACGCATTTATTATGATTTTTTTTATAGTTATACCCATTATAATTGGAGGTTTTGGAAATTGATTAATCCCTTTAATA---TTAGGAGCTCCAGATATAGCATTTCCACGTATAAATAATATAAGATTTTGACTATTACCACCATCTATCATTTTTCTTCTTATTGGAAGAATCTTAGAAAGTGGAGCTGGTACAGGATGAACAGTTTACCCACCATTAGCAGGGAGTATTGCTCATGCAGGACCTGCAGTAGATTTA---ACAATTTTTTCACTTCATTTGGCAGGAATATCAAGAATTATAGGTGCAGTTAATTTTATTTCAACTATATTTAATATAAAACCACTTTATATAAATCAAGCTCAAGTACCTTTATTTATTTGATCGGTTGGTATTACAGCTCTTCTTTTACTACTATCCCTTCCTGTATTAGCAGGT---GCAATTACAATATTACTTACAGATCGAAATTTAAATACATCGTTTTTTGATCCTGCTGGTGGGGGAGACCCTATTTTATACCAACATTTA-------------------------------------------------------------------------------------------------------------------------------------------------------------------------------------------------
>MANNM084-14|Pseudacanthops spinulosus|COI-5P|BOLD:ACP8855|
---------------------------------------ATATTATATTTTATTTTTGGAGCATGAGCCGGAATATTAGGAACATCCTTA---AGTATTCTTATTCGAACTGAATTAGGTCAACCTGGATCCTTAATTGGAGAT---GATCAAATTTATAATGTTATTGTTACAGCCCACGCATTTATTATGATTTTTTTTATAGTTATACCCATTATAATTGGAGGTTTTGGAAATTGATTAATCCCTTTGATA---TTAGGAGCTCCAGATATAGCATTTCCACGTATAAATAATATAAGATTCTGACTATTACCACCATCAATCATTTTTCTTCTTATTGGAAGAATCTTAGAAAGTGGAGCTGGCACAGGATGAACAGTTTACCCACCATTAGCAGGAAGAATTGCTCATGCAGGACCTGCAGTAGATTTA---ACAATTTTTTCACTTCATTTGGCAGGAATATCAAGAATTATAGGTGCAATTAATTTTATTTCAACTATATTTAATATAAAACCACTTTATATAAATCAATCTCAAGTACCTTTATTTATTTGATCGGTTGGTATTACAGCTCTTCTTCTACTATTATCCCTTCCTGTATTAGCAGGT---GCAATTACAATATTACTCACAGATCGAAATTTAAATACATCATTTTTTGATCCTGCTGGTGGGGGAGATCCTATTTTATACCAACATTTA-------------------------------------------------------------------------------------------------------------------------------------------------------------------------------------------------
>MANNM085-14|Metacanthops amazonica|COI-5P|BOLD:ADY0336|
---------------------------------------ACATTATATTTCATCTTCGGAGCATGGGCCGGAATATTAGGAACATCTTTA---AGTGTAATTATCCGAACGGAATTAGGCCAACCCGGACCTTTTTTAGAAGAT---GATCAAATTTATAATGTTATTGTCACAACTCATGCATTTATTATAATTTTCTTTATGGTTATACCCATTATAATTGGAGGATTTGGAAATTGATTAGTTCCCTTAATA---TTAAGTGCACCTGATATAGCATTCCCCCGTATAAATAACATAAGCTTTTGATTACTTCCACCCTCTATTCTTCTTCTTCTTATTGGAAGAATAGTAGAAAGAGGAGCTGGTACAGGATGAACAGTTTATCCTCCTTTAGCAAGAAATATTGCTCATACAGGACCTGCAGTGGATTTA---ACAATCTTCTCTCTTCATCTTGCTGGAATATCTAGTATTATAGGAGCAATTAACTTTATCTCAACTTTAATTAATATAAAACCCATTTATATAAATCAAACTCAAATATCCTTATTTGTTTGATCAGTAGGAATTACTGCAATCCTTCTTTTACTTTCACTCCCTGTTCTTGCAGGA---GCAATCACTATACTACTTACAGATCGAAATTTAAATACATCATTCTTTGATCCTGCAGGAGGAGGTGACCCTATTTTATATCAACATTTA-------------------------------------------------------------------------------------------------------------------------------------------------------------------------------------------------
>MANNM088-14|Parastagmatoptera flavoguttata|COI-5P|BOLD:ACP8537|
---------------------------------------ACATTATATTTTATTTTTGGTGCTTGAGCAGGTATACTAGGAACATCTTTA---AGAATTTTAATTCGAACAGAATTGGGTCAACCAGGTTATTTAATTGGTGAT---GATCAAATTTATAATGTTATTGTAACTGCTCACGCTTTTATTATAATTTTTTTTATAGTAATACCAATTATAATTGGAGGATTTGGTAATTGACTTGTACCCCTAATA---CTTGGAGCACCAGATATAGCATTTCCTCGAATAAATAATATAAGATTTTGACTTCTTCCACCTTCAATTCTACTTTTATTAATTAGAAGAATAGTTGAAAGAGGAGCTGGAACTGGTTGAACAGTTTATCCTCCTCTTTCAGCAAGATTTGCTCATGCTGGACCAGCAGTAGATTTA---ACAATTTTTTCATTACACCTTGCTGGAATATCTAGAATTATAGGTGCTGTAAATTTTATTACTACTATAATTAATATAAAGCCTTTATATATAAATCAAACCCAAATTCCACTTTTTGTTTGATCTGTAGGAATTACAGCTTTTTTATTATTATTATCACTTCCTGTTCTTGCAGGA---GCAATTACTATACTTTTAACCGATCGAAATCTTAATACCTCTTTTTTTGATCCTGCAGGAGGAGGAGATCCAATTTTATATCAACATTTA-------------------------------------------------------------------------------------------------------------------------------------------------------------------------------------------------
>MANNM089-14|Stagmatoptera supplicaria|COI-5P|BOLD:ACP9203|
---------------------------------------ACATTATATTTTATTTTTGGTGCCTGAGCAGGAATACTTGGAACATCATTA---AGAATTTTAATTCGAACTGAATTAGGTCAACCAGGATTCTTAATTGGTGAT---GACCAAATTTACAATGTTATTGTAACTGCTCACGCTTTTATCATAATTTTTTTTATAGTTATACCTATTATGATTGGTGGTTTTGGAAATTGATTAGTACCTTTAATA---TTAGGAATTCCAGATATAGCATTTCCACGAATAAATAATATAAGATTTTGACTCCTCCCGCCCTCAATTATATTATTATTAATTAGAGGAATAGTTGAAAGAGGAGCAGGGACTGGTTGAACAGTTTATCCTCCTCTTTCAGCAAGTATTGCACATGCTGGGCCAGCTGTTGATTTA---ACCATTTTCTCCCTTCATCTTGCAGGGATATCAAGAATTATAGGAGCAGTAAATTTTATTACAACTATAATTAACATAAAACCTTTTTATATAAATCAAACTCAAGTTCCTCTTTTTGTATGATCGGTAGGTATTACTGCATTATTATTATTATTATCTTTACCCATCCTTGCAGGA---GCAATTACTATACTTCTTACTGATCGAAATCTTAATACATCATTTTTTGATCCAGCAGGGGGTGGAGACCCAATTTTATATCAACACTTA-------------------------------------------------------------------------------------------------------------------------------------------------------------------------------------------------
>MANNM214-14|Angela maxima|COI-5P|BOLD:ACR2497|
---------------------------------------ACACTCTATTTTATTTTTGGTGCTTGAAGTGCTATATTAGGTACTTCCTTA---AGAATTTTAATTCGTACTGAACTAGGTCAACCGGGTTCTTTAATTGGAGAT---GACCAAATTTATAATGTTATTGTAACTGCTCATGCCTTTATTATAATTTTTTTTATAGTAATACCTATTATAATTGGAGGATTTGGTAATTGATTAATCCCTCTAATA---TTAGGAACTCCTGATATAGCATTTCCCCGAATAAATAATATAAGTTTTTGATTATTACCTCCTTCCCTTATGCTCCTTTTAATTGGAAGTTTAGTTGAAAGAGGAGCTGGGACAGGTTGAACAGTTTATCCTCCCCTCTCAGCAAGAATTGCACATGCAGGGCCTGCTGTTGATTTA---ACAATTTTTTCTTTACATCTAGCCGGAATATCTAGTATTATAGGAGCAATTAATTTTATTACCACTATAATTAATATGAAACCTTTATATATAAACCAAACACAAATCCCCTTATTTGTTTGATCAGTAGGTATTACTGCAGTTCTCCTCCTATTATCCTTACCAGTCCTAGCTGGA---GCTATTACAATATTACTTACTGATCGTAACCTCAATACATCATTCTTTGACCCAGCTGGAGGAGGAGACCCTATTTTATATCAACATCTA-------------------------------------------------------------------------------------------------------------------------------------------------------------------------------------------------
>MANNM102-14|Vates lobata|COI-5P|BOLD:ACP9060|
---------------------------------------ACATTATATTTTATTTTTGGTGCTTGAGCAGGAATGCTTGGAACATCTTTA---AGAATTTTAATTCGCACAGAATTGGGTCAACCAGGATCTTTAATTGGTGAT---GATCAAATTTATAATGTTATTGTAACTGCTCATGCCTTCATTATAATTTTCTTTATAGTAATACCAATTATAATTGGTGGTTTTGGAAATTGACTAGTACCTTTAATA---CTTGGAGCCCCTGATATAGCATTCCCTCGAATAAATAACATAAGATTTTGACTTCTTCCACCTTCAATTTTATTATTATTAATTAGAAGTATAGTAGAAAGAGGGGCAGGAACTGGTTGAACAGTTTATCCCCCTCTTTCAGCAAGAATTGCACATGCCGGCCCAGCAGTAGATTTG---ACAATTTTTTCTCTTCATCTTGCAGGAATATCTAGAATTATAGGAGCTGTAAATTTTATTACAACTATAATTAATATAAAACCTTTATATATAAATCAAACACAAGTTCCACTTTTTGTATGATCAGTTGGTATCACAGCCCTTTTATTACTTTTATCTTTACCTGTACTTGCAGGA---GCAATTACTATACTTTTAACTGATCGAAATCTTAATACCTCTTTCTTTGACCCAGCAGGAGGAGGAGATCCAATTTTATATCAACATTTA-------------------------------------------------------------------------------------------------------------------------------------------------------------------------------------------------
>MANNM233-14|Chopardiella latipennis|COI-5P|BOLD:ACP9524|
---------------------------------------ACATTATATTTTATTTTTGGAGCTTGATCAGCAATTCTCGGAACATCATTA---AGAATTTTAATTCGAACTGAACTAGGTCAACCAGGATACCTAATTGGTGAT---GATCAAATTTATAATGTTATTGTAACTGCTCACGCTTTCATTATAATTTTTTTTATAGTAATACCTATTATAATTGGTGGATTTGGTAATTGATTAGTACCTTTAATA---CTAGGAGCCCCAGATATAGCTTTTCCTCGAATAAATAATATAAGATTTTGACTTCTTCCACCTTCAATTTTATTATTATTAATTAGAAGTATAATTGAAAGAGGATCAGGAACTGGTTGAACAGTTTATCCTCCTCTTTCAAGAAATATTGCACATGCTGGACCAGCTGTAGATTTA---ACTATTTTTTCCTTACATCTTGCAGGAATATCAAGAATTATAGGAGCCATCAATTTTATTACAACAATAATTAATATAAAACCCATTTATATAAATCAAATACAAATTCCACTTTTTGTTTGATCAGTAGGAATTACTGCCCTTTTATTATTATTATCTCTTCCAGTACTTGCAGGA---GCAATTACAATACTTTTAACAGATCGAAATCTTAATACTTCTTTTTTTGATCCAGCCGGAGGAGGAGATCCAATTTTATATCAACATCTA-------------------------------------------------------------------------------------------------------------------------------------------------------------------------------------------------
>MANNM235-14|Acanthops fuscifolia|COI-5P|BOLD:ACP7911|
---------------------------------------ACATTATATTTCATCTTTGGAGCTTGAGCCGGAATACTAGGAACATCTTTA---AGAATTCTCATTCGAATAGAATTAGGTCAACCCGGTTCACTAATTGGAGAT---GATCAAATTTATAATGTTATTGTTACAGCCCATGCATTTATTATAATTTTTTTTATAGTTATACCTATTATAATTGGAGGATTTGGAAATTGATTAATTCCCTTAATA---CTTGGAGCACCTGATATAGCATTCCCACGTATAAATAATATAAGCTTTTGATTACTCCCACCATCAATTATTCTCCTTATTATTGGAAGAATAGTAGAAAATGGAGCAGGTACAGGATGAACAGTTTATCCTCCTTTAGCAAGAAGAATTGCTCATGCAGGTCCTGCAGTAGATTTA---ACAATCTTTTCTCTTCATTTAGCAGGTATATCAAGAATTATAGGAGCAGTAAATTTTATTTCAACTATATTTAATATAAAACCGTTTTATATAGACCAAAAACAAGTCCCTTTATTTATTTGATCTGTCGGAATTACAGCTTTACTTTTATTACTTTCTCTTCCAGTTTTAGCTGGT---GCAATTACTATACTACTTACAGATCGAAATTTAAATACATCATTTTTTGATCCCGCTGGTGGTGGAGATCCTATTTTATACCAACATCTA-------------------------------------------------------------------------------------------------------------------------------------------------------------------------------------------------
>MANNM236-14|Metacanthops amazonica|COI-5P|BOLD:ADY0336|
---------------------------------------ACATTATATTTCATCTTCGGAGCATGGGCCGGAATATTAGGAACATCTTTA---AGTGTAATTATCCGAACGGAATTAGGCCAACCCGGACCTTTTTTAGAAGAT---GATCAAGTTTATAATGTTATTGTCACAACTCATGCATTTATTATAATTTTCTTTATGGTTATACCCATTATAATTGGAGGATTTGGAAATTGATTAGTTCCCTTAATA---TTAAGAGCACCTGATATAGCATTCCCCCGAATAAATAACATAAGCTTTTGATTACTTCCGCCCTCTATTCTTCTTCTTCTTATTGGAAGAATAGTAGAAAGAGGAGCTGGTACAGGATGAACAGTTTATCCTCCTTTAGCAAGAAATATTGCTCATACAGGACCTGCAGTGGATTTA---ACAATCTTCTCTCTTCATCTTGCTGGAATATCTAGTATTATAGGAGCAATTAACTTTATCTCAACTATAATTAATATAAAACCCATTTATATAAATCAAACTCAAATATCCTTATTTGTTTGATCAGTAGGAATTACTGCAATCCTCCTTTTACTTTCACTCCCTGTTCTTGCAGGA---GCAATCACTATACTACTTACAGATCGAAATTTAAATACATCATTCTTTGATCCTGCAGGAGGAGGTGACCCTATTTTATATCAACATTTA-------------------------------------------------------------------------------------------------------------------------------------------------------------------------------------------------
>MANNM237-14|Parastagmatoptera flavoguttata|COI-5P|BOLD:ACP8537|
---------------------------------------ACATTATATTTTATTTTTGGTGCTTGAGCAGGTATACTAGGAACATCTTTA---AGAATTTTAATTCGAACAGAATTGGGTCAACCAGGTTATTTAATTGGTGAT---GATCAAATTTATAATGTTATTGTAACTGCTCACGCTTTTATTATAATTTTTTTTATAGTAATACCAATTATAATTGGAGGATTTGGTAATTGACTTGTACCCCTAATA---CTTGGAGCACCAGATATAGCATTTCCTCGAATAAATAATATAAGATTTTGACTTCTTCCACCTTCAATTCTACTTTTATTAATTAGAAGAATAGTTGAAAGAGGAGCTGGAACTGGTTGAACAGTTTATCCTCCTCTTTCAGCAAGATTTGCTCATGCTGGACCAGCAGTAGATTTA---ACAATTTTTTCATTACACCTTGCTGGAATATCTAGAATTATAGGTGCTGTAAATTTTATTACTACTATAATTAATATAAAGCCTTTATATATAAATCAAACCCAAATTCCACTTTTTGTTTGATCTGTAGGAATTACAGCTTTTTTATTATTATTATCACTTCCTGTTCTTGCAGGA---GCAATTACTATACTTTTAACCGATCGAAATCTTAATACCTCTTTTTTTGATCCTGCAGGAGGAGGAGATCCAATTTTATATCAACATTTA-------------------------------------------------------------------------------------------------------------------------------------------------------------------------------------------------
>MANNM123-14|Raptrix perspicua|COI-5P|BOLD:ACP9602|
---------------------------------------ACACTTTACTTTATTTTTGGAGCATGATCTGGAATATTAGGAACATCCTTA---AGAATCCTTATTCGAACAGAATTAGGTCAACCTGGTTCATTAATTGGAGAT---GATCAAATTTATAATGTTATTGTTACCGCTCATGCATTTATCATAATTTTTTTTATAGTTATACCGATTATAATTGGTGGATTTGGTAATTGACTTGTCCCTTTAATA---TTAGGAGCACCAGATATGGCATTCCCCCGAATAAATAACATAAGATTTTGATTATTACCCCCTTCACTTTTATTACTTCTGATTGGAAGAGTTGTAGAAAGCGGGGCTGGTACAGGATGAACAGTTTATCCTCCCCTCGCTTCAAGAATTGCTCATGCTGGACCAGCAGTCGATTTA---ACAATTTTTTCCTTACACTTAGCAGGAATATCAAGAATTATAGGTGCAGTAAACTTCATTTCAACTATATTTAATATAAAATCAACAGTAATAACTCAAGTTCAAGTACCATTATTTGTTTGATCAGTTGGGATTACTGCTCTTTTACTATTATTATCCTTACCTGTATTAGCAGGT---GCAATTACTATATTATTAACAGATCGAAATCTTAATACTTCTTTCTTTGATCCAGCTGGGGGAGGGGACCCAATTTTATACCAACATTTA-------------------------------------------------------------------------------------------------------------------------------------------------------------------------------------------------
>MANNM125-14|Raptrix perspicua|COI-5P|BOLD:ACP9602|
---------------------------------------ACACTTTACTTTATTTTTGGAGCATGATCTGGAATATTAGGAACATCCTTA---AGAATCCTTATTCGAACAGAATTAGGTCAACCTGGTTCATTAATTGGAGAT---GATCAAATTTATAATGTTATTGTTACCGCTCATGCATTTATCATAATTTTTTTTATAGTTATACCGATTATAATTGGTGGATTTGGTAATTGACTTGTCCCTTTAATA---TTAGGAGCACCAGATATGGCATTCCCCCGAATAAATAACATAAGATTTTGATTATTACCCCCTTCACTTTTATTACTTCTGATTGGAAGAGTTGTAGAAAGCGGGGCTGGTACAGGATGAACAGTTTATCCTCCCCTCGCTTCAAGAATTGCTCATGCTGGACCAGCAGTCGATTTA---ACAATTTTTTCCTTACACTTAGCAGGAATATCAAGAATTATAGGTGCAGTAAACTTCATTTCAACTATATTTAATATAAAATCAACAGTAATAACTCAAGTTCAAGTACCATTATTTGTTTGATCAGTTGGGATTACTGCTCTTTTACTATTATTATCCTTACCTGTATTAGCAGGT---GCAATTACTATATTATTAACAGATCGAAATCTTAATACTTCTTTCTTTGATCCAGCTGGGGGAGGGGACCCAATTTTATACCAACATTTA-------------------------------------------------------------------------------------------------------------------------------------------------------------------------------------------------
>MANNM1319-23|Photina pilosa|COI-5P|BOLD:ADZ7611|
---------------------------------------ACATTATATTTTATTTTTGGTGCATGAGCAGGAATATTAGGTACATCGTTA---AGTATTTTAATTCGCACAGAATTAGGTCAACCTGGCTCACTAATTGGAGAT---GATCAAATTTATAACGTTATTGTTACAGCTCATGCATTTATCATAATTTTCTTTATAGTAATACCCATTATAATTGGTGGTTTTGGTAATTGATTAGTACCTTTAATA---TTAGGAGCTCCAGATATAGCTTTCCCTCGAATAAATAATATAAGTTTTTGACTTCTACCGCCTTCTATTATTTTATTATTAATTAGAAGAACTGTAGAAAGAGGAGCTGGTACAGGTTGAACTGTTTATCCTCCTCTTTCTGCTAGTATTGCTCATGCAGGACCAGCAGTAGATTTA---ACAATTTTTTCTCTCCATTTAGCAGGAATATCTAGAATTATAGGTGCAGTAAATTTCATTTCAACCATAATTAATATAAAACCTCTATCAATAAACCAAACACAAATACCTTTATTTGTTTGATCTGTAGGAATTACTGCCTTACTTCTTCTTCTCTCCCTTCCTGTTTTAGCTGGA---GCTATTACTATATTATTAACAGATCGAAACTTAAATACATCATTTTTTGATCCTGCTGGAGGAGGAGATCCCATTTTATATCAACATTTA-------------------------------------------------------------------------------------------------------------------------------------------------------------------------------------------------
>MANNM1320-23|Microphotina vitripennis|COI-5P|BOLD:ADY4851|
------------------------------------------------------------------------------------------------------------ACAGAACTTGGTCAACCTGGTTCACTTATTGGTGAT---GATCAAATCTATAATGTAATTGTTACAGCTCATGCATTTATTATAATTTTTTTCATAGTAATACCTATTATAATTGGAGGTTTTGGTAATTGATTAGTACCATTAATA---TTAGGAACCCCAGATATAGCATTCCCCCGAATAAATAATATAAGTTTCTGAATTCTTCCTCCTTCTATTATTCTTCTTCTCATCAGTAATATAGTAGAAGGAGGAGTTGGTACAGGATGAACTATTTATCCCCCTCTTTCCGCAAGAATTGCCCATGCTGGGCCCGCAGTANATTTA---ACAATTTTTTCCCTTCATCTAGCAGGTATATCTAGAATTATGGGAGCCATTAATTTTATTTCAACTATAATTAATATAAAACCTCTTTCAATAAATCAAACTCAAATTCCTTTATTCGTATGATCTGTAGGAATCACAGCCCTACTTTTACTACTCTCCCTTCCTATTCTAGCAGGA---GCCATTACTATATTATTAACAGACCGAAATATTAACACTTCTTTCTTTGAC----------------------------------------------------------------------------------------------------------------------------------------------------------------------------------------------------------------------------------------
>MANNM1323-23|Mantoida brunneriana|COI-5P|BOLD:AAX3593|
---------------------------------------ACTTTATATTTTATTTTTGGAGCCTGAGCAGGTATACTAGGAACTTCGCTA---AGAATTTTAATTCGAACAGAACTCGGTCAACCCGGATCTCTAATTGGAGAT---GATCAAATTTATAATGTTATTGTGACTGCCCACGCATTCATTATAATTTTCTTCATAGTTATACCAATTATAATTGGAGGATTCGGAAATTGACTTGTACCTTTAATA---TTAGGAGCCCCTGATATAGCATTTCCCCGAATAAATAATATAAGATTCTGATTATTACCACCTTCTCTAATACTACTTTTAATTAGAAGTATAGTTGAAAGAGGAGCGGGAACAGGTTGAACAGTATATCCACCTTTATCTGCAAGAATCGCCCATGCAGGTCCAGCTGTTGATCTA---ACTATTTTCTCTTTACATTTAGCAGGTGCCTCTAGTATTATAGGAGCTGTTAATTTCATCACTACTATGATTAACATAAAACCTTCATATATAAACCAAGCCCAAATACCTCTTTTTGTATGATCAGTAGGTATTACTGCTTTATTACTTTTACTTTCCCTTCCAGTTTTAGCTGGA---GCTATTACTATATTACTTACTGACCGTAATTTAAATACCTCCTTCTTTGATCCAGCAGGAGGAGGAGATCCTATCTTATACCAACATTTA-------------------------------------------------------------------------------------------------------------------------------------------------------------------------------------------------
>MANNM1324-23|Mantoida brunneriana|COI-5P|BOLD:AFB5323|
---------------------------------------ACTTTATATTTCATTTTTGGAGCCTGAGCAGGCATATTAGGAACTTCTTTA---AGAATTTTAATTCGAACAGAATTAGGTCAACCTGGATCTCTAATTGGAGAT---GATCAAATTTATAATGTTATTGTTACTGCCCACGCATTCATTATAATTTTTTTCATGGTTATACCTATTATAATTGGAGGATTTGGAAATTGACTTGTACCTTTAATA---TTAGGAGCTCCTGATATAGCATTTCCTCGAATAAATAATATAAGATTCTGATTATTACCACCTTCATTAATACTTCTTCTAATTAGAAGAATAGTTGAGAGAGGTGCAGGAACAGGTTGAACAGTTTATCCTCCTTTATCTGCAAGAATTGCCCATGCAGGTCCAGCAGTTGATTTA---ACTATTTTTTCTTTACATTTAGCAGGTGCTTCAAGAATTATAGGAGCTGTTAATTTTATTACCACTATAATTAATATAAAACCTCTATATATAACCCAAGCTCAGATACCTCTTTTCGTATGATCAGTAGGTATTACTGCTTTATTACTTTTACTTTCTTTACCTGTTCTAGCAGGA---GCTATTACTATATTACTTACTGACCGTAATTTAAATACTTCCTTTTTTGATCCAGCAGGAGGAGGAGATCCTATTTTATACCAACATTTA-------------------------------------------------------------------------------------------------------------------------------------------------------------------------------------------------
>MANNM1325-23|Tithrone roseipennis|COI-5P|BOLD:ADY0044|
---------------------------------------ACATTATATTTTATTTTTGGAGCATGATCTGGTATACTAGGAACATCTTTA---AGAATTTTAATTCGAACAGAATTAGGTCAACCAGGTTCTTTAATTGGAGAT---GATCAAATTTATAATGTTATTGTTACAGCTCACGCTTTTATTATAATTTTTTTCATAGTTATACCAATTATAATTGGAGGATTTGGAAATTGATTAGTACCTTTAATA---TTAGGAGCACCTGATATAGCATTTCCACGAATGAATAATATAAGATTTTGATTATTACCTCCCTCAATTATTTTATTACTAATTGGAAGTATAGTAGAAAGAGGAGCTGGTACAGGATGAACCGTTTATCCTCCCTTAGCTTCTAGAATTGCTCACGCCGGACCAGCAGTTGACTTA---ACAATTTTTTCACTCCATTTAGCAGGTATATCAAGAATTATAGGAGCAGTAAATTTTATCTCAACTATATTTAACATAAAATCAATTACAATAAATCAAACACAAGTGCCTTTGTTTGTATGATCTGTAGGTATTACTGCTCTTCTATTATTATTATCACTACCTGTATTAGCAGGT---GCAATTACTATACTTTTAACAGACCGAAATTTAAATACCTCTTTTTTTGATCCTGCCGGAGGTGGGGATCCAATTTTATACCAACATTTA-------------------------------------------------------------------------------------------------------------------------------------------------------------------------------------------------
>MANNM1332-23|Musonia surinama|COI-5P||
---------------------------------------------------------------------------------------------------------------------------------------------------------------------------------------------------------------------------------------------------------------------------------------------------------------------------------------------TTAATTATTGGAAGAATAACAGAAAGAGGAGCAGGGACTGGGTGAACAGTTTATCCACCATTATCTGCAAGAATTGCACATNCAGGGCCAGCAGTTGATTTA---ACTATTTTTTCCCTCCATTTAGCAGGAATATCA----------------------------------------------------------------------------------------------------------------------------------------------------------------------------------------------------------------------------------------------------------------------------------------------------------------------------------------------------------------------------------------------------------------------------------------------
>MANNM1334-23|Oxyopsis rubicunda|COI-5P|BOLD:ADU8626|
---------------------------------------------------------------------------------------------------------------------------------------TTAGGTGAT---GATCAAATTTATAATGTTATTGTAACTGCTCATGCTTTTATTATAATTTTTTTTATAGTTATACCAATTATAATTGGTGGATTTGGTAATTGATTATTACCATTAATA---TTAGGAGCTCCAGATATAGCTTTTCCTCGAATAAATAATATAAGATTTTGACTTCTTCCACCTTCAATTTTATTATTATTAATTAGAAGAATAATTGAAAGAGGAGCAGGAACTGGTTGAACAGTTTATCCACCCCTTTCAGCAAATATAGTGCATGCAGGTGCAGCAGTAGATTTA---GTTATTTTTTCCTTACATTTAGCAGGAATATCTAGAATTATAGGGGCTGTAAATTTTATTACAACTATAATTAATATAAAACCTTTATATATAAATCAAACACAAATTCCACTTTTTGTCTGATCAGTAGGTATTACAGCACTTTTATTATTATTATCTTTACCTGTTCTTGCAGGA---GCAATTACTATATTATTAACAGATCGAAACCTTAATACTACTTTTTTTGATCCA-------------------------------------------------------------------------------------------------------------------------------------------------------------------------------------------------------------------------------------
>MANNM1335-23|Mantellias pubicornis|COI-5P|BOLD:AFB6931|
---------------------------------------ACATTATATTTTATTTTTGGAGCTTGGGCAGGAATTATAGGAACTTCATTA---AGAGTTGTAGTACGAACAGAATTAGGAAATCCAGGATCAATCATTGGAGAT---GACCAAATCTACAATGTAATCGTTACAGCTCATGCATTTATTATGATTTTTTTTATAGTTATACCAATTATAATCGGAGGATTCGGAAACTGATTAATTCCATTTATA---CTAGGAGCCCCTGATATAGCATTCCCACGAATAAATAACATAAGATTCTGATTACTCCCACCCTCACTAATTCTTTTAATTCTTGGAAGATTTGTAGAAAGAGGGGCAGGAACGGGATGAACAGTTTATCCTCCCCTTTCAGCGAGAATTGCTCATGCAGGACCAGCTGTAGACTTA---ACAATCTTCTCATTACATCTAGCAGGAATATCAAGAATTATAGGGGCAATCAATTTCATTACAACAATAATTAATATAAAACCTTTATATATAACCCAAACCCAATTACCACTATTTATTTGATCTGTAGGTATTACAGCCCTACTTCTTCTATTATCTCTTCCTGTACTAGCAGGA---GCAATTACTATATTACTCACAGATCGAAATATTAATACATCCTTCTTTGACCCTGCCGGAGGTGGTGATCCAATTTTATATCAACACTTA-------------------------------------------------------------------------------------------------------------------------------------------------------------------------------------------------
>MANNM1336-23|Dougonyx maculosus|COI-5P|BOLD:ADS5061|
---------------------------------------ACATTATATTTTATTTTTGGTGCCTGAGCAGGGATTATAGGAACCGCACTC---AGCATATTAATCCGAACAGAAGTAGGTCAACCAGGATCACTAATTGGCGAT---GACCAAATTTATAACGTAATTGTTACAGCACACGCTTTCATTATAATCTTCTTCATAGTAATACCCATTATGATTGGAGGTTTCGGAAACTGATTAATTCCTTTAATA---TTAGGAACACCTGATATAGCATTTCCACGAATAAACAATATAAGATTTTGACTTTTACCACCATCTATTACCTTCCTTATTATAAGAGGATTAATTGAAAGAGGAGCAGGAACTGGATGAACAGTTTATCCTCCTCTTTCCGCAAGAATTGCTCATGCAGGACCCGCCGTAGATTTT---ACTATCTTTTCCCTCCACCTTGCTGGTATATCTAGTATTATAGGAGCAGTAAATTTTATTACAACAATAATTAATATAAAACCCAAATTTATAACTCTTACACAAGTACCTCTATTCGTTTGATCAGTAGGAATTACAGCCTTACTTCTTCTACTTTCATTACCTGTTCTAGCAGGA---GCAATCACAATACTCCTTACAGACCGAAATCTAAATACTTCATTCTTCGATCCTACTGGTGGAGGAGATCCTATCCTATATCAACACTTA-------------------------------------------------------------------------------------------------------------------------------------------------------------------------------------------------
>MANNM1339-23|Heterovates pardalina|COI-5P|BOLD:ADX1263|
---------------------------------------ACATTATACTTTATTTTTGGTGCTTGAGCCGGTATACTTGGAACATCATTA---AGAATTTTAATTCGAACAGAATTAGGTCAACCAGGTTCCTTGGTTGGTGAC---GACCAAATTTATAATGTTATTGTTACTGCACATGCTTTTATTATAATTTTTTTTATAGTTATACCAATTATAATTGGTGGATTTGGTAATTGATTAGTACCATTAATA---CTTGGAGCTCCAGATATAGCATTTCCTCGAATAAATAATATAAGATTTTGACTTCTCCCACCTTCAATTTTTTTATTATTAATTAGAAGTATAGTAGAAAGAGGAGCAGGTACTGGTTGAACAGTTTATCCTCCTCTTTCAGCAAGTATTGCACATGCTGGTCCAGCAGTAGATTTA---ACAATTTTTTCTTTACATCTTGCTGGAATGTCTAGAATTATAGGGGCTGTAAACTTTATTACAACTATAATTAATATAAAACCTATTTATATAAATAAAACACAAGTTCCACTTTTTGTCTGATCAGTTGGTATTACAGCTCTTTTATTATTATTATCACTGCCTGTTCTTGCAGGG---GCAATTACTATACTCTTAACTGACCGAAATCTTAACACTTCTTTTTTTGATCCTGCTGGAGGTGGGGATCCCATTTTATATCAACATTTA-------------------------------------------------------------------------------------------------------------------------------------------------------------------------------------------------
>MANNM1342-23|Callibia diana|COI-5P|BOLD:AFB5837|
---------------------------------------ACTCTTTACTTTATTTTTGGAGCATGATCAGGAATATTAGGTACATCTTTA---AGAATTTTAATCCGAACAGAATTAGGTCAACCAGGTTCTTTAATTGGTGAT---GATCAAATTTATAATGTAATTGTTACTTCCCATGCATTCATCATAATTTTTTTCATAGTTATACCAATTTTAATTGGAGGATTTGGTAACTGATTAGTACCTTTAATA---CTAGGAGCACCTGATATAGCATTCCCCCGAATGAACAATATAAGTTTTTGATTATTACCTCCATCAATTATACTTCTTCTGATTGGTAGAATTGTAGAAAGAGGAGCCGGTACCGGCTGAACAGTTTATCCACCTCTTGCTGGAAGAATAGCTCATTCTGGTCCTGCAGTAGATTTA---ACAATCTTTTCACTGCATCTAGCAGGAATATCAAGAATTATAGGTGCTGTAAACTTCATTTCAACTATATTTAATATAAAATCAACTATAATAAATCAATCCCAAGTACCATTATTTGTATGATCAGTAGGAATCACTGCTCTTCTACTACTTTTATCATTACCAGTCTTAGCTGGA---GCAATTACTATATTATTAACAGATCGAAATTTAAATACTTCCTTCTTTGACCCAGCAGGAGGAGGTGATCCTATCCTTTATCAACATTTA-------------------------------------------------------------------------------------------------------------------------------------------------------------------------------------------------
>MANNM1343-23|Stenophylla gallardi|COI-5P|BOLD:AFB5963|
------------------------------------------------------TTTGGAGCTTGAGCAGGAATACTTGGTACATCTATA---AGCATCTTAATTCGAACTGAGCTCGAACAACCTGGATCTTTAATTGGTGAT---GATCAAATTTACAATGTTATTGTAACAGCCCATGCATTTATTATGATTTTCTTTATAGTTATACCTATTATAATTGGTGGATTTGGAAACTGACTTATTCCCCTTATA---TTAGGAGCTCCTGATATAGCTTTTCCACGAATAAACAATATGAGCTTTTGACTACTACCTCCATCAATTGTTCTACTTTTGATTAGAAGTTCTGTAGAAAGAGGAGCAGGTACTGGTTGAACTGTCTACCCTCCTCTTTCTGCAAGAATTGCCCATGCTGGACCTGCAGTAGATTTA---ACAATCTTCTCATTACATTTAGCAGGAATATCAAGAATTATAGGAGCAGTTAACTTCATTTCAACAATAATTAACATAAAACCCTTAAATATAAGTCAATCTCAAGTACCTTTATTTGTTTGATCTGTAGGAATTACAGCTATTCTCCTTTTGTTGTCTCTTCCTGTCTTAGCAGGT---GCAATCACTATACTCCTTACCGACCGTAATTTAAATACCTCATTTTTTGATCCAGCTGGAGGAGGTGATCCAATTCTATACCAACACCTA-------------------------------------------------------------------------------------------------------------------------------------------------------------------------------------------------
>MANNM1358-23|Hagiomantis ornata|COI-5P||
------------------------------------------------------------------------------------------------------------------------------------------------------------------------------------------------------------------------------------------------------------------------------------------------------------------TGATTATTACCCCCATCAATTATTCTACTCCTAATNNGAAGCGTGGTAGAAAGAGGGGCAGGAACAGGGTGAACAGTCTACCCACCTCTTTCATCAAGAATTGCTCATGCAGGGCCAGCTGTAGATTTA---ACTATCTTTTCACTGCACTTGGCAGGAATATCAAGAATTATAGGAGCAGTAAACTTCATTTCAACTATAATTAATATAAAACCGATTATAATAAATCAAACACAAATTCCACTATTTGTATGGTCAGTAGGAATTACCGCAATCTTACTATTATTATCATTA-------------------------------------------------------------------------------------------------------------------------------------------------------------------------------------------------------------------------------------------------------------------------------------------------------------
>MANNM1359-23|Liturgusa cayennensis|COI-5P||
---------------------------------------------------------------------------------------------------------------------------------------------------------------------------------------------------------------------------------------------------------------------------------------------------------------------------------------------------------------------------------------------GTTTATCCTCCTTTATCAGCAGGTATTGCTCACGCCGGACCGGCAGTAGATTTA---ACAATTTTTTCCCTACATTTAGCAGGAATATCAAGAATTATAGGGGCAGTAAATTTTATTTCAACTATAANTAACATAAAACCTTTACCTATAAACCAATCACAAATACCTTTATTTGTTTGATCGGTNGGTATTACAGCTGTACTATTATTA----------------------------------------------------------------------------------------------------------------------------------------------------------------------------------------------------------------------------------------------------------------------------------------------------------------------
>MANNM871-19|Stagmatoptera supplicaria|COI-5P|BOLD:ACR2427|
---------------------------------------ACACTTTATTTTATTTTTGGTGCTTGAGCAGGAATACTTGGAACATCATTA---AGAATTTTAATTCGAACTGAGTTAGGTCAACCAGGATTTTTGGTTGGTGAT---GATCAAATTTATAATGTTATTGTAACTGCTCACGCTTTTATTATAATTTTCTTCATAGTTATACCTATTATAATTGGTGGTTTTGGAAATTGATTAGTACCTTTAATA---TTAGGAGCCCCAGATATAGCATTCCCACGAATAAATAATATAAGATTTTGACTTCTCCCACCCTCAATTTTATTATTATTAATTAGAAGAACAGTTGAAAGAGGAGCCGGAACTGGTTGAACAGTTTATCCTCCTCTTTCAGCAAGTATTGCACATGCTGGACCAGCTATTGATCTA---ACTATTTTTTCTCTTCATCTTGCAGGAATATCAAGAATTATAGGAGCAGTAAACTTTATTACAACTATAATTAATATAAAACCTTTATATATAAATCAAACCCAAATTCCTCTTTTTGTATGATCAGTAGGTATTACAGCATTATTATTATTATTATCATTACCTGTTCTCGCAGGA---GCAATTACTATATTACTTACTGATCGAAATCTTAATACTTCATTCTTTGATCCAGCAGGAGGGGGAGATCCTATTTTATATCAACACTTA-------------------------------------------------------------------------------------------------------------------------------------------------------------------------------------------------
>MANNM1364-23|Microphotina vitripennis|COI-5P|BOLD:AFB5489|
---------------------------------------ACATTATATTTCATCTTTGGTGCTTGGGCCGGAATATTAGGAACTTCTTTA---AGAATTTTAATTCGAACAGAACTTGGTCAACCTGGTTCACTTATTGGTGAT---GATCAAATCTATAATGTAATCGTTACAGCTCATGCATTTATTATAATTTTTTTTATAGTAATACCTATTATAATTGGAGGTTTTGGTAATTGATTAGTACCATTAATA---TTAGGAACCCCAGATATAGCATTCCCCCGAATAAATAATATAAGTTTCTGAATTCTTCCTCCTTCCATTATTCTTCTTCTCATCAGAAATATAGTAGAAAGAGGAGTTGGTACAGGATGAACTATTTATCCCCCTCTTTCCGCAAGAATTGCCCATGCTGGACCCGCAGTAGATTTA---ACAATTTTTTCTCTTCATCTAGCAGGTATATCTAGAATTATAGGAGCCATCAATTTTATTTCAACTATAATTAATATAAAACCTCTTTCAATAAATCAAACTCAAATTCCCTTATTCGTATGATCTGTAGGAATCACAGCCCTACTTTTACTACTCTCCCTTCCTGTTTTAGCAGGA---GCCATTACTATATTATTAACAGACCGAAATATTAACACCTCTTTCTTTGATCCTGCAGGAGGAGGTGACCCTATTCTTTATCAACATTTA-------------------------------------------------------------------------------------------------------------------------------------------------------------------------------------------------
>MANNM1365-23|Mantellias pubicornis|COI-5P|BOLD:AFB6931|
---------------------------------------ACATTATATTTTATTTTTGGAGCTTGGGCAGGAATTATAGGAACTTCATTA---AGAGTTGTAGTACGAACAGAATTAGGAAATCCAGGATCAATCATTGGAGAT---GACCAAATCTACAATGTAATCGTTACAGCTCATGCATTTATTATGATTTTTTTTATAGTTATACCAATTATAATTGGAGGGTTCGGAAACTGATTAATTCCACTAATA---CTAGGAGCCCCTGATATAGCATTCCCACGAATAAATAACATAAGATTCTGATTACTCCCACCCTCTCTAATTCTTTTAATTCTTGGAAGATTTGTAGAAAGAGGGGCAGGAACGGGATGAACAGTTTACCCTCCCCTTTCAGCGAGAATTGCTCATGCAGGACCAGCTGTAGACTTA---ACAATCTTCTCATTACATTTAGCAGGAATATCAAGAATTATAGGAGCAGTCAATTTCATTACAACAATAATTAATATAAAACCTTTATATATAACCCAAACCCAATTACCATTATTTATTTGATCTGTAGGTATTACAGCCCTACTTCTTCTATTATCTCTTCCTGTACTGGCAGGA---GCAATCACTATATTACTCACAGATCGAAATATTAACACATCCTTCTTTGACCCTGCCGGAGGTGGTGATCCAATTTTATATCAACACTTA-------------------------------------------------------------------------------------------------------------------------------------------------------------------------------------------------
>MANNM1368-23|Stagmatoptera biocellata|COI-5P|BOLD:ADX0181|
---------------------------------------ACATTATATTTTATTTTTGGTGCCTGAGCAGGTATACTTGGGACATCTCTA---AGAATTTTAATTCGAACTGAATTAGGTCAACCAGGATTTTTAATTGGTGAT---GATCAAATTTATAATGTTATCGTTACTGCTCACGCCTTTATTATGATTTTTTTTATAGTAATACCTATTATAATTGGTGGTTTTGGAAATTGATTAGTACCTTTGATA---CTGGGAGCCCCAGATATAGCATTCCCACGAATAAACAATATAAGATTTTGACTTCTCCCACCCTCAATTCTATTATTATTAATTAGAAGAACGGTTGAAAGAGGGGCAGGGACTGGTTGAACAGTTTATCCTCCTCTTTCAGCAAATATTGCACACGCTGGACCAGCAGTTGATTTA---ACTATCTTTTCTCTTCACCTCGCAGGAATATCAAGAATTATAGGGGCAGTAAATTTTATTACAACTATAATTAATATAAAACCATTATATATAAATCAAACTCAAATCCCTCTTTTTGTATGATCAGTTGGTATTACAGCTCTATTATTATTATTATCATTACCTGTTCTTGCAGGA---GCAATTACTATACTTCTTACTGACCGAAATCTTAATACTTCATTCTTCGATCCAGCAGGAGGAGGAGATCCTATTCTATACCAGCACTTA-------------------------------------------------------------------------------------------------------------------------------------------------------------------------------------------------
>MANNM1369-23|Macromantis ovalifolia|COI-5P|BOLD:ACR2897|
------------------------------------------------------------------------------GGAACATCATTA---AGAATTTTAATTCGTACAGAATTAGGACAACCTGGATCTCTAATTGGAGAT---GACCAAATTTATAATGTAATTGTTACAGCCCACGCATTTATCATAATTTTTTTTATAGTTATACCTATTATGATTGGAGGATTTGGTAACTGATTAGTCCCTCTAATA---TTAGGAGCACCAGATATAGCATTTCCACGAATAAATAATATAAGATTCTGACTCTTACCACCTTCAATTATTCTTTTATTAATTAGTAGAACCGTAGAAAGAGGTGCAGGAACAGGATGAACAGTCTATCCACCTCTTTCTTCAAATATTGNTCATGCTGGACCAGCCGTAGATTTA---ACTATCTTCTCCTTACATTTAGCAGGAATATCAAGAATTATAGGTGCAGTAAATTTTATTTCAACTATAATTAATATGAAACCAATAATAATAAGTCAAGTACAAACACCTCTATTTGTATGATCTGTAGGAATTACAGCTATTCTCCTTCTACTTTCACTTCCTGTTTTAGCAGGT---GCTATTACTATATTACTAACTGACCGTAATTTAAATACTTCTTTTTTTGATCCAGCAGGAGGAGGAGACCCT-------------------------------------------------------------------------------------------------------------------------------------------------------------------------------------------------------------------
>MANNM1371-23|Angela lemoulti|COI-5P|BOLD:ADW3180|
---------------------------------------ACTCTTTACTTCATTTTTGGAGCATGAAGTGCCATAGCAGGAACCTCTTTA---AGAATTTTAATTCGTACAGAATTAGGTCAACCAGGTTCCTTAATTGGAGAT---GATCAAATTTATAACGTTATTGTAACAGCCCACGCTTTCATTATGATTTTCTTTATAGTGATACCTATTATAATTGGAGGGTTTGGTAACTGATTAATTCCTTTAATA---TTAGGAACACCTGATATAGCATTTCCCCGAATAAATAACATAAGATTTTGATTATTACCACCCTCCCTCCTTCTTCTTCTAGTTGGAAGAATAGTGGAAAGAGGCGCAGGAACTGGGTGAACAGTATACCCACCCTTGTCTGCAAGCATTGCACATGCTGGTGCAGCAGTGGATTTA---ACAATTTTTTCCTTACACCTCGCTGGTGCATCTAGTATTATAGGAGCAATCAATTTTATTACTACCATAATCAATATAAAACCAATTTTCATAAATCAAATACAAATTCCTTTATTTATTTGATCTGTCGGAATTACAGCTATTCTTCTTTTACTTTCCTTACCTGTTTTAGCAGGG---GCAATCACAATATTACTTACTGACCGTAACCTCAATACATCTTTTTTTGACCCTGCTGGAGGGGGAGATCCCATCCTCTATCAACACTTA-------------------------------------------------------------------------------------------------------------------------------------------------------------------------------------------------
>MANNM1372-23|Angela fulgida|COI-5P|BOLD:ACR2496|
---------------------------------------ACATTGTACTTTATTTTTGGGGGTTGAAGAGCTATACTAGGAACCTCTTTA---AGAATTCTTATTCGAACTGAACTGGGGCAACCAGGCTCCTTAATTGGAGAT---GATCAAATCTACAACGTCATTGTAACAGCCCACGCTTTCATTATAATTTTCTTTATAGTTATACCAATTATAATTGGAGGATTTGGAAATTGATTAGTTCCTTTAATA---TTAGGAACTCCTGATATAGCATTTCCCCGAATAAATAACATAAGATTCTGATTATTACCCCCTTCCATTTTACTTCTATTAATTGGAAGAATAGTTGAAAGAGGAGCAGGGACAGGATGAACAGTTTATCCACCTTTATCTTCAAGTATTGCTCACGCAGGTCCCGCAGTGGACTTA---ACCATCTTTTCTTTACATCTTGCTGGTATATCTAGTATTATAGGTGCAATTAACTTCATTACTACAATAATTAACATAAAACCAATCTTTATAAATCAAACTCAAATTCCCTTATTTGTATGATCTGTTGGAATTACTGCTGTTTTACTACTTCTATCTTTACCTGTTTTAGCAGGA---GCTATTACAATACTTCTTACAGACCGTAATTTAAATACATCATTTTTTGATCCTGCTGGAGGTGGGGATCCAATCCTTTATCAACATTTA-------------------------------------------------------------------------------------------------------------------------------------------------------------------------------------------------
>MANNM1373-23|Liturgusa milleri|COI-5P|BOLD:ADY4514|
---------------------------------------ACTTTATATTTCGTATTTGGAGCTTGAGCCGGTATACTAGGAACATCATTA---AGAATACTCATTCGAACAGAGTTAGGTCAACCAGGATCATTAATTGGAGAT---GATCAAATCTATAATGTAATTGTAACAGCTCACGCATTTATTATAATTTTCTTCATGGTTATACCTATTATAATTGGAGGTTTTGGAAATTGATTAGTACCTTTAATA---CTAGGAGCACCAGATATAGCTTTCCCACGTATAAATAATATAAGATTTTGACTACTTCCACCATCCATTATACTACTTTTAATTGGAAGAATTATTGAAAATGGAGCAGGGACAGGATGAACTGTATATCCACCTTTATCAGCAAGAATTGCTCACGCTGGGCCAGCAGTTGATTTA---ACAATTTTTTCACTTCATTTAGCGGGTATATCAAGAATTATAGGAGCTGTAAATTTTATTTCAACTATAATTAACATAAAACCATCAACTATAAATCAATCACAAATACCTTTATTTGTATGATCAGTTGGAATTACAGCTATTTTATTATTATTATCGCTACCTGTATTAGCTGGT---GCTATTACTATATTATTAACAGATCGAAATTTAAATACATCTTTTTTTGATCCTGCTGGAGGAGGAGATCCAATTTTATACCAACATTTA-------------------------------------------------------------------------------------------------------------------------------------------------------------------------------------------------
>MANNM870-19|Pseudovates stolli|COI-5P|BOLD:ADV1960|
---------------------------------------ACATTATATTTTATTTTTGGTGCCTGAGCAGGTATATTAGGAACTTCTTTA---AGAATTTTAATTCGTACAGAATTAGGTCAACCAGGTTCTTTAATTGAAGAT---GACCAAATTTATAATGTAATTGTAACCGCTCATGCTTTTATTATAATTTTTTTTATAGTTATACCAATTATAATTGGGGGTTTTGGTAATTGATTAGTACCTTTAATA---CTTGGAGCCCCTGATATAGCATTTCCTCGAATAAATAATATAAGATTTTGACTTCTTCCACCTTCAATTTTATTATTATTAATTAGAAGTATAGTAGAAAGAGGAGCAGGAACTGGTTGAACAGTTTATCCTCCTCTTTCAGCAAGAATTGCTCATGCTGGGCCAGCAGTAGATTTA---ACAATTTTCTCTTTACATCTTGCAGGAATATCTAGAATTATAGGTGCCGTAAATTTTATTACAACTATAATTAATATAAAACCTTTATATATAAATCAAACACAAGTTCCACTTTTTGTTTGATCAGTAGGTATTACAGCTATTTTATTATTATTATCCTTACCCGTTCTTGCAGGA---GCAATTACTATACTTTTAACTGATCGAAATCTTAATACTTCTTTCTTTGACCCTGCTGGAGGAGGGGAT----------------------------------------------------------------------------------------------------------------------------------------------------------------------------------------------------------------------
>MANNM1284-23|Pseudomiopteryx guyanensis|COI-5P|BOLD:AFB6078|
---------------------------------------ACACTTTATTTTATCTTTGGAGCATGAGCAGGAATTATAGGATCATCATTA---AGAATTATTATTCGAACTGAATTAAGTCAATCAAGATCATTAATAGGTGAT---GATCAAATTTATAATGTTATCGTAACAGCTCATGCATTTATCATAATTTTCTTTATAATTATACCCATAATAATTGGAGGTTTTGGTAATTGATTAATTCCTTTAATA---TTAGGAACTCCTGATATAGCATTTCCACGAATAAATAATATAAGATTTTGACTTCTACCCCCATCTCTAATTTTACTTATCATAAGAAGATTTATTGAAAGAGGAGCAGGAACAGGTTGAACTGTTTATCCTCCTCTTTCAATAAGAATTGCACATGCAGGACCAGCTGTAGATTTA---ACAATTTTCTCTCTTCATTTAGCAGGTATATCAAGAATTATAGGAGCAGTAAACTTTATTACAACAATAATCAACATAAAACCTATTTCAATAACACATAGACAAATTCCTTTATTTGTATGATCAGTAGGAATCACTGCAATCCTTCTTCTTCTATCCTTACCAGTTTTAGCAGGA---GCTATTACTATATTGTTAACAGACCGAAATCTTAATACATCATTTTTCGATCCTACTGGAGGAGGAGATCCAATCTTATATCAACATTTA-------------------------------------------------------------------------------------------------------------------------------------------------------------------------------------------------
>MANNM1285-23|Acontista cayennensis|COI-5P|BOLD:ADS3119|
---------------------------------------ACACTTTATTTTATTTTTGGAGCATGATCAGGAATGCTAGGAACTTCCTTA---AGAATACTTATTCGAACAGAATTAGGTCATCCAGGATCATTAATTGGAGAT---GATCAAATTTATAATGTTATTGTTACTGCACATGCATTTATTATAATTTTTTTTATAGTTATACCCATTTTAATTGGAGGGTTTGGTAATTGATTAGTACCTTTAATA---TTAGGAGCTCCTGATATAGCATTTCCTCGAATGAATAATATAAGATTTTGATTACTACCTCCTTCAATTATTCTTCTTCTTATTGGAAGAATTGTAGAAAGAGGTGCCGGTACAGGATGAACAGTTTATCCTCCTTTAGCTGCTAATATTGCTCATGCAGGACCAGCAGTAGATTTA---ACAATCTTTTCCCTACATTTAGCAGGAATATCAAGTATTATAGGAGCAGTAAACTTTATTTCAACTATATTTAATATAAAATCAATTACAATAAGCCGAGTTCAAGTACCTTTATTCGTTTGATCTGTAGGAATTACTGCTTTATTACTGTTATTATCTCTACCTGTTTTAGCAGGA---GCAATTACTATATTATTAACAGATCGAAATCTTAATACTTCTTTCTTTGATCCAGCTGGAGGTGGAGATCCTATTTTATACCAGCATTTA-------------------------------------------------------------------------------------------------------------------------------------------------------------------------------------------------
>MANNM1287-23|Microphotina vitripennis|COI-5P|BOLD:ADY4851|
---------------------------------------ACATTATATTTCATCTTTGGTGCTTGGGCCGGAATATTAGGAACCTCTTTA---AGAATTCTAATTCGAACAGAACTTGGTCAACCTGGTTCACTTATTGGTGAC---GATCAAATCTATAATGTAATTGTTACAGCTCATGCATTTATTATAATTTTTTTCATAGTAATACCTATTATAATTGGAGGTTTTGGTAATTGATTAGTACCATTAATA---TTAGGAACCCCAGATATAGCATTCCCCCGAATAAATAATATAAGTTTCTGAATTCTTCCTCCTTCTATTATTCTTCTTCTCATCAGAAATATAGTAGAAGGAGGAGTTGGTACAGGATGAACTATTTATCCCCCTCTTTCCGCAAGAATTGCCCATGCTGGGCCCGCAGTAGATTTA---ACAATTTTTTCCCTTCATCTAGCAGGTATATCTAGAATTATGGGAGCCATTAATTTTATTTCAACTATAATTAATATAAAACCTCTTTCAATAAATCAAACTCAAATTCCTTTATTCGTATGATCTGTAGGAATCACAGCCTTACTTTTACTACTCTCCCTTCCTATTCTAGCAGGA---GCCATTACTATATTATTAACAGACCGAAATATTAACACTTCTTTCTTTGATCCTGCAGGAGGGGGTGATCCTATTCTTTATCAACATTTA-------------------------------------------------------------------------------------------------------------------------------------------------------------------------------------------------
>MANNM1289-23|Dougonyx maculosus|COI-5P|BOLD:AFB7367|
------------------------------------------------TTATTTTTTGGTGCCTGAGCAGGGATTATAGGAACTGCACTC---AGTATATTAATCCGAACAGAAGTAGGTCAACCAGGATCGCTAATTGGTGAT---GACCAAATTTATAACGTAATTGTTACAGCACATGCTTTCATTATAATCTTCTTCATAGTAATACCTATTATGATTGGAGGTTTCGGAAACTGATTAATTCCTTTAATAATA---GGAACACCTGATATAGCATTTCCACGAATAAACAACATAAGATTTTGACTTTTACCACCATCTATTACCTTCCTTACTATAAGAGGATTAATTGAAAGAGGAGCAGGAACTGGATGAACAGTTTATCCTCCTCTTTCCGCAAGAATAGCCCATGCAGGACCCGCCGTAGATTTC---ACTATCTTTTCCCTCCACCTTGCTGGCATATCTAGTATCATAGGTGCAGTAAATTTCATTACAACAATAATTAATATAA------------------------------------------------------------------------------------------------------------------------------------------------------------------------------------------------------------------------------------------------------------------------------------------------------------------------------------------------------------------------------------------------
>MANNM1292-23|Pseudovates stolli|COI-5P|BOLD:AGK0282|
---------------------------------------ACATTATATTTTATTTTTGGTGCCTGAGCAGGTATATTAGGAACTTCTTTA---AGAATTTTAATTCGCACAGAATTAGGTCAACCAGGTTCTTTAATTGGAGAT---GACCAAATTTATAATGTAATTGTAACTGCTCATGCTTTTATTATAATTTTTTTTATAGTTATACCAATTATAATTGGTGGTTTTGGTAATTGATTAGTACCTTTAATA---CTTGGAGCCCCTGATATAGCATTTCCTCGAATAAATAATATAAGATTTTGACTTCTTCCACCTTCAATTTTATTATTATTAATTAGAAGTATAGTAGAAAGAGGAGCAGGAACTGGTTGAACAGTTTATCCTCCTCTTTCAGCAAGAATTGCTCATGCTGGACCAGCAGTAGATTTA---ACAATTTTCTCTTTACATCTTGCAGGAATATCTAGAATTATAGGTGCCGTAAATTTTATTACAACTATAATTAATATAAAACCTTTATATATAAATCAAACACAAGTTCCACTTTTTGTTTGATCAGTAGGTATTACGGCCATTTTATTATTATTATCCCTACCTGTTCTTGCAGGA---GCAATTACTATACTTTTAACTGATCGAAATCTTAAT-------------------------------------------------------------------------------------------------------------------------------------------------------------------------------------------------------------------------------------------------------
>MANNM1293-23|Dougonyx maculosus|COI-5P|BOLD:AFB7367|
---------------------------------------ACATTATATTTTATTTTTGGTGCCTGAGCAGGGATTATAGGAACTGCACTC---AGTATATTAATCCGAACAGAAGTAGGTCAACCAGGATCGCTAATTGGTGAT---GACCAAATTTATAACGTAATTGTTACAGCACATGCTTTCATTATAATCTTCTTCATAGTAATACCTATTATGATTGGAGGTTTCGGAAACTGATTAATTCCTTTAATAATA---GGAACACCTGATATAGCATTTCCACGAATAAACAACATAAGATTTTGACTTTTACCACCATCTATTACCTTCCTTACTATAAGAGGATTAATTGAAAGAGGAGCAGGAACTGGATGAACAGTTTATCCTCCTCTTTCCGCAAGAATAGCCCATGCAGGACCCGCCGTAGATTTC---ACTATCTTTTCCCTCCACCTTGCTGGCATATCTAGTATCATAGGTGCAGTAAATTTCATTACAACAATAATTAATATAAAACCCAAATTTATAACTCTCACACAAGTACCTCTATTCGTTTGATCAGTAGGAATTACAGCTTTACTGCTTCTACTTTCATTACCTGTTCTAGCAGGA---GCAATTACAATACTCCTTACAGACCGAAATCTAAATACTTCATTCTTCGATCCCACTGGTGGAGGAGATCCTATCTTATATCAACACTTA-------------------------------------------------------------------------------------------------------------------------------------------------------------------------------------------------
>MANNM1294-23|Liturgusa cayennensis|COI-5P|BOLD:AGJ9249|
---------------------------------------ACTTTATATTTTGTATTTGGTGCTTGAGCAGGTATATTAGGAACATCATTA---AGAATTCTTATTCGAACAGAACTAGGGCAACCAGGGTCCTTAATCGGAGAT---GATCAAATCTATAATGTAATTGTTACAGCTCACGCATTTATTATAATTTTCTTCATAGTTATACCTATTATAATTGGTGGATTCGGAAATTGGTTAGTACCTCTAATA---CTTGGAGCACCTGATATAGCTTTCCCTCGAATAAATAATATAAGATTTTGATTACTTCCACCATCAATCTTACTATTATTAATCGGTAGTATTATTGAAAATGGAGCAGGAACAGGATGAACTGTTTATCCCCCTTTATCAGCAGGTATTGCTCACGCCGGACCGGCAGTAGATTTA---ACAATTTTTTCCCTACATTTAGCAGGAATATCAAGAATTATAGGGGCAGTAAATTTTATTTCAACTATAATTAACATAAAACCTTTACCTATAAACCAATCACAAATACCTTTATTTGTTTGATCGGTCGGTATTACAGCTGTACTATTATTATTATCTCTACCAGTATTAGCTGGT---GCAATTACAATATTATTAACAGATCGAAACTTAAATACTTCTTTCTTTGATCCTGCTGGAGGGGGAGATCCAATTCTATATCAACACTTA-------------------------------------------------------------------------------------------------------------------------------------------------------------------------------------------------
>MANNM1295-23|Dougonyx maculosus|COI-5P|BOLD:AFB7367|
---------------------------------------------------------------------------------------------------------------------------------------------------------------------------------------------------------------------------------GGTTTCGGAAACTGATTAATTCCTTTAATAATA---GGAACACCTGATATAGCATTTCCACGAATAAACAACATAAGATTTTGACTTTTACCACCATCTATTACCTTCCTTACTATAAGAGGATTAATTGAAAGAGGAGCAGGAACTGGATGAACAGTTTATCCTCCTCTTTCCGCAAGAATAGCCCATGCAGGACCCGCCGTAGATTTC---ACTATCTTTTCCCTCCACCTTGCTGGCATATCTAGTATCATAGGTGCAGTAAATTTCATTACAACAATAATTAATATAAAACCCAAATTTATAACTCTCACACAAATACCTCTATTCGTTTGATCAGTAGGAATTACAGCTTTACTGCTTCTACTTTCATTACCTGTTCTAGCAGGA---GCAATTACAATACTCCTTACAGACCGAAATCTAAATACTTCATTCTTCGATCCCACTGGTGGAGGAGATCCTATCTTATATCAACACTTA-------------------------------------------------------------------------------------------------------------------------------------------------------------------------------------------------
>MANNM1297-23|Parastagmatoptera unipunctata|COI-5P|BOLD:ADY0831|
---------------------------------------ACATTATATTTTATCTTTGGTGCTTGAGCAGGTATACTCGGAACATCTTTA---AGAATTTTAATTCGAACAGAATTAGGTCAACCAGGTTATTTAATTGGTGAT---GATCAAATTTACAATGTTATTGTAACTGCTCACGCTTTTATCATAATTTTTTTTATAGTAATACCAATTATAATTGGTGGATTTGGTAATTGATTAGTACCTTTAATA---CTAGGAGCCCCAGATATAGCATTTCCTCGAATAAATAATATAAGATTTTGACTTCTTCCACCCTCAATCTTACTTTTATTAATTAGAAGAATAGTAGAAAGAGGAGCTGGTACTGGTTGAACAGTTTATCCTCCTCTTTCAGCCAGTATTGCACATGCTGGTCCAGCAGTAGATTTA---ACAATTTTTTCTTTACATCTCGCCGGAATATCAAGAATTATAGGTGCTGTAAATTTTATTACAACCATAATTAACATGAAACCTTTATATATAAATCAAACCCAAATTCCACTTTTTGTTTGATCAGTAGGTATTACAGCTCTTTTATTATTATTATCACTTCCTGTTCTTGCAGGA---GCAATTACCATACTTTTAACAGACCGAAATCTTAATACTTCTTTTTTTGATCCTGCAGGAGGAGGAGATCCAATTTTATATCAACACCTA-------------------------------------------------------------------------------------------------------------------------------------------------------------------------------------------------
>MANNM1300-23|Macromantis ovalifolia|COI-5P|BOLD:ACR2897|
---------------------------------------ACATTATACTTTATTTTTGGTGCATGAGCTGGAATATTAGGAACATCATTA---AGAATTTTAATTCGTACAGAATTAGGACAACCTGGATCTCTAATTGGAGAT---GACCAAATTTATAATGTAATTGTTACAGCCCACGCATTTATCATAATTTTTTTTATAGTTATACCTATTATGATTGGAGGATTTGGTAACTGATTAGTCCCTCTAATA---TTAGGAGCACCAGATATAGCATTTCCACGAATAAATAATATAAGATTCTGACTCTTACCACCTTCAATTATTCTTTTATTAATTAGTAGAACCGTAGAAAGAGGTGCAGGAACAGGATGAACAGTCTATCCACCTCTTTCTTCAAATATTGCTCATGCTGGACCAGCCGTAGATTTA---ACTATCTTCTCCTTACATTTAGCAGGAATATCAAGAATTATAGGAGCAGTAAATTTTATTTCAACTATAATTAATATGAAACCAATAATAATAAGTCAAGTACAAACACCTCTATTTGTATGATCTGTAGGAATTACAGCTATTCTCCTTCTACTTTCACTTCCTGTTTTAGCAGGT---GCTATTACTATATTACTAACTGACCGTAATTTAAATACTTCTTTTTTTGATCCAGCAGGAGGAGGAGACCCTATTTTATATCAACACCTA-------------------------------------------------------------------------------------------------------------------------------------------------------------------------------------------------
>MANNM1301-23|Vates marmorata|COI-5P|BOLD:ACP9332|
---------------------------------------ACATTATATTTTATTTTTGGCGCATGGGCAGGTATACTTGGAACATCTTTA---AGAATTTTAATTCGTACAGAATTAGGTCAACCAGGGTCCTTAATTGGTGAT---GATCAAATCTACAATGTTATTGTAACTGCTCACGCTTTTATTATAATTTTCTTTATAGTTATACCTATTATAATTGGTGGTTTTGGAAATTGATTAGTACCTTTAATA---CTGGGAGCTCCTGATATAGCATTTCCTCGAATAAATAATATAAGATTTTGACTTCTTCCACCCTCAATCTTATTATTATTAATTAGAAGCATAGTTGAAAGAGGTGCGGGAACTGGTTGAACAGTTTATCCACCTCTTTCAGCAAGAATTGCTCATGCTGGCCCAGCAGTAGATTTA---ACAATTTTCTCTCTTCATCTTGCAGGAATATCTAGAATTATAGGGGCTGTAAATTTTATTACAACTATGATTAATATAAAGCCTTTATATATAAATCAAACACAAATCCCACTTTTTGTATGATCAGTCGGTATTACAGCTCTTTTATTACTTTTATCTTTACCTGTACTTGCAGGA---GCAATTACTATACTTTTAACTGATCGAAATCTTAATACTTCTTTCTTTGACCCAGCTGGGGGAGGAGATCCAATTTTATATCAACATTTA-------------------------------------------------------------------------------------------------------------------------------------------------------------------------------------------------
>MANNM1302-23|Photina ovata|COI-5P|BOLD:AGJ8445|
---------------------------------------ACATTATATTTTATTTTTGGTGCATGAGCCGGAATACTAGGAACATCATTA---AGTATTTTAATTCGTACAGAATTAGGTCAAGCTGGTTCTTTAATTGGAGAT---GATCAAATTTACAACGTTATTGTTACAGCCCATGCATTTATCATAATTTTCTTTATAGTTATACCTATTATAATTGGAGGTTTCGGAAATTGATTAGTACCTTTAATA---TTAGGAGCACCAGATATAGCTTTCCCTCGAATAAATAATATAAGATTTTGATTATTACCACCTTCAATCATTTTACTACTAATTAGTAGAACTGTTGAAAGAGGAGCAGGTACAGGATGAACTGTATATCCCCCTTTATCAGCAAATATTGCTCATGCAGGTCCAGCTGTTGATTTA---ACAATCTTTTCTCTTCACCTAGCAGGAATATCTAGAATTATAGGAGCTGTAAATTTTATTTCAACCATAATTAATATAAAACCTTTATCAATAAATCAAACTCAAGTACCTTTATTTGTTTGATCTGTAGGAATTACAGCTCTACTTTTACTTCTCTCTCTCCCTGTTCTAGCTGGT---GCTATTACTATATTACTGACAGATCGCAATTTAAATACATCATTCTTTGACCCTGCTGGAGGTGGAGATCCAATTCTATATCAACATTTA-------------------------------------------------------------------------------------------------------------------------------------------------------------------------------------------------
>MANNM1303-23|Microphotina viridescens|COI-5P|BOLD:ACR2312|
---------------------------------------ACATTATACTTTATCTTTGGAGTATGAGCAGGGATACTAGGAACTTCTTTA---AGAATATTAATCCGAACAGAACTTAATCAACCTGGCTCATTTATTGGAGAT---GATCAAATCTATAATGTCATTGTTACAGTTCATGCATTTATTATAATTTTCTTTATAGTTATACCAATTATAATTGGAGGTTTTGGTAATTGATTAGTACCATTAATA---TTAGGAGCCCCAGATATAGCTTTTCCTCGAATAAACAATATAAGTTTTTGGCTCCTGCCTCCTTCTATTGTTCTTCTTCTTATTAGAAGAATAGTAGAAGGAGGAGCCGGAACAGGATGAACTGTATATCCCCCTTTATCAGCAAGAATTGCCCATGCCGGTCCTGCTGTTGATTTA---ACAATCTTTTCCCTTCATTTAGCTGGAATATCAAGAATTATAGGAGCTGTAAATTTTATTTCAACCATAATTAATATAAAACCTTTCTCAATAAAGCAAACCCAAGTTCCTTTATTTGTATGATCTGTAGGTATTACAGCCCTTCTCTTACTATTATCCTTACCTGTATTAGCAGGT---GCAATCACTATACTATTAACAGACCGAAATCTTAATACATCATTCTTTGACCCATCGGGTGGGGGA-------------------------------------------------------------------------------------------------------------------------------------------------------------------------------------------------------------------------
>MANNM1304-23|Microphotina viridescens|COI-5P||
---------------------------------------------------------------------------------------------------------------------------------------------------------------------------------CATGCATTTATTATAATTTTTTTCATAGTAATACCTATTATAATTGGAGGTTTTGGTAATTGATTAGTACCATTAATA---TTAGGAACCCCAGATATAGCATTCCCCCGAATAAATAATATAAGTTTCTGAATTCTTCCTCCTTCTATTATTCTTCTTCTCATCAGAAATATAGTAGAAGGAGGAGTTGGTACAGGATGAACTATTTAT----------------------------------------------------------------------------------------------------------------------------------------------------------------------------------------------------------------------------------------------------------------------------------------------------------------------------------------------------------------------------------------------------------------------------------------------------------------------------------------------------------------------------------
>MANNM1305-23|Photina ovata|COI-5P|BOLD:AGJ8444|
---------------------------------------ACATTATATTTTATTTTTGGTGCATGAGCTGGAATATTAGGAACATCATTA---AGTATTTTAATTCGTACAGAATTAGGTCAAGCTGGTTCTTTAATTGGAGAC---GATCAAATCTACAACGTTATTGTTACAGCTCATGCATTTATCATAATTTTCTTTATAGTTATACCTATTATAATTGGAGGTTTCGGAAATTGATTAGTACCTTTAATA---TTAGGAGCACCAGATATAGCTTTCCCTCGAATAAATAATATAAGATTCTGATTATTACCACCTTCAATTATTTTACTATTAATTAGTAGAACTGTTGAAAGAGGAGCAGGTACAGGATGAACTGTATATCCCCCTTTATCAGCAAATATTGCTCATGCAGGTCCAGCTGTTGATTTA---ACAATCTTTTCTCTTCACCTAGCAGGAATATCTAGAATTATAGGAGCTGTAAATTTTATTTCAACCATAATTAATATAAAACCTTTATCAATAAATCAAACTCAAATACCTTTATTTGTTTGATCTGTAGGAATTACAGCTTTACTTTTACTTCTCTCTCTACCTGTTTTAGCTGGT---GCTATTACTATATTACTAACAGATCGCAATTTAAATACATCATTCTTTGACCCTGCCGGAGGTGGAGATCCAATTTTATATCAACATTTA-------------------------------------------------------------------------------------------------------------------------------------------------------------------------------------------------
>MANNM1306-23|Mantoida brunneriana|COI-5P|BOLD:ADU1794|
---------------------------------------------------------------------GGCATATTAGGAACTTCTTTA---AGAATTTTAATTCGAACTGAATTAGGTCAACCTGGATCTCTCATTGGAGAT---GATCAAATTTATAATGTTATTGTTACAGCCCACGCATTCATTATAATTTTTTTCATGGTTATACCTATTATAATTGGAGGATTTGGAAATTGACTTGTACCATTAATA---TTAGGAGCTCCTGATATAGCATTTCCTCGAATAAATAATATAAGATTCTGATTATTACCACCTTCATTAATACTTCTTTTAATTAGAAGAATAGTTGAAAGAGGTGCAGGAACAGGTTGAACAGTTTATCCTCCTTTATCTGCAAGAATTGCCCATGCAGGTCCAGCTGTTGATTTA---ACTATTTTTTCTTTACATTTAGCAGGTGCTTCAAGAATTATAGGAGCCGTTAATTTTATTACTACNATAATTAATATAAAACCTTTATATATAAACCAAGCTCAAATACCTCTTTTTGTATGATCAGTAGGTATTACTGCTTTATTACTTTTACTTTCTTTACCTGTTTTAGCA---GGNGCTATTACTATATTACTTACTGACCGTAATTTAAATACTTCCTTT----------------------------------------------------------------------------------------------------------------------------------------------------------------------------------------------------------------------------------------------
>MANNM1307-23|Bantia fusca|COI-5P|BOLD:AFB6142|
---------------------------------------ACACTATATTTTATTTTCGGAGCATGGGCAGGTATTATAGGAACATCATTA---AGAGTTTTAGTTCGAACAGAACTAGGAAATCCAGGATCTATTATTGGAGAT---GATCAAATTTATAATGTTGTAGTTACAGCTCATGCTTTCATTATAATTTTTTTTATAGTAATACCAATTATAATTGGAGGATTCGGAAATTGATTAATTCCACTTATA---TTAGGTACCCCTGATATAGCATTCCCACGAATAAATAACATAAGATTCTGATTATTACCACCATCAATCATTTTATTAATTATAGGAAGATTTGTAGAAAGAGGGGCAGGAACAGGATGAACAGTATACCCTCCCCTTTCCACAAATATAGCTCATTCAGGCCCAGCTGTGGATTTA---ACAATTTTTTCTCTACATTTAGCAGGAATATCAAGAATTATAGGAGCAATTAATTTTATTACAACAATAATCAACATAAAACCTATTTATATAACCCAAACTCAACTTCCATTATTTATTTGATCAGTAGGAATTACTGCATTACTTCTTCTACTGTCTCTTCCTGTTTTAGCAGGA---GCTATTACAATACTTTTAACTGATCGAAATTTAAATACATCATTCTTTGATCCTGCTGGAGGAGGTGATCCAATTTTATATCAACACTTA-------------------------------------------------------------------------------------------------------------------------------------------------------------------------------------------------
>MANNM1308-23|Bantia fusca|COI-5P|BOLD:AFB6101|
------------------------------------------------------------------GCAGGTATTATAGGAACATCCTTA---AGAGTTTTAGTTCGAACAGAACTAGGAAATCCAGGATCTATTATTGGAGAT---GATCAAATTTATAATGTTGTAGTTACAGCCCATGCTTTCATTATAATTTTTTTTATAGTAATACCAATTATAATTGGAGGATTTGGAAATTGATTAATTCCACTTATA---TTAGGTACTCCTGACATAGCATTCCCACGAATAAATAACATAAGATTCTGATTATTACCACCATCAATTATTTTATTAATTATAGGAAGATTTGTAGAAAGAGGAGCAGGAACAGGATGAACAGTTTATCCTCCCCTTTCCACAAATATTGCTCATTCAGGTCCAGCCGTAGATTTA---ACAATTTTTTCTTTACATTTAGCAGGAATATCAAGAATTATAGGAGCAATCAATTTTATTACAACAATAATCAACATAAAGCCTATTTATATAACCCAAACTCAACTTCCATTATTTATTTGATCAGTAGGGATCACTGCATTACTTCTTCTTCTATCTCTTCCTGTTTTAGCAGGA---GCTATTACAATACTTTTAACTGATCGAAATTTAAATACATCATTTTTTGATCCTGCTGGAGGTGGTGATCCAATTTTATATCAACACTTA-------------------------------------------------------------------------------------------------------------------------------------------------------------------------------------------------
>MANNM1309-23|Bantia fusca|COI-5P|BOLD:AFB6101|
---------------------------------------ACATTATATTTTATTTTCGGAGCATGAGCAGGTATTATAGGAACATCCTTA---AGAGTTTTAGTTCGAACAGAACTAGGAAATCCAGGATCTATTATTGGAGAT---GATCAAATTTATAATGTTGTAGTTACAGCCCATGCTTTCATTATAATTTTTTTTATAGTAATACCAATTATAATTGGAGGATTTGGAAATTGATTAATTCCACTTATA---TTAGGTACTCCTGACATAGCATTCCCACGAATAAATAACATAAGATTCTGATTATTACCACCATCAATTATTTTATTAATTATAGGAAGATTTGTAGAAAGAGGAGCAGGAACAGGATGAACAGTTTATCCTCCCCTTTCCACAAATATTGCTCATTCAGGTCCAGCCGTAGATTTA---ACAATTTTTTCTTTACATTTAGCAGGAATATCAAGAATTATAGGAGCAATCAATTTTATTACAACAATAATCAACATAAAGCCTATTTATATAACCCAAACTCAACTTCCATTATTTATTTGATCAGTAGGGATCACTGCATTACTTCTTCTTCTATCTCTTCCTGTTTTAGCAGGA---GCTATTACAATACTTTTAACTGATCGAAATTTAAATACATCATTTTTTGATCCTGCTGGAGGTGGTGATCCAATTTTATATCAACACTTA-------------------------------------------------------------------------------------------------------------------------------------------------------------------------------------------------
>MANNM1311-23|Vespamantoida toulgoeti|COI-5P|BOLD:AFB7686|
---------------------------------------ACTTTATACTTCATTTTTGGAGCATGAGCAGGGATATTAGGAACTTCTTTA---AGCATTTTAATCCGAACTGAACTTGGATTGCCAGGATCATTAATTGGAGAT---GACCAAATTTATAATGTAATTGTCACTGCCCACGCTTTCATTATAATTTTTTTCATAGTTATACCTATCATAATTGGAGGATTTGGAAACTGATTAGTACCTCTAATA---CTAGGAGCTCCTGATATAGCTTTCCCTCGAATAAACAATATAAGATTTTGACTTCTTCCACCTTCCCTAATTCTACTTCTAATTAGCAGAATAGTGGAGAGAGGAGCAGGAACTGGATGAACAGTTTATCCCCCTCTTTCAGCTAGAATTGCTCATGCAGGACCAGCAGTAGATTTA---ACTATTTTCTCACTACATTTAGCTGGTATATCAAGCATTATAGGAGCAATTAACTTTATTACTACAATAATTAATATAAAGCCCACATTTATAAATCAATCCCAAATACCTTTATTTGTATGGTCAGTTGGTATTACTGCTCTTCTTTTACTTTTATCACTACCTGTTTTGGCTGGT---GCTATCACGATATTATTAACAGATCGAAATCTTAATACCTCTTTTTTTGATCCTGCTGGTGGGGGGGATCCAATTCTATACCAACATTTA-------------------------------------------------------------------------------------------------------------------------------------------------------------------------------------------------
>MANNM1318-23|Photina pilosa|COI-5P|BOLD:ADZ7611|
---------------------------------------ACATTATATTTTATTTTTGGTGCATGAGCAGGAATATTAGGTACATCGTTA---AGTATTTTAATTCGCACAGAATTAGGTCAACCTGGCTCACTAATTGGAGAT---GATCAAATTTATAACGTTATTGTTACAGCTCATGCATTTATCATAATTTTCTTTATAGTAATACCCATTATAATTGGTGGTTTTGGTAATTGATTAGTACCTTTAATA---TTAGGAGCTCCAGATATAGCTTTCCCTCGAATAAATAATATAAGTTTTTGACTTCTACCGCCTTCTATTATTTTATTATTAATTAGAAGAACTGTAGAAAGAGGAGCTGGTACAGGTTGAACTGTTTATCCGCCTCTTTCTGCTAGTATTGCTCATGCAGGACCAGCAGTAGATTTA---ACAATTTTTTCTCTCCATTTAGCAGGAATATCTAGAATTATAGGTGCAGTAAATTTCATTTCAACCATAATTAATATAAAACCTCTATCAATAAACCAAACACAAATACCTTTATTTGTTTGATCTGTAGGAATTACTGCCTTACTTCTTCTTCTCTCCCTTCCTGTTTTAGCTGGA---GCTATTACTATATTATTAACAGATCGTAACTTAAATACATCATTTTTTGATCCT-------------------------------------------------------------------------------------------------------------------------------------------------------------------------------------------------------------------------------------
>MANNM1394-24|Microphotina viridescens|COI-5P|BOLD:ACR2312|
---------------------------------------ACATTATACTTTATCTTTGGAGTATGAGCAGGGATACTAGGAACTTCTTTA---AGAATATTAATCCGAACAGAACTTAATCAACCTGGCTCATTCATTGGAGAT---GATCAAATCTATAATGTCATTGTTACAATTCATGCATTTATTATAATTTTCTTTATAGTTATACCAATTATAATTGGAGGTTTTGGTAATTGATTAGTACCATTAATA---TTAGGAGCCCCAGATATAGCTTTTCCTCGAATAAACAACATAAGTTTTTGGCTCCTACCTCCTTCTATTGTTCTCCTTCTTATTAGAAGAATAGTAGAAGGAGGAGCCGGAACAGGATGAACTGTATATCCCCCTTTATCAGCAAGAATTGCCCATGCCGGTCCTGCTGTTGATCTA---ACAATTTTTTCCCTTCATTTAGCTGGAATATCAAGAATTATAGGAGCTGTAAATTTTATTTCAACCATAATCAATATAAAACCTTTCTCAATAAAGCAAACCCAAGTTCCTTTATTTGTATGATCTGTAGGTATTACAGCCCTTCTCTTACTATTATCCTTACCTGTATTAGCAGGT---GCAATCACTATACTATTAACAGACCGAAATCTTAATACATCATTCTTTGACCCATCGGGTGGGGGAGATCCTATCCTTTATCAACATTTA-------------------------------------------------------------------------------------------------------------------------------------------------------------------------------------------------
>MANNM1395-24|Microphotina viridescens|COI-5P|BOLD:ACR2312|
---------------------------------------ACATTATACTTTATCTTTGGAGTATGAGCAGGGATACTAGGAACTTCTTTA---AGAATATTAATCCGAACAGAACTTAATCAACCTGGCTCATTCATTGGAGAT---GATCAAATCTATAATGTCATTGTTACAATTCATGCATTTATTATAATTTTCTTTATAGTTATACCAATTATAATTGGAGGTTTTGGTAATTGATTAGTACCATTAATA---TTAGGAGCCCCAGATATAGCTTTTCCTCGAATAAACAACATAAGTTTTTGGCTCCTACCTCCTTCTATTGTTCTCCTTCTTATTAGAAGAATAGTAGAAGGAGGAGCCGGAACAGGATGAACTGTATATCCCCCTTTATCAGCAAGAATTGCCCATGCCGGTCCTGCTGTTGATCTA---ACAATTTTTTCCCTTCATTTAGCTGGAATATCAAGAATTATAGGAGCTGTAAATTTTATTTCAACCATAATCAATATAAAACCTTTCTCAATAAAGCAAACCCAAGTTCCTTTATTTGTATGATCTGTAGGTATTACAGCCCTTCTCTTACTATTATCCTTACCTGTATTAGCAGGT---GCAATCACTATACTATTAACAGACCGAAATCTTAATACATCATTCTTTGACCCATCGGGTGGGGGAGATCCTATCCTTTATCAACATTTA-------------------------------------------------------------------------------------------------------------------------------------------------------------------------------------------------
>MANNM1398-24|Heterovates pardalina|COI-5P|BOLD:ADX1263|
---------------------------------------ACATTATACTTTATTTTTGGTGCTTGAGCCGGTATACTTGGAACATCATTA---AGAATTTTAATTCGAACAGAATTAGGTCAACCAGGTTCCTTAGTTGGTGAC---GACCAAATTTATAATGTTATTGTTACTGCACATGCTTTTATTATAATTTTTTTTATAGTTATACCAATTATAATTGGTGGATTTGGTAATTGATTAGTACCATTAATA---CTTGGAGCTCCAGATATAGCATTTCCTCGAATAAATAATATAAGATTTTGACTTCTCCCACCTTCAATTTTTTTATTATTAATTAGAAGTATAGTAGAAAGAGGAGCAGGTACTGGTTGAACAGTTTATCCTCCTCTTTCAGCAAGTATTGCACATGCTGGTCCAGCAGTAGATTTA---ACAATTTTTTCTTTACATCTTGCTGGAATGTCTAGAATTATAGGGGCTGTAAACTTTATTACAACTATAATTAATATAAAACCTATTTATATAAATAAAACACAAGTTCCACTTTTTGTCTGATCAGTTGGTATTACAGCTCTTTTATTATTATTATCACTGCCTGTTCTTGCAGGG---GCAATTACTATACTCTTAACTGACCGAAATCTTAACACTTCTTTTTTTGATCCTGCTGGAGGTGGGGATCCCATTTTATATCAACATTTA-------------------------------------------------------------------------------------------------------------------------------------------------------------------------------------------------
>MANNM1399-24|Vates patrinata|COI-5P|BOLD:ACR2406|
------------------------------------------------TTTATTTTCGGTGCATGAGCAGGTATACTTGGGACATCTTTA---AGAATTTTAATTCGTACAGAATTAGGTCAACCAGGATCCTTAATTGGTGAT---GATCAAATTTATAATGTTATCGTAACCGCTCATGCTTTTATTATAATTTTCTTTATAGTTATACCTATTATAATTGGTGGTTTTGGAAATTGATTAGTACCTTTAATA---CTTGGGGCTCCTGATATAGCATTTCCCCGAATAAATAATATAAGATTTTGACTTCTTCCACCTTCAATTTTACTATTATTAATTAGAAGTATAGTTGAAAGAGGTGCAGGAACTGGTTGAACAGTTTATCCACCTCTTTCAGCAAGAATTGCTCATGCTGGTCCAGCAGTAGATTTA---ACAATTTTCTCTCTTCATCTTGCAGGAATATCTAGAATTATAGGAGCTGTAAATTTTATTACAACTATAATTAATATAAAACCTTTATATATGAATCAAACACAAGTTCCACTTTTTGTATGATCAGTTGGTATTACAGCCCTCTTATTACTTTTATCTTTACCTGTACTTGCAGGG---GCAATTACTATACTTTTAACTGATCGAAATCTTAATACTTCCTTTTTTGACCCAGCTGGAGGAGGAGATCCAATTCTATATCAACATTTA-------------------------------------------------------------------------------------------------------------------------------------------------------------------------------------------------
>MANNM1402-24|Microphotina viridescens|COI-5P|BOLD:ACR2312|
---------------------------------------ACATTATACTTTATCTTTGGAGTATGAGCAGGGATACTAGGAACTTCTTTA---AGAATATTAATCCGAACAGAACTTAATCAACCTGGCTCATTCATTGGAGAT---GATCAAATCTATAATGTCATTGTTACAATTCATGCATTTATTATAATTTTCTTTATAGTTATACCAATTATAATTGGAGGTTTTGGTAATTGATTAGTACCATTAATA---TTAGGAGCCCCAGATATAGCTTTTCCTCGAATAAACAACATAAGTTTTTGGCTCCTACCTCCTTCTATTGTTCTCCTTCTTATTAGAAGAATAGTAGAAGGAGGAGCCGGAACAGGATGAACTGTATATCCCCCTTTATCAGCAAGAATTGCCCATGCCGGTCCTGCTGTTGATCTA---ACAATTTTTTCCCTTCATTTAGCTGGAATATCAAGAATTATAGGAGCTGTAAATTTTATTTCAACCATAATCAATATAAAACCTTTCTCAATAAAGCAAACCCAAGTTCCTTTATTTGTATGATCTGTAGGTATTACAGCCCTTCTCTTACTATTATCCTTACCTGTATTAGCAGGT---GCAATCACTATACTATTAACAGACCGAAATCTTAATACATCATTCTTTGACCCATCGGGTGGGGGAGATCCTATCCTTTATCAACATTTA-------------------------------------------------------------------------------------------------------------------------------------------------------------------------------------------------
>MANNM1522-24|Vespamantoida toulgoeti|COI-5P|BOLD:AFB7686|
---------------------------------------ACTTTATACTTCATTTTTGGAGCATGAGCAGGAATATTAGGAACTTCTTTA---AGCATTTTAATCCGAACTGAACTTGGATTACCAGGATCATTAATTGGAGAT---GACCAAATTTATAATGTAATTGTCACTGCCCATGCTTTCATTATAATTTTTTTCATAGTTATACCTATCATAATTGGAGGATTTGGAAACTGATTAGTACCTCTA---ATNCTAGGAGCTCCTGATATAGCTTTTCCTCGAATAAATAATATAAGATTTTGACTTCTTCCACCTTCCCTAATTCTACTTCTAATTAGCAGAATAGTGGAGAGAGGAGCAGGAACTGGATGAACAGTTTATCCCCCTCTTTCAGCTAGAATTGCTCATGCAGGACCAGCAGTAGATTTA---ACTATTTTCTCACTACATTTAGCTGGTATATCAAGCATTATAGGAGCAATTAACTTTATTACTACAATAATTAATATAAAGCCCACATTTATAAATCAATCCCAAATACCTTTATTTGTATGGTCAGTTGGTATTACTGCTCTTCTTTTACTTTTATCACTACCTGTTTTGGCTGGT---GCTATCACGATATTATTAACAGATCGAAATCTTAATACCTCTTTTTTTGATCCTGCTGGTGGGGGGGATCCAATTCTATACCAACATTTA-------------------------------------------------------------------------------------------------------------------------------------------------------------------------------------------------
>MANNM1529-24|Plesiacanthops tuberculata|COI-5P|BOLD:AAX4345|
---------------------------------------ACATTATATTTTATTTTTGGAGCATGAGCAGGAATACTAGGAACATCTTTA---AGAATATTAATTCGAACAGAATTAGGTCAATCTGGATACCTAATTGGGGAT---GACCAAATTTATAATGTTATTGTTACAGCCCATGCATTTATTATAATTTTTTTTATAGTTATACCTATTATAATTGGAGGATTTGGAAACTGATTAATCCCTTTAATA---CTTGGAGCACCTGATATAGCATTTCCACGAATAAATAATATAAGATTCTGATTATTACCACCATCCATTATTCTCCTTCTTATTGGAAGAATAGTAGAAAGTGGAGCTGGTACAGGATGAACAGTTTATCCACCTTTAGCAAGAAGAATTGCACATTCAGGACCTGCAGTAGATTTA---ACAATTTTTTCACTTCATTTAGCAGGAATATCAAGTATTATAGGAGCAGTAAATTTTATTTCAACTATAATTAATATAAAACCATTATATATAGATCAAACTCAAGTACCTTTATTTGTTTGATCAGTAGGAATTACTGCTCTACTTTTAATCCTTTCTCTTCCTGTTCTTGCTGGT---GCTATTACTATATTACTTACAGACCGAAACTTAAATACATCATTTTTTGATCCTTCTGGAGGAGGAGATCCTATTTTATATCAACATTTA-------------------------------------------------------------------------------------------------------------------------------------------------------------------------------------------------
>MANNM1530-24|Angela fulgida|COI-5P|BOLD:ACR2496|
---------------------------------------ACATTGTACTTTATTTTTGGGGGTTGAAGAGCTATACTAGGAACCTCTTTA---AGAATTCTTATTCGAACTGAATTGGGGCAACCAGGCTCCTTAATTGGAGAT---GATCAAATCTACAACGTTATTGTAACAGCCCACGCTTTCATTATAATTTTCTTTATAGTTATACCAATTATAATTGGAGGATTTGGAAATTGATTAATTCCTTTAATA---TTAGGAACTCCTGATATAGCATTTCCCCGAATAAATAACATAAGATTCTGATTATTACCTCCTTCCATTTTACTTCTATTAATTGGAAGAATAGTTGAAAGAGGAGCAGGGACAGGATGAACAGTTTATCCACCTTTATCTTCAAGTATTGCTCACGCAGGTCCCGCAGTGGATTTA---ACCATCTTTTCTTTACATCTTGCTGGTATATCTAGTATTATAGGTGCAATTAACTTCATTACTACAATAATTAACATAAAACCAATCTTTATAAATCAAACTCAAATTCCTTTATTTGTATGGTCTGTTGGAATTACTGCTGTTTTACTACTTCTATCTTTACCTGTTTTAGCAGGA---GCTATTACAATACTTCTTACAGACCGTAATTTAAATACATCATTTTTTGATCCTGCTGGAGGTGGGGATCCAATCCTTTATCAACATTTA-------------------------------------------------------------------------------------------------------------------------------------------------------------------------------------------------
>MANNM1532-24|Pseudovates stolli|COI-5P|BOLD:AGK0281|
---------------------------------------ACATTATATTTTATTTTTGGTGCCTGAGCAGGTATGTTAGGAACTTCTTTA---AGAATTTTAATTCGTACAGAATTAGGTCAACCAGGTTCTTTAATTGGAGAT---GACCAAATTTATAATGTAATTGTAACCGCTCATGCTTTTATTATAATTTTTTTTATAGTTATACCAATTATAATTGGTGGTTTTGGTAATTGATTAGTACCTTTAATA---CTTGGAGCCCCTGATATAGCATTTCCTCGAATAAATAATATAAGATTTTGACTTCTTCCACCTTCAATTTTATTATTATTAATTAGAAGTATAGTAGAAAGAGGGGCAGGAACTGGTTGAACAGTTTATCCTCCTCTTTCAGCAAGAATTGCTCATGCTGGTCCAGCAGTAGATTTA---ACAATTTTCTCTTTACATCTTGCAGGAATATCTAGAATTATAGGTGCCGTAAATTTTATTACAACTATAATTAATATAAAACCTTTATATATAAATCAAGCACAAGTTCCACTTTTTGTTTGATCAGTAGGTATTACAGCCATTTTATTATTATTATCCTTACCTGTTCTTGCAGGA---GCAATTACTATACTTTTAACTGATCGAAATCTTAATACCTCTTTTTTTGACCCTGCTGGAGGGGGGGATCCAATTTTATATCAACATTTA-------------------------------------------------------------------------------------------------------------------------------------------------------------------------------------------------
>MANNM1550-24|Choeradodis rhomboidea|COI-5P|BOLD:AGJ7068|
---------------------------------------ACATTATACTTTATTTTTGGTGCTTGAGCAGGAATATTAGGAACATCTCTA---AGTATTTTAATTCGAACAGAATTAGGCCAACCTGGCTCCTTAATTGGAGAT---GACCAAATTTATAATGTTATTGTAACAGCTCATGCTTTTATTATAATCTTTTTCATGGTTATACCCATTATAATTGGAGGATTTGGTAATTGACTAATCCCTTTGATA---TTAGGAGCTCCGGATATAGCTTTTCCTCGAATAAACAATATAAGTTTTTGATTACTTCCTCCTTCAATCCTACTACTACTAATTAGAAGAACTGTAGAAAGAGGAGCCGGAACAGGTTGAACAGTCTATCCTCCTCTTTCAGCAAGAATTGCTCATGCAGGGGCTGCAGTAGACTTA---ACAATCTTTTCCTTACATCTAGCTGGAGCATCTAGTATCATAGGGGCTGTAAATTTCATTACAACTATAATTAACATGAAACCAATTTACATGAACCAAACCCAAATACCTTTATTTGTATGGTCTGTAGGTATTACAGCTCTCTTGCTTTTACTATCCCTACCTGTTCTGGCTGGA---GCAATTACAATATTATTAACTGATCGAAATCTTAACACATCATTTTTCGATCCAGCTGGAGGAGGAGATCCAATCCTTTATCAACATCTA-------------------------------------------------------------------------------------------------------------------------------------------------------------------------------------------------
>MANNM1545-24|Stagmatoptera femoralis|COI-5P|BOLD:AGH8297|
---------------------------------------ACATTATATTTTATTTTTGGTACCTGAGCAGGCATACTTGGAACATCTCTA---AGAATTTTAATTCGAACTGAGCTAGGTCAACCAGGATTTTTAATTAGTGAT---GATCAAATTTATAATGTTATCATTACTGCTCACGCTTTTATTATGATCTTTTTTATAGTAATACCTATTATAATTGGTGGTTTTGGAAATTGATTAGTACCTTTAATA---TTAGGAACCCCAGATATAGCATTTCCACGAATAAACAATATAAGATTTTGACTTCTCCCACCCTCAATTTTATTATTATTAATTAGAAGAATAGTTGAAAGAGGAGCAGGAACTGGTTGAACAATCTATCCTCCTCTTTCAACAAATATTGCACATGCTGGACCAGCAGTTGATTTA---ACTATTTTTTCCCTTCACCTCGCAGGAATATCAAGAATTATAGGAGCAGTAAATTTTATTACAACTATAATTAATATAAAACCATTATATATAAATCAAACTCAAATTCCTCTTTTTGTATGATCAGTTGGTATTACAGCTCTATTATTATTATTATCATTACCTGTTCTTGCAGGA---GCAATCACCATGCTTCTTACTGATCGAAATCTTAATACCTCATTCTTTGATCCAGCAGGAGGAGGAGACCCTATTTTATATCAGCACTTA-------------------------------------------------------------------------------------------------------------------------------------------------------------------------------------------------
>MANNM1473-24|Leptomiopteryx dispar|COI-5P||
------------------------------------------------------------------------------------------------------------------------------------------------------------------------------------------------------------------------------------------------------------------------------------------------ATAAATAATATAAGTTTTTGACTTCTTCCTCCCTCAATTATTTTACTTATTAGCAGAAGATTTATAGAAAGAGGAGCAGGAACCGGATGAACAGTTTATCCTCCTCTTTCCTCAAGAATTGCTCACTCAGGATCCGCTGTTGATCTA---ACAATTTTTTCTTTACATCTAGCTGGTATATCAAGAATTATAGGAGCAGTAAATTTTATCACCACCATAATCAATATAAAATCAATTTATATATCCAAGACACAAATTCCTTTATTTGTATGATCTGTAGGAATTACAGCTTTACTACTTTTACTTTCTCTTCCTGTTCTAGCAGGA---GCAATTACCATACTACTTACAGACCGAAATCTCAATACATCCTTCTTTGATCCTGCAGGGGGNGGTGATCCTATTCTTTATCAACATTTA-------------------------------------------------------------------------------------------------------------------------------------------------------------------------------------------------
>MANNM1474-24|Macromantis ovalifolia|COI-5P|BOLD:ACR2897|
---------------------------------------ACATTATACTTTATTTTTGGTGCATGAGCTGGAATATTAGGAACATCATTA---AGAATTTTAATTCGTACAGAATTAGGACAACCTGGATCTCTAATTGGAGAT---GACCAAATTTATAATGTAATTGTTACAGCCCACGCATTTATTATAATTTTTTTTATAGTTATACCTATTATGATTGGAGGATTTGGTAACTGATTAGTCCCTCTAATA---TTAGGAGCACCAGATATAGCATTTCCACGAATAAATAATATAAGATTCTGACTCTTACCACCTTCAATTATTCTTTTATTAATTAGTAGAACCGTAGAAAGAGGTGCAGGAACAGGATGAACAGTCTATCCACCTCTTTCTTCAAATATTGCTCATGCTGGACCAGCCGTAGATTTA---ACTATCTTCTCCTTACATTTAGCAGGAATATCAAGAATTATAGGTGCAGTAAATTTTATTTCAACTATAATTAATATGAAACCAATAATAATAAGTCAAGTACAAACACCTCTATTTGTATGATCTGTAGGAATTACAGCTATTCTCCTTCTACTTTCACTTCCTGTTTTAGCAGGT---GCTATTACTATATTACTAACTGACCGTAATTTAAATACTTCTTTTTTTGATCCAGCAGGAGGAGGAGACCCTATTTTATATCAACACCTA-------------------------------------------------------------------------------------------------------------------------------------------------------------------------------------------------
>MANNM1478-24|Microphotina vitripennis|COI-5P|BOLD:ADY4851|
------------------------------------------------------------------------------------------TTAAGAATTTTAATTCGAACAGAACTTGGTCAACCTGGTTCACTTATTGGTGAT---GATCAAATCTATAATGTAATTGTTACAGCTCATGCATTTATTATAATTTTTTTCATAGTAATACCTATTATAATTGGAGGTTTTGGTAATTGATTAGTACCATTAATA---TTAGGAACCCCAGATATAGCTTTCCCCCGAATAAATAATATAAGTTTCTGAATTCTTCCTCCTTCTATTATTCTTCTTCTCATCAGAAATATAGTAGAAGGAGGAGTTGGTACAGGATGAACTATTTATCCCCCTCTTTCCGCAAGAATTGCCCATGCTGGGCCCGCAGTAGATTTA---ACAATTTTTTCCCTTCATCTAGCAGGTATATCTAGAATTATGGGAGCCATTAATTTTATTTCAACTATAATTAATATAAAACCTCTTTCAATAAATCAAACTCAAATTCCTTTATTCGTATGATCTGTAGGAATCACAGCCTTACTTTTACTACTCTCCCTTCCTATTCTAGCAGGA---GCCATTACTATATTATTAACAGACCGAAATATTAACACTTCTTTCTTTGATCCTGCAGGAGGGGGTGATCCTATTCTTTATCAACATTTA-------------------------------------------------------------------------------------------------------------------------------------------------------------------------------------------------
>MANNM1479-24|Angela fulgida|COI-5P|BOLD:ACR2496|
---------------------------------------ACATTGTACTTTATTTTTGGGGGTTGAAGAGCTATACTAGGAACCTCTTTA---AGAATTCTTATTCGAACTGAACTGGGGCAACCAGGCTCCTTAATTGGAGAT---GATCAAATCTACAACGTCATTGTAACAGCCCACGCTTTCATTATAATTTTCTTTATAGTTATACCAATTATAATTGGAGGATTTGGAAATTGATTAATTCCTTTAATA---TTAGGAACTCCTGATATAGCATTTCCCCGAATAAATAACATAAGATTCTGATTATTACCCCCTTCCATTTTACTTCTATTAATTGGAAGAATAGTTGAAAGAGGAGCAGGGACAGGATGAACAGTTTATCCACCTTTATCTTCAAGTATTGCTCACGCAGGTCCCGCAGTGGACTTA---ACCATCTTTTCTTTACATCTTGCTGGTATATCTAGTATTATAGGTGCAATTAACTTCATTACTACAATAATTAACATAAAACCAATCTTTATAAATCAAACTCAAATTCCTTTATTTGTATGATCTGTTGGAATTACTGCTGTTTTACTACTTCTATCTTTACCTGTTTTAGCAGGA---GCTATTACAATACTTCTTACAGACCGTAATTTAAATACATCATTTTTCGATCCTGCTGGAGGTGGGGATCCAATCCTTTATCAACATTTA-------------------------------------------------------------------------------------------------------------------------------------------------------------------------------------------------
>MANNM1480-24|Angela fulgida|COI-5P|BOLD:ACR2496|
---------------------------------------ACATTGTACTTTATTTTTGGAGGTTGAAGAGCTATACTAGGAACCTCTTTA---AGAATTCTTATTCGAACTGAACTGGGGCAACCAGGCTCCTTAATTGGAGAT---GATCAAATCTACAACGTCATTGTAACAGCCCACGCTTTCATTATAATTTTCTTTATAGTTATACCAATTATAATTGGAGGATTTGGAAATTGATTAATTCCTTTAATA---TTAGGAACTCCTGATATAGCATTTCCCCGAATAAATAACATAAGATTCTGATTATTACCCCCTTCCATTTTACTTCTATTAATTGGAAGAATAGTTGAAAGAGGAGCAGGGACAGGATGAACAGTTTATCCACCTTTATCTTCAAGTATTGCTCACGCAGGTCCCGCAGTGGACTTA---ACCATCTTTTCTTTACATCTTGCTGGTATATCTAGTATTATAGGTGCAATTAACTTCATTACTACAATAATTAACATAAAACCAATCTTTATAAATCAAACTCAAATTCCTTTATTTGTATGATCTGTTGGAATTACTGCTGTTTTACTACTTCTATCTTTACCTGTTTTAGCAGGA---GCTATTACAATACTTCTTACAGACCGTAATTTAAATACATCATTTTTCGATCCTGCTGGAGGTGGGGATCCAATCCTTTATCAACATTTA-------------------------------------------------------------------------------------------------------------------------------------------------------------------------------------------------
>MANNM1481-24|Chaeteessa filata|COI-5P|BOLD:AGJ7104|
---------------------------------------ACTCTTTATTTTATTTTTGGAGCATGATCTGGAATATTAGGAACATCCTTA---AGTATACTTATTCGAACTGAATTAGGTCAACCAGGATCCCTAATTGGTGAT---GATCAAATTTATAATGTAATTGTTACAGCCCATGCCTTTATCATAATTTTCTTTATAGTTATACCAATTATAATTGGAGGATTTGGAAATTGATTAATTCCTCTTATA---TTAGGAGCTCCAGATATAGCTTTTCCTCGAATAAATAATATAAGTTTCTGATTACTTCCCCCATCACTAACTCTCTTAATTATTGGAAGTATAGTAGAAAGAGGTGCAGGAACAGGATGAACTGTATACCCTCCCCTCTCAGCTGCCATTGCACATGCGGGTCCTGCAGTAGATTTA---ACAATTTTCTCGTTACATTTAGCTGGAATTTCATCAATTGCAGGAGCAGTAAATTTTATTACAACTATAATCAATATAAAAATAGAAAATATAAACAGCACTCAAATACCTTTATTTGTTTGATCTGTAGGAATTACAGCCCTTTTATTATTACTTTCTCTACCAGTTTTAGCAGGA---GGTATTACTATATTATTAACTGACCGAAATTTGAACACATCTTTTTTTGATCCAGCAGGGGGAGGAGACCCTGTACTATACCAACACCTA-------------------------------------------------------------------------------------------------------------------------------------------------------------------------------------------------
>MANNM1482-24|Photina ovata|COI-5P|BOLD:AGH8896|
---------------------------------------ACATTATATTTTATTTTTGGTGCATGAGCTGGAATATTAGGAACATCCTTA---AGAATCCTAATTCGTACAGAATTAGGTCAGCCTGGCTCTTTAATTGGAGAT---GATCAAATTTATAATGTTATTGTTACAGCTCATGCATTCATCATAATTTTCTTTATAGTTATACCTATTATAATTGGAGGTTTTGGAAATTGATTAGTACCTTTAATA---TTAGGAGCACCAGATATAGCTTTTCCTCGAATAAATAATATAAGCTTTTGATTATTACCACCTTCAATTATTTTACTATTAATTAGTAGAACTGTTGAAAGAGGAGCAGGTACAGGATGAACTGTATATCCCCCTTTATCAGCAAGTATTGCTCATGCAGGTCCAGCTGTCGATTTA---ACAATCTTTTCTCTTCACCTAGCAGGTATATCTAGAATTATAGGAGCTGTAAATTTTATCTCAACTATAATTAATATAAAACCTTTATCAATAAATCAAACCCAAGTACCTTTATTTGTTTGGTCTGTAGGAATTACAGCTTTACTTTTACTTCTCTCCCTTCCTGTTCTAGCTGGT---GCTATTACTATATTATTAACAGATCGCAATTTAAATACATCATTCTTTGATCCTGCTGGAGGTGGAGATCCAATTTTATATCAACATCTA-------------------------------------------------------------------------------------------------------------------------------------------------------------------------------------------------
>MANNM1484-24|Angela maxima|COI-5P|BOLD:ACR2497|
---------------------------------------ACACTCTATTTTATTTTTGGTGCTTGAAGTGCTATATTAGGTACTTCCTTA---AGAATTTTAATTCGTACTGAACTAGGTCAACCGGGTTCTTTAATTGGAGAT---GACCAAATTTATAATGTTATTGTAACTGCTCATGCCTTTATTATAATTTTTTTTATAGTAATACCTATTATAATTGGAGGATTTGGTAATTGATTAATCCCTCTAATA---TTAGGAACTCCTGATATAGCATTTCCCCGAATAAATAATATAAGTTTTTGATTATTACCTCCTTCCCTTATGCTCCTTTTAATTGGAAGTTTAGTTGAAAGAGGAGCTGGGACAGGTTGAACAGTTTATCCTCCCCTCTCAGCAAGAATTGCACATGCAGGGCCTGCTGTTGATTTA---ACAATTTTTTCTTTACATCTAGCCGGAATATCTAGTATTATAGGAGCAATTAATTTTATTACCACTATAATTAATATGAAACCTTTATATATAAACCAAACACAAATCCCCTTATTTGTTTGATCAGTAGGTATTACTGCAGTTCTCCTCCTATTATCCTTACCAGTCCTAGCTGGA---GCTATTACAATATTACTTACTGATCGTAACCTCAATACATCATTCTTTGACCCAGCTGGAGGAGGAGACCCTATTTTATATCAACATCTA-------------------------------------------------------------------------------------------------------------------------------------------------------------------------------------------------
>MANNM1485-24|Royacanthops soukana|COI-5P|BOLD:ADX5007|
------------------------------------------------------------------------------------------------------------------------------------------------------------------------------------------------------------------------------------------------------------------------------------------------------------AGATTCTGATTACTTCCACCCTCTGTTGTGCTTCTAATGAGAAGAAGAGTAATAGAGGGTGGAGCTGGTACAGGATGAACAGTATATCCCCCTTTAGCAAGAAGAATTGCTCATGCAGGACCAGCAGTAGATTTA---ACTATTTTTTCTCTTCATTTAGCAGGTATATCAAGAATTATAGGAGCAGTAAATTTTATTACTACTATATTTAATATGAAACCACTTTATATAAATCAAACTCAAGTACCTTTATTTGTTTGATCTGTTGGAATTACAGCCCTGCTTCTTCTTCTTTCTCTTCCTGTTCTAGCTGGT---GGAATTACTATACTTCTTACAGACCGAAACTTAAACACATCATTTTTTGATCCTGCAGGAGGTGGTGATCCTATTTTATACCAACATTTA-------------------------------------------------------------------------------------------------------------------------------------------------------------------------------------------------
>MANNM1486-24|Paratithrone royi|COI-5P|BOLD:AGH8967|
---------------------------------------ACATNATATTTCATTTTTGGAGCATGGGCAGGAATACTCGGAACGTCTATA---AGAATTTTAATTCGAACGGAACTAGGTCAACCCGGATCTCTTATTGGTGAT---GATCAAATTTATAATGTTGTTGTTACAGCTCATGCATTTGTAATAATTTTCTTTATAGTTATACCAATCATAATTGGTGGATTCGGAAATTGATTAATTCCATTAATA---TTAGGAGCCCCAGATATAGCTTTTCCTCGAATAAATAATATAAGATTCTGATTACTCCCTCCTTCCATTATTCTTCTTTTAATTGGAAGAATAGTTGAAAGTGGGGCAGGAACAGGATGAACAGTATATCCTCCTTTAGCAGGTAGAATTGCTCATGCTGGTCCAGCAGTCGATTTA---ACAATTTTTTCATTACATCTTGCAGGAATATCAAGAATCATAGGAGCAGTTAATTTCATTTCCACAATATTCAATATAAAACCAATTACAATAACCCAAGCTCAAGTACCTTTATTTGTTTGATCAGTAGGTATTACCGCTTTATTACTTTTATTATCCTTACCTGTCTTAGCAGGT---GCTATTACGATACTTTTAACAGATCGAAATTTAAATACTTCATTTTTTGACCCTGCTGGAGGAGGTGATCCTATTTTATACCAACATTTA-------------------------------------------------------------------------------------------------------------------------------------------------------------------------------------------------
>MANNM1487-24|Hagiomantis mesopoda|COI-5P|BOLD:ADW3527|
---------------------------------------ACTCTATATTTTATATTTGGAGCTTGAGCAGGTATTTTAGGTACATCATTA---AGAATTCTTATTCGAACAGAATTAGGTCAACCAGGATCATTAATTGGTGAT---GACCAAATTTATAATGTTATTGTAACAGCCCATGCATTTATTATAATTTTTTTTATAGTTATACCTATTATAATTGGAGGATTCGGAAATTGATTAATTCCATTAATA---TTAGGAGCCCCGGATATAGCATTCCCACGAATAAATAATATAAGATTTTGATTATTACCACCATCAATTATATTATTATTAATTGGTAGAGTTGTAGAAAGAGGAGCAGGAACAGGATGAACAGTATATCCTCCATTATCTGCAAGAATTGCTCATGCAGGACCAGCTGTAGATTTA---ACAATTTTCTCTTTACATTTAGCAGGAATATCAAGAATTATAGGAGCTGTAAATTTCATTTCAACTATAATTAATATAAAACCAGTAATAATGAATCAAACACAAATACCTCTTTTTGTTTGATCAGTAGGTATTACTGCAGTATTATTACTTCTATCATTACCTGTTTTAGCAGGA---GCAATTACAATATTATTAACAGACCGTAATCTTAATACCTCATTTTTTGATCCAGCAGGAGGAGGAGATCCAATTTTATATCAACATCTA-------------------------------------------------------------------------------------------------------------------------------------------------------------------------------------------------
>MANNM1488-24|Musonia surinama|COI-5P|BOLD:ADX9553|
---------------------------------------ACATTATATTTTATTTTTGGAGCATGAACGAGAATGCTAGGAACAGCTTTA---AGAATCTTAATCCGAACTGAACTAGGACAACCAGGATCTTTAATAGGGGAT---GATCAAATTTATAATGTATCAGTTACTGCACACGCTTTCATTATAATTTTCTTTATAGTTATACCAATTATAATTGGAGGATTTGGAAATTGATTAGTTCCCTTAATA---ATTGGAGCACCTGATATAGCTTTCCCTCGAATAAATAACATAAGCTTTTGATTATTACCTCCATCTTTAACTCTTTTAATTATTGGAAGAATAACAGAAAGAGGAGCAGGGACTGGGTGAACAGTTTATCCACCATTATCTGCAAGAATTGCACATGCAGGACCAGCAGTTGATTTA---ACTATTTTTTCCCTCCATTTAGCAGGAATATCAAGAATTATAGGAGCAGTCAACTTCATTACAACAATAATTAATATAAAACCATCATCAATATCACAAACACAAGTACCATTATTTGTATGATCAGTAGGTATTACAGCTTTACTTTTACTTTTATCTTTACCAGTACTAGCAGGA---GCTATTACCATACTACTTACTGACCGTAATCTCAATACTTCATTTTTTGATCCAGCCGGTGGAGGAGATCCAATTTTATACCAACATCTA-------------------------------------------------------------------------------------------------------------------------------------------------------------------------------------------------
>MANNM1489-24|Pseudomiopteryx guyanensis|COI-5P|BOLD:AGH8769|
---------------------------------------ACACTTTATTTCATCTTTGGAGCATGAGCAGGAATTATAGGATCATCATTA---AGAATTATTATCCGAACTGAATTGAGACAATCAAGATCTCTCATAGGAGAT---GATCAAATTTATAACGTTATCGTAACAGCTCATGCATTTATCATAATTTTCTTCATGGTTATACCCATAATAATTGGAGGTTTTGGTAATTGATTAATTCCATTAATA---TTAGGAACTCCTGATATAGCATTTCCACGAATAAATAACATAAGATTTTGACTTTTACCTCCATCATTAATTTTGCTTATTATAAGAAGATTTATTGAAAGAGGAGCAGGAACAGGTTGAACTGTTTATCCTCCCCTTTCAATAAGAATTGCACATGCAGGACCAGCTGTAGACCTA---ACAATTTTCTCTCTTCACTTAGCAGGAATATCAAGAATCATAGGAGCAGTAAATTTTATTACTACAATAATTAACATAAAACCAATTTTTATAACAAATAGACAAGTTCCATTATTTATTTGATCAGTAGGAATCACTGCAATACTTCTTCTTTTATCTTTACCAGTTCTAGCAGGA---GCCATTACTATATTATTAACAGATCGAAATCTAAATACCTCATTTTTTGATCCTACTGGGGGAGGAGATCCAATTTTATATCAACATTTA-------------------------------------------------------------------------------------------------------------------------------------------------------------------------------------------------
>MANNM1490-24|Photina pilosa|COI-5P|BOLD:ADZ7611|
---------------------------------------ACATTATATTTTATTTTTGGTGCATGAGCAGGAATATTAGGTACATCGTTA---AGTATTTTAATTCGCACAGAATTAGGTCAACCTGGCTCACTAATTGGAGAT---GATCAAATTTATAACGTTATTGTTACAGCTCATGCATTTATCATAATTTTCTTTATAGTAATACCCATTATAATTGGTGGTTTTGGTAATTGATTAGTACCTTTAATA---TTAGGAGCTCCAGATATAGCTTTCCCTCGAATAAATAATATAAGTTTTTGACTTCTACCGCCTTCTATTATTTTATTATTAATTAGAAGAACTGTAGAAAGAGGAGCTGGTACAGGTTGAACTGTTTATCCGCCTCTTTCTGCTAGTATTGCTCATGCAGGACCAGCAGTAGATTTA---ACAATTTTTTCTCTCCATTTAGCAGGAATATCTAGAATTATAGGTGCAGTAAATTTCATTTCAACCATAATTAATATAAAACCTCTATCAATAAACCAAACACAAATACCTTTATTTGTTTGATCTGTAGGAATTACTGCCTTACTTCTTCTTCTCTCCCTTCCTGTTTTAGCTGGA---GCTATTACTATATTATTAACAGATCGTAACTTAAATACATCATTTTTTGATCCTGCTGGAGGAGGAGATCCCATTTTATATCAACATTTA-------------------------------------------------------------------------------------------------------------------------------------------------------------------------------------------------
>MANNM1491-24|Stenophylla gallardi|COI-5P|BOLD:AFB5963|
---------------------------------------ACATTATACTTTATTTTTGGAGCTTGAGCAGGAATACTTGGTACATCTATA---AGCATCTTAATTCGAACTGAGCTCGAACAACCTGGATCTTTAATTGGTGAT---GATCAAATTTACAATGTTATTGTAACAGCCCATGCATTTATTATGATTTTCTTTATAGTTATACCTATTATAATTGGTGGATTTGGAAACTGACTTATTCCCCTTATA---TTAGGAGCTCCTGATATAGCTTTTCCACGAATAAACAATATGAGCTTTTGACTACTACCTCCATCAATTGTTCTCCTTTTGATTAGAAGTTCTGTAGAAAGAGGAGCAGGTACTGGTTGAACTGTCTACCCTCCTCTTTCTGCAAGAATTGCCCATGCTGGACCTGCAGTAGATTTA---ACAATCTTCTCATTACATTTAGCAGGAATATCAAGAATTATAGGAGCAGTTAACTTCATTTCAACAATAATTAACATAAAACCCTTAAATATAAGTCAATCTCAAGTACCTTTATTTGTTTGATCTGTAGGAATTACAGCTATTCTCCTTTTGTTGTCTCTTCCTGTCTTAGCAGGT---GCAATCACTATACTCCTTACCGACCGTAATTTAAATACCTCATTTTTTGATCCAGCTGGAGGAGGTGATCCAATTCTATACCAACACCTA-------------------------------------------------------------------------------------------------------------------------------------------------------------------------------------------------
>MANNM1492-24|Stagmatoptera biocellata|COI-5P|BOLD:ADX0181|
---------------------------------------ACATTATATTTTATTTTTGGTGCCTGAGCAGGTATACTTGGGACATCTCTA---AGAATTTTAATTCGAACTGAATTAGGTCAACCAGGATTTTTAATTGGTGAT---GATCAAATTTATAATGTTATCGTTACTGCTCACGCCTTTATTATGATTTTTTTTATAGTAATACCTATTATAATTGGTGGTTTTGGAAATTGATTAGTACCTTTGATA---CTGGGAGCCCCAGATATAGCATTCCCACGAATAAACAATATAAGATTTTGACTTCTCCCACCCTCAATTCTATTATTATTAATTAGAAGAACGGTTGAAAGAGGGGCAGGGACTGGTTGAACAGTTTATCCTCCTCTTTCAGCAAATATTGCACACGCTGGACCAGCAGTTGATTTA---ACTATCTTTTCTCTTCACCTCGCAGGAATATCAAGAATTATAGGGGCAGTAAATTTTATTACAACTATAATTAATATAAAACCATTATATATAAATCAAACTCAAATCCCTCTTTTTGTATGATCAGTTGGTATTACAGCTCTATTATTATTATTATCATTACCTGTTCTTGCAGGA---GCAATTACTATACTTCTTACTGACCGAAATCTTAATACTTCATTCTTCGATCCAGCAGGAGGAGGAGATCCTATTCTATACCAGCACTTA-------------------------------------------------------------------------------------------------------------------------------------------------------------------------------------------------
>MANNM1493-24|Microphotina viridescens|COI-5P|BOLD:ACR2312|
---------------------------------------ACATTATACTTTATCTTTGGAGTATGAGCAGGGATACTAGGAACTTCTTTA---AGAATATTAATCCGAACAGAACTTAATCAACCTGGCTCATTCATTGGAGAT---GATCAAATCTATAATGTCATTGTTACAATTCATGCATTTATTATAATTTTCTTTATAGTTATACCAATTATAATTGGAGGTTTTGGTAATTGATTAGTACCATTAATA---TTAGGAGCCCCAGATATAGCTTTTCCTCGAATAAACAACATAAGTTTTTGGCTCCTACCTCCTTCTATTGTTCTTCTTCTTATTAGAAGAATAGTGGAAGGAGGAGCCGGAACAGGATGAACTGTATATCCCCCTTTATCAGCAAGAATTGCCCATGCCGGTCCTGCTGTTGATTTA---ACAATCTTTTCCCTTCATTTAGCTGGAATATCAAGAATTATAGGAGCTGTGAATTTTATTTCGACCATAATTAATATAAAACCTTTCTCAATAAAGCAAACCCAAGTTCCTTTATTTGTATGATCTGTAGGTATTACAGCCCTTCTCTTACTATTATCCTTACCTGTATTAGCAGGT---GCAATTACTATACTATTAACAGACCGAAATCTTAATACATCATTCTTTGACCCATCGGGTGGAGGAGATCCTATCCTTTATCAACATTTA-------------------------------------------------------------------------------------------------------------------------------------------------------------------------------------------------
>MANNM1495-24|Stenophylla gallardi|COI-5P|BOLD:AFB5963|
---------------------------------------ACATTATACTTTATTTTTGGAGCTTGAGCAGGAATACTTGGTACATCTATA---AGCATCTTAATTCGAACTGAGCTCGAACAACCTGGATCTTTAATTGGTGAT---GATCAAATTTACAATGTTATTGTAACAGCCCATGCATTTATTATGATTTTCTTTGTAGTTATACCTATTATAATTGGTGGATTTGGAAACTGACTTATTCCCCTTATA---TTAGGAGCTCCTGATATAGCTTTTCCACGAATAAACAATATGAGCTTTTGACTACTACCTCCATCAATTGTTCTCCTTCTGATTAGAAGTTCTGTAGAAAGAGGAGCAGGTACTGGTTGAACTGTCTACCCTCCTCTTTCTGCAAGAATTGCCCATGCTGGACCTGCAGTAGATTTA---ACAATCTTCTCATTACATTTAGCAGGAATATCAAGAATTATAGGAGCAGTTAACTTCATTTCAACAATAATTAACATAAAACCCTTAAATATAAGTCAATCTCAAGTACCTTTATTTGTTTGATCTGTAGGAATTACAGCTATTCTCCTTTTGTTGTCTCTTCCTGTCTTAGCAGGT---GCAATCACTATACTCCTTACTGACCGTAATTTAAATACCTCATTTTTTGATCCAGCTGGAGGAGGTGATCCAATTCTATACCAACACCTA-------------------------------------------------------------------------------------------------------------------------------------------------------------------------------------------------
>MANNM1496-24|Chaeteessa caudata|COI-5P|BOLD:AGJ7103|
---------------------------------------ACACTTTACTTCATTTTTGGAGCATGATCAGGTATATTAGGAACTTCCTTA---AGAATATTAATTCGTACCGAATTAGGTCAACCAGGTTCTCTAATTGGTGAT---GATCAAATCTACAATGTAATTGTTACAGCACACGCCTTTATTATAATCTTCTTTATAGTTATACCAATTATAATTGGAGGATTTGGCAATTGATTAATTCCTTTAATA---TTAGGAGCCCCAGACATAGCATTTCCCCGAATAAATAATATAAGATTCTGGTTACTTCCTCCTTCTTTAACACTTCTAATTATTGGAAGTATAGTTGAAAGAGGAGCAGGAACAGGATGAACAGTGTATCCACCTCTTTCAGCTGCAATTGCTCATGCAGGTCCTGCAGTTGATCTT---ACAATTTTCTCCCTTCACCTTGCAGGAATTTCATCTATTGCAGGAGCAGTTAACTTTATTACAACAATAATTAATATAAAAATAGAAAATATGAGAGGTACACAAATACCTTTATTTGTCTGATCTGTAGGAATTACAGCACTTCTATTATTATTATCTCTCCCAGTTTTAGCTGGA---GGAATTACTATATTATTAACAGATCGAAATTTAAATACATCTTTTTTTGATCCAGCTGGGGGAGGGGATCCGGTTTTATATCAACACTTA-------------------------------------------------------------------------------------------------------------------------------------------------------------------------------------------------
>MANNM1497-24|Chaeteessa valida|COI-5P||
---------------------------------------ACTCTTTATTTTATTTTTGGAGCATGATCTGGAATATTAGGAACATCCCTG---AGTATACTTATTCGAACTGAATTAGGTCAACCAGGATCCCTAATTGGGGAT---GACCAAATTTATAACGTAATTGTTACAGCTCACGCCTTTATCATAATCTTCTTTATAGTTATACCAATTATAATTGGAGGATTTGGGAATTGATTAATTCCTCTTATG---TTAGGAGCCCCAGATATAGCTTTTCCTCGAATAAACAATATAAGTTTCTGATTACTTCCTCCATCATTAACTCTCTTAATTATT-------------------------------------------------------------------------------------------------------------------------------------------------------------------------------------------------------------------------------------------------------------------------------------------------------------------------------------------------------------------------------------------------------------------------------------------------------------------------------------------------------------------------------------------------------------------------------
>MANNM1498-24|Bantia fusca|COI-5P|BOLD:AGJ7321|
---------------------------------------ACACTATACTTTATTTTCGGAGCATGGGCAGGTATTATAGGAACATCATTA---AGAGTTTTAGTCCGAACAGAATTAGGAAATCCAGGATCTATTATTGGAGAT---GATCAAATTTATAATGTTGTAGTTACAGCTCATGCTTTCATTATAATTTTTTTTATAGTAATACCAATTATAATTGGAGGATTCGGAAATTGACTAATCCCACTTATA---TTAGGTACTCCTGATATAGCATTTCCACGAATAAATAATATAAGATTCTGATTATTACCACCATCAATCATTTTATTAATTATAGGAAGATTTGTAGAAAGAGGAGCAGGAACAGGATGAACGGTATACCCTCCTCTTTCCACAAATATAGCTCATTCAGGTCCAGCTGTGGATTTA---ACAATTTTTTCTTTACATTTAGCAGGAATATCAAGAATTATAGGAGCAATTAATTTTATTACAACAATAATTAACATAAAACCTATTTATATAACCCAAACTCAACTTCCATTATTTATTTGATCAGTAGGAATTACTGCATTACTTCTTCTTCTATCTCTTCCCGTTTTAGCAGGA---GCTATCACAATACTTTTAACTGACCGAAATTTAAATACATCATTTTTTGATCCTGCTGGAGGTGGTGATCCAATTTTATATCAACACTTA-------------------------------------------------------------------------------------------------------------------------------------------------------------------------------------------------
>MANNM1499-24|Chaeteessa valida|COI-5P|BOLD:ADW7618|
---------------------------------------ACTCTTTATTTTATCTTCGGAGCATGATCAGGAATATTAGGAACATCATTA---AGTATATTAATTCGAACTGAATTAGGTCAACCAGGTTCATTAATTGGTGAT---GATCAAATCTATAATGTAATTGTTACAGCTCACGCCTTTATTATAATTTTCTTTATAGTAATACCAATTATAATTGGAGGATTTGGAAATTGACTAATCCCTCTTATA---CTAGGGGCACCCGATATAGCTTTTCCTCGAATAAATAATATAAGTTTCTGATTACTTCCTCCATCATTAACACTCTTAATTATTGGAAGTATAGTAGAAAGAGGAGCAGGAACAGGATGAACAGTTTATCCCCCTCTCTCAGCTGCGATTGCACATGCGGGACCTGCAGTAGATTTA---ACAATTTTTTCACTACATTTAGCTGGTATTTCATCAATTGCAGGAGCAGTAAACTTTATTACAACTATAATTAATATAAAAATAGAAAATATAAATAGTACACAAATACCTCTATTTGTTTGATCTGTAGGAATTACAGCACTTTTATTACTTCTCTCCCTTCCAGTTTTAGCCGGA---GGTATTACTATATTATTGACAGATCGAAATTTAAATACATCTTTCTTTGATCCAGCAGGAGGAGGAGATCCTGTCTTATACCAACATTTG-------------------------------------------------------------------------------------------------------------------------------------------------------------------------------------------------
>MANNM1501-24|Angela fulgida|COI-5P|BOLD:ACR2496|
---------------------------------------ACATTGTACTTTATTTTTGGAGGTTGAAGAGCTATACTAGGAACCTCTTTA---AGAATTCTTATTCGAACTGAACTGGGGCAACCAGGCTCCTTAATTGGAGAT---GATCAAATTTACAACGTCATTGTAACAGCCCACGCTTTCATTATAATTTTCTTTATAGTTATACCAATTATAATTGGAGGATTTGGAAATTGATTAATTCCTTTAATA---TTAGGAACTCCTGATATAGCATTTCCCCGAATAAATAACATAAGATTCTGATTATTACCCCCTTCCATTTTACTTCTATTAATTGGAAGAATAGTTGAAAGAGGAGCAGGGACAGGATGAACAGTTTATCCACCTTTATCTTCAAGTATTGCTCACGCAGGTCCCGCAGTGGACTTA---ACCATCTTTTCTTTACATCTTGCTGGTATATCTAGTATTATAGGTGCAATTAACTTCATTACTACAATAATTAACATAAAACCAATCTTTATAAATCAAACTCAAATTCCTTTATTTGTATGATCTGTTGGAATTACTGCTGTTTTACTACTTCTATCTTTACCTGTTTTAGCGGGA---GCTATTACAATACTTCTTACAGACCGTAATTTAAATACATCATTTTTCGACCCTGCTGGAGGTGGGGATCCAATCCTTTATCAACATTTA-------------------------------------------------------------------------------------------------------------------------------------------------------------------------------------------------
>MANNM1502-24|Angela fulgida|COI-5P|BOLD:ACR2496|
---------------------------------------ACATTGTACTTTATTTTTGGAGGTTGAAGAGCTATACTAGGAACCTCTTTA---AGAATTCTTATTCGAACTGAACTGGGGCAACCAGGCTCCTTAATTGGAGAT---GATCAAATTTACAACGTCATTGTAACAGCCCACGCTTTCATTATAATTTTCTTTATAGTTATACCAATTATAATTGGAGGATTTGGAAATTGATTAATTCCTTTAATA---TTAGGAACTCCTGATATAGCATTTCCCCGAATAAATAACATAAGATTCTGATTATTACCCCCTTCCATTTTACTTCTATTAATTGGAAGAATAGTTGAAAGAGGAGCAGGGACAGGATGAACAGTTTATCCACCTTTATCTTCAAGTATTGCTCACGCAGGTCCCGCAGTGGACTTA---ACCATCTTTTCTTTACATCTTGCTGGTATATCTAGTATTATAGGTGCAATTAACTTCATTACTACAATAATTAACATAAAACCAATCTTTATAAATCAAACTCAAATTCCTTTATTTGTATGATCTGTTGGAATTACTGCTGTTTTACTACTTCTATCTTTACCTGTTTTAGCGGGA---GCTATTACAATACTTCTTACAGACCGTAATTTAAATACATCATTTTTCGACCCTGCTGGAGGTGGGGATCCAATCCTTTATCAACATTTA-------------------------------------------------------------------------------------------------------------------------------------------------------------------------------------------------
>MANNM1503-24|Angela fulgida|COI-5P|BOLD:ACR2496|
---------------------------------------ACATTGTACTTTATTTTTGGAGGTTGAAGAGCTATACTAGGAACCTCTTTA---AGAATTCTTATTCGAACTGAACTGGGGCAACCAGGCTCCTTAATTGGAGAT---GATCAAATTTACAACGTCATTGTAACAGCCCACGCTTTCATTATAATTTTCTTTATAGTTATACCAATTATAATTGGAGGATTTGGAAATTGATTAATTCCTTTAATA---TTAGGAACTCCTGATATAGCATTTCCCCGAATAAATAACATAAGATTCTGATTATTACCCCCTTCCATTTTACTTCTATTAATTGGAAGAATAGTTGAAAGAGGAGCAGGGACAGGATGAACAGTTTATCCACCTTTATCTTCAAGTATTGCTCACGCAGGTCCCGCAGTGGACTTA---ACCATCTTTTCTTTACATCTTGCTGGTATATCTAGTATTATAGGTGCAATTAACTTCATTACTACAATAATTAACATAAAACCAATCTTTATAAATCAAACTCAAATTCCTTTATTTGTATGATCTGTTGGAATTACTGCTGTTTTACTACTTCTATCTTTACCTGTTTTAGCGGGA---GCTATTACAATACTTCTTACAGACCGTAATTTAAATACATCATTTTTCGACCCTGCTGGAGGTGGGGATCCAATCCTTTATCAACATTTA-------------------------------------------------------------------------------------------------------------------------------------------------------------------------------------------------
>MANNM1504-24|Liturgusa maroni|COI-5P|BOLD:ADX7261|
---------------------------------------ACTTTATACTTCGTATTTGGCGCTTGAGCTGGTATATTAGGAACATCATTA---AGTATTATAATCCGAACAGAATTAGGTCAACCAGGCTCTTTAATTGGAGAT---GATCAAATTTATAATGTGATTGTTACAGCTCACGCTTTTATTATAATCTTTTTCATAGTAATACCAATTATAATTGGAGGATTCGGAAACTGATTAGTACCCCTAATA---CTTGGAGCCCCAGATATAGCCTTTCCACGAATAAATAATATAAGATTTTGATTACTCCCACCATCAATTTTACTTCTTTTAATTGGAAGAATTATTGAAAATGGAGCCGGAACAGGATGAACTGTTTATCCTCCATTATCAGCAGGAATTGCTCATGCCGGGCCCGCTGTAGATTTA---ACTATTTTTTCTTTACATTTAGCAGGAATATCAAGAATTATAGGAGCAGTAAACTTTATTTCAACTATAATTAATATAAAACCACTACCCATAAATCAATCACAAATACCATTATTTGTATGATCTGTTGGAATTACAGCTGTATTACTATTATTATCATTACCTGTCTTAGCAGGA---GCTATTACTATATTATTAACAGATCGAAATTTAAATACTTCATTTTTTGATCCTGCTGGAGGAGGTGATCCTATTTTATATCAACATCTA-------------------------------------------------------------------------------------------------------------------------------------------------------------------------------------------------
>MANNM1505-24|Angela lemoulti|COI-5P|BOLD:ADW3180|
---------------------------------------ACTCTTTACTTCATTTTTGGAGCATGAAGTGCCATAGCAGGAACCTCTTTA---AGAATTTTAATTCGTACAGAATTAGGTCAACCAGGTTCCTTAATTGGAGAT---GATCAAATTTATAACGTTATTGTAACAGCCCACGCTTTCATTATGATTTTCTTTATAGTGATACCTATTATAATTGGAGGGTTTGGTAACTGATTAATTCCTTTAATA---TTAGGAACACCTGATATAGCATTTCCCCGAATAAATAACATAAGATTTTGATTATTACCACCCTCCCTCCTCCTTCTTCTAGTTGGAAGAATAGTGGAAAGAGGTGCAGGAACTGGGTGAACAGTATACCCACCCTTGTCTGCAAGCATTGCACATGCTGGTGCAGCAGTGGATTTA---ACAATTTTTTCCTTACACCTCGCTGGTGCATCTAGTATTATAGGAGCAATCAATTTTATTACTACCATAATCAATATAAAACCAATTTTCATAAATCAAATACAAATTCCTTTATTTATTTGATCTGTCGGAATTACAGCTATTCTTCTTTTACTTTCCTTACCTGTTTTAGCAGGG---GCAATCACAATATTACTTACTGACCGTAACCTCAATACATCTTTTTTTGACCCTGCTGGAGGGGGAGATCCCATCCTCTATCAACACTTA-------------------------------------------------------------------------------------------------------------------------------------------------------------------------------------------------
>MANNM1506-24|Angela lemoulti|COI-5P|BOLD:ADW3180|
---------------------------------------------TACTTCATTTTTGGAGCATGAAGTGCCATAGCAGGAACCTCTTTA---AGAATTTTAATTCGTACAGAATTAGGTCAACCAGGTTCCTTAATTGGAGAT---GATCAAATTTATAACGTTATTGTAACAGCCCACGCTTTCATTATGATTTTCTTTATAGTGATACCTATTATAATTGGAGGGTTTGGTAACTGATTAATTCCTTTAATA---TTAGGAACACCTGATATAGCATTTCCCCGAATAAATAACATAAGATTTTGATTATTACCACCCTCCCTCCTCCTTCTTCTAGTTGGAAGAATAGTGGAAAGAGGTGCAGGAACTGGGTGAACAGTATACCCACCCTTGTCTGCAAGCATTGCACATGCTGGTGCAGCAGTGGATTTA---ACAATTTTTTCCTTACACCTCGCTGGTGCATCTAGTATTATAGGAGCAATCAATTTTATTACTACCATAATCAATATAAAACCAATTTTCATAAATCAAATACAAATTCCTTTATTTATTTGATCTGTCGGAATTACAGCTATTCTTCTTTTACTTTCCTTACCTGTTTTAGCAGGG---GCAATCACAATATTACTTACTGACCGTAACCTCAATACATCTTTTTTTGACCCTGCTGGAGGGGGAGATCCCATCCTCTATCAACACTTA-------------------------------------------------------------------------------------------------------------------------------------------------------------------------------------------------
>MANNM1507-24|Photina ovata|COI-5P|BOLD:ACR3433|
---------------------------------------ACATTATATTTTATTTTTGGTGCATGAGCTGGAATACTAGGAACATCATTA---AGTATTTTAATTCGTACAGAATTAGGTCAAGCTGGTTCTTTAATTGGAGAC---GATCAAATTTACAACGTTATTGTTACAGCTCATGCATTTATCATAATTTTCTTTATAGTTATACCTATTATAATTGGAGGTTTCGGAAATTGATTAGTACCTTTAATA---TTAGGAGCACCAGATATAGCTTTCCCTCGAATAAATAATATAAGATTTTGATTATTACCACCCTCAATCATTTTACTACTAATTAGTAGAACTGTTGAAAGAGGAGCAGGTACGGGATGAACTGTATATCCCCCTTTATCAGCAAATATTGCTCATGCAGGTCCAGCTGTTGATTTA---ACAATCTTTTCTCTTCACCTAGCAGGAATATCTAGAATTATAGGAGCTGTAAATTTCATTTCAACCATAATTAATATAAAACCTTTATCAATAAATCAAACTCAAGTACCTTTATTTGTTTGATCTGTAGGAATTACAGCTTTACTTTTACTTCTCTCTCTCCCCGTTCTAGCTGGT---GCTATTACTATATTACTAACAGATCGTAATTTAAATACATCATTCTTTGACCCTGCTGGAGGTGGAGATCCAATTTTATATCAACATCTA-------------------------------------------------------------------------------------------------------------------------------------------------------------------------------------------------
>MANNM1508-24|Photina ovata|COI-5P|BOLD:AGJ8444|
---------------------------------------ACATTATATTTTATTTTTGGTGCATGAGCTGGAATATTAGGAACATCATTA---AGTATTTTAATTCGTACAGAATTAGGTCAAGCTGGTTCTTTAATTGGAGAC---GATCAAATCTACAACGTTATTGTTACAGCTCATGCATTTATCATAATTTTCTTTATAGTTATACCTATTATAATTGGAGGTTTCGGAAATTGATTAGTACCTTTAATA---TTAGGAGCACCAGATATAGCTTTCCCTCGAATAAATAATATAAGATTCTGATTATTACCACCTTCAATCATTTTACTATTAATTAGTAGAACTGTTGAAAGAGGAGCAGGTACAGGATGAACTGTATATCCCCCTTTATCAGCAAATATTGCTCATGCAGGTCCAGCTGTTGATTTA---ACAATCTTTTCTCTTCACCTAGCAGGAATATCTAGAATTATAGGAGCTGTAAATTTTATTTCAACCATAATTAATATAAAACCTTTATCAATAAATCAAACTCAAGTACCTTTATTTGTTTGATCTGTAGGAATTACAGCTTTACTTTTACTTCTCTCTCTACCTGTTTTAGCTGGT---GCTATTACTATATTACTAACAGATCGCAATTTAAATACATCATTCTTTGACCCTGCCGGAGGTGGAGATCCAATCTTATATCAACATTTA-------------------------------------------------------------------------------------------------------------------------------------------------------------------------------------------------
>MANNM1509-24|Liturgusa maroni|COI-5P|BOLD:AGH9551|
---------------------------------------ACTTTATACTTCGTATTTGGCGCTTGAGCTGGTATATTAGGAACATCATTA---AGTATTATAATCCGAACAGAATTAGGTCAACCAGGCTCTTTAATTGGAGAT---GATCAAATTTATAATGTAATTGTTACAGCTCATGCTTTTATTATAATCTTTTTCATAGTAATACCAATTATAATTGGAGGATTTGGAAATTGATTAGTACCTTTAATA---CTTGGGGCCCCAGATATAGCTTTTCCACGAATAAATAATATAAGATTTTGATTACTCCCACCATCAATTTTACTTCTTTTAATTGGAAGAATTATTGAAAATGGAGCCGGAACAGGATGAACTGTTTACCCTCCATTATCAGCAGGAATTGCCCATGCCGGACCCGCTGTAGATTTG---ACTATTTTTTCCTTACACTTAGCAGGAATATCAAGAATTATAGGAGCAGTAAACTTTATTTCAACTATAATTAATATAAAACCATTACCTATAAATCAATCACAAATACCATTATTTGTATGATCTGTTGGAATTACAGCTGTATTATTATTATTATCATTGCCTGTTTTAGCAGGA---GCTATTACTATATTATTAACAGATCGAAATTTAAATACTTCATTTTTTGATCCTGCTGGAGGAGGTGATCCTATTCTATATCAACATCTA-------------------------------------------------------------------------------------------------------------------------------------------------------------------------------------------------
>MANNM1510-24|Liturgusa maroni|COI-5P|BOLD:AGH9551|
---------------------------------------ACTTTATACTTCGTATTTGGCGCTTGAGCTGGTATATTAGGAACATCATTA---AGTATTATAATCCGAACAGAATTAGGTCAACCAGGCTCTTTAATTGGAGAT---GATCAAATTTATAATGTAATTGTTACAGCTCATGCTTTTATTATAATCTTTTTCATAGTAATACCAATTATAATTGGAGGATTTGGAAATTGATTAGTACCTTTAATA---CTTGGGGCCCCAGATATAGCTTTTCCACGAATAAATAATATAAGATTTTGATTACTCCCACCATCAATTTTACTTCTTTTAATTGGAAGAATTATTGAAAATGGAGCCGGAACAGGATGAACTGTTTACCCTCCATTATCAGCAGGAATTGCCCATGCCGGACCCGCTGTAGATTTG---ACTATTTTTTCCTTACACTTAGCAGGAATATCAAGAATTATAGGAGCAGTAAACTTTATTTCAACTATAATTAATATAAAACCATTACCTATAAATCAATCACAAATACCATTATTTGTATGATCTGTTGGAATTACAGCTGTATTATTATTATTATCATTGCCTGTTTTAGCAGGA---GCTATTACTATATTATTAACAGATCGAAATTTAAATACTTCATTTTTTGATCCTGCTGGAGGAGGTGATCCTATTCTATATCAACATCTA-------------------------------------------------------------------------------------------------------------------------------------------------------------------------------------------------
>MANNM1511-24|Angela fulgida|COI-5P||
---------------------------------------------------------------TGAAGAGCTATACTAGGAACCTCTTTA---AGAATTCTTATTCGAACTGAACTAGGGCAACCAGGCTCCTTAATTGGAGAT---GATCAAATCTACAACGTCATTGTAACAGCCCACGCTTTCATTATAATTTTCTTTATAGTTATACCAATTATAATTGGAGGATTTGGAAATTGATTAATTCCTTTAATA---TTAGGAACTCCTGACATAGCATTCCCCCGAATGAATAACATAAGATTCTGATTATTACCCCCTTCCATTTTACTTCTATTAATT-------------------------------------------------------------------------------------------------------------------------------------------------------------------------------------------------------------------------------------------------------------------------------------------------------------------------------------------------------------------------------------------------------------------------------------------------------------------------------------------------------------------------------------------------------------------------------
>MANNM1512-24|Photina pilosa|COI-5P|BOLD:ADZ7611|
---------------------------------------ACATTATATTTTATTTTTGGTGCATGAGCAGGAATATTAGGTACATCGTTA---AGTATTTTAATTCGCACAGAATTAGGTCAACCTGGCTCACTAATTGGAGAT---GATCAAATTTATAACGTTATTGTTACAGCTCATGCATTTATCATAATTTTCTTTATAGTAATACCCATTATAATTGGTGGTTTTGGTAATTGATTAGTACCTTTAATA---TTAGGAGCTCCAGATATAGCTTTCCCTCGAATAAATAATATAAGTTTTTGACTTCTACCGCCTTCTATTATTTTATTATTAATTAGAAGAACTGTAGAAAGAGGAGCTGGTACAGGTTGAACTGTTTATCCGCCTCTTTCTGCTAGTATTGCTCATGCAGGACCAGCAGTAGATTTA---ACAATTTTTTCTCTCCATTTAGCAGGAATATCTAGAATTATAGGTGCAGTAAATTTCATTTCAACCATAATTAATATAAAACCTCTATCAATAAACCAAACACAAATACCTTTATTTGTTTGATCTGTAGGAATTACTGCCTTACTTCTTCTTCTCTCCCTTCCTGTTTTAGCTGGA---GCTATTACTATATTATTAACAGATCGTAACTTAAATACATCATTTTTTGATCCTGCTGGAGGAGGAGATCCTATTTTATATCAACATTTA-------------------------------------------------------------------------------------------------------------------------------------------------------------------------------------------------
>MANNM1513-24|Pseudomiopteryx guyanensis|COI-5P|BOLD:AGH8769|
---------------------------------------ACACTTTATTTCATCTTTGGAGCATGAGCAGGAATTATAGGATCATCATTA---AGAATTATTATCCGAACCGAATTGAGACAATCAAGATCTCTCATAGGAGAT---GATCAAATTTATAACGTTATCGTAACAGCTCATGCATTTATCATAATTTTCTTCATGGTTATACCCATAATAATTGGAGGTTTTGGTAATTGATTAATTCCATTAATA---TTAGGAACTCCTGATATAGCATTTCCACGAATAAATAACATAAGATTTTGACTTTTACCTCCATCATTAATTTTGCTTATTATAAGAAGATTTATTGAAAGAGGTGCAGGAACAGGTTGAACTGTTTATCCTCCTCTTTCAATAAGAATTGCACATGCAGGACCAGCTGTAGACCTA---ACAATTTTCTCTCTTCACTTAGCAGGAATATCAAGAATCATAGGAGCAGTAAATTTTATTACTACAATAATTAACATAAAACCAATTTTTATAACAAATAGACAAGTTCCATTATTTATTTGATCAGTAGGAATTACTGCAATACTTCTTCTTTTATCTTTACCAGTTCTAGCAGGA---GCCATTACCATATTATTAACAGATCGAAATCTAAATACCTCATTTTTTGATCCTACTGGGGGAGGAGATCCAATTTTATATCAACATTTA-------------------------------------------------------------------------------------------------------------------------------------------------------------------------------------------------
>MANNM1514-24|Angela fulgida|COI-5P|BOLD:ACR2496|
---------------------------------------ACATTGTACTTTATTTTTGGGGGTTGAAGAGCTATACTAGGAACCTCTTTA---AGAATTCTTATTCGAACTGAACTGGGGCAACCAGGCTCCTTAATTGGAGAT---GATCAAATCTACAACGTCATTGTAACAGCCCACGCTTTCATTATAATTTTCTTTATAGTTATACCAATTATAATTGGAGGATTTGGAAATTGATTAATTCCTTTAATA---TTAGGAACTCCTGATATAGCATTTCCCCGAATAAATAACATAAGATTCTGATTATTACCCCCTTCCATTTTACTTCTATTAATTGGAAGAATAGTTGAAAGAGGAGCAGGGACAGGATGAACAGTTTATCCACCTTTATCTTCAAGTATTGCTCACGCAGGTCCCGCGGTGGACTTA---ACCATCTTTTCTTTACATCTTGCTGGTATATCTAGTATTATAGGTGCAATTAACTTCATTACTACAATAATTAACATAAAACCAATCTTTATAAATCAAACTCAAATTCCTTTATTTGTATGATCTGTTGGAATTACTGCTGTTTTACTACTTCTATCTTTACCTGTTTTAGCGGGA---GCTATTACAATACTTCTTACAGACCGTAATTTAAATACATCATTTTTCGATCCTGCTGGAGGTGGGGATCCAATCCTTTATCAACATTTA-------------------------------------------------------------------------------------------------------------------------------------------------------------------------------------------------
>MANNM1515-24|Microphotina viridescens|COI-5P|BOLD:ACR2312|
------------------------------------------------------------------------------------------------------------------------------------------------------------------------------------------------------------------------------------------------------------------------------------------------ATAAATAATATAAGTTTTTGGCTCCTGCCTCCTTCTATTGTTCTTCTTCTTATTAGAAGAATAGTAGAAGGAGGAGCCGGAACAGGATGAACTGTATATCCCCCTTTATCAGCAAGAATTGCCCATGCCGGTCCTGCTGTTGATTTA---ACAATCTTTTCCCTTCATTTAGCTGGAATATCAAGAATTATAGGAGCTGTAAATTTTATTTCAACCATAATTAATATAAAACCTTTCTCAATAAAGCAAACCCAAGTTCCTTTATTTGTATGATCTGTAGGTATTACAGCCCTTCTCTTACTATTATCCTTACCTGTATTAGCAGGT---GCAATCACTATACTATTAACAGACCGAAATCTTAATACATCATTCTTTGACCCATCGGGTGGGGGAGATCCTATCCTTTATCAACATTTA-------------------------------------------------------------------------------------------------------------------------------------------------------------------------------------------------
>MANNM1516-24|Vates patrinata|COI-5P|BOLD:ACR2406|
------------------------------------------------------------------------------------------------------------------------------------------------------------------------------------------------------------------------------------------------------------------------------------------------------------AGATTTTGACTTCTTCCACCTTCAATTTTACTATTATTAATTAGAAGTATAGTTGAAAGAGGTGCAGGAACTGGTTGAACAGTTTATCCACCTCTTTCAGCAAGAATTGCTCATGCTGGTCCAGCAGTAGATTTA---ACAATTTTCTCTCTTCATCTTGCAGGAATATCTAGAATTATAGGAGCTGTAAATTTTATTACAACTATAATTAATATAAAACCTTTATATATGAATCAAACACAAGTTCCACTTTTTGTATGATCAGTTGGTATTACAGCCCTCTTATTACTTTTATCTTTACCTGTACTTGCAGGG---GCAATTACTATACTTTTAACTGATCGAAATCTTAATACTTCCTTTTTTGATCCAGCTGGAGGAGGAGATCCAATTCTATATCAACATTTA-------------------------------------------------------------------------------------------------------------------------------------------------------------------------------------------------
>MANNM1518-24|Microphotina vitripennis|COI-5P|BOLD:ADY4851|
---------------------------------------ACATTATATTTCATCTTTGGTGCTTGGGCCGGAATATTAGGAACCTCTTTA---AGAATTCTAATTCGAACAGAACTTGGTCAACCTGGTTCACTTATTGGTGAC---GATCAAATCTATAATGTAATTGTTACAGCTCATGCATTTATTATAATTTTTTTCATAGTAATACCTATTATAATTGGAGGTTTTGGTAATTGATTAGTACCATTAATA---TTAGGAACCCCAGATATAGCATTCCCCCGAATAAATAATATAAGTTTCTGAATTCTTCCTCCTTCTATTATTCTTCTTCTCATCAGAAATATAGTAGAAGGAGGAGTTGGTACAGGATGAACTATTTATCCCCCTCTTTCCGCAAGAATTGCCCATGCTGGGCCCGCAGTAGATTTA---ACAATTTTTTCCCTTCATCTAGCAGGTATATCTAGAATTATGGGAGCCATTAATTTTATTTCAACTATAATTAATATAAAACCTCTTTCAATAAATCAAACTCAAATTCCTTTATTCGTATGATCTGTAGGAATCACAGCCTTACTTTTACTACTCTCCCTTCCTATTCTAGCAGGA---GCCATTACTATATTATTAACAGACCGAAATATTAACACTTCTTTCTTTGATCCTGCAGGAGGGGGTGATCCTATTCTTTATCAACATTTA-------------------------------------------------------------------------------------------------------------------------------------------------------------------------------------------------
>MANNM1519-24|Metilia brunnerii|COI-5P|BOLD:ADV2496|
---------------------------------------ACTTTATATTTTACCTTTGGTGCATGAGCCGGAATTTTAGGAGCATCCTTA---AGTATTCTTATTCGAATAGAATTAGGTCAAGCTGGTTCTCTTTTAGGAGAT---GATCAAATTTATAATGTTATTGTTACAGCCCATGCATTTATTATAATTTTCTTCATAGTTATACCTATCATAATTGGAGGATTTGGAAACTGATTAATTCCCTTAATA---TTAGGTTCACCTGATATAGCATTTCCACGAATAAATAACATAAGTTTTTGATTACTTCCACCATCTGTGCTCCTCCTCCTTTTTGGAAGATTCCTAGAAGGAGGGGCTGGAACAGGATGAACGGTTTATCCACCTTTAGCAAGAAATATTGCTCATGCAGGACCTGCGGTAGATTTA---ACAATCTTTTCCCTCCATCTTGCTGGAATATCCAGAATTTTAGGAGCAGTAAACTTTATTTCAACTACATTTAATATAAAATCTCCCCAAATAAATTACATACAAGTACCTCTATTTATTTGATCTGTAGGAATTACTGCCGTTCTTCTTTTACTTTCACTTCCTGTTCTTGCTGGT---GCAATTACTATACTGCTTACAGACCGAAATTTTAATACATCATTTTTTGATCCCGCTGGGGGAGGAGACCCTATTTTATACCAACATTTA-------------------------------------------------------------------------------------------------------------------------------------------------------------------------------------------------
>MANNM1521-24|Callibia diana|COI-5P|BOLD:AFB5837|
---------------------------------------ACTCTTTANTTTATTTTTGGAGCATGATCAGGAATATTAGGTACATCTTTA---AGAATTTTAATCCGAACAGAATTAGGTCAACCAGGTTCNTTAATTGGTGAT---GATCAAATTTATAATGTAATTGTTACTTCCCATGCATTTATCATAATTTTTTTCATAGTTATACCAATTTTAATTGGAGGATTTGGTAATTGATTTGTACCTTTAATA---CTAGGAGCACCTGATATANCATTCCCCCGAATAAATAATATAAGTTTTTGATTATTACCTCCATCAATTATACTTCTTCTGATTGGTAGAATTGTAGAAAGAGGAGCCGGTACCGGCTGAACAGTTTATCCACCTCTTGCTGGAAGAATAGCTCATTCTGGTCCTGCAGTAGATTTA---ACAATCTTTTCACTGCATCTAGCAGGAATATCAAGAATTATAGGTGCTGTAAACTTCATTTCAACTATATTTAATATAAAATCAACTATAATAAATCAATCCCAAGTACCATTATTTGTATGATCAGTAGGAATCACTGCTCTTCTACTACTTTTATCATTACCAGTCTTAGCTGGA---GCAATTACTATATTATTAACAGATCGAAATTTAAATACTTCCTTCTTTGACCCAGCAGGAGGAGGTGATCCTATCCTTTATCAACATTTA-------------------------------------------------------------------------------------------------------------------------------------------------------------------------------------------------
>MANNM1523-24|Pseudomiopteryx guyanensis|COI-5P|BOLD:AGH8769|
---------------------------------------ACACTTTATTTCATCTTTGGAGCATGGGCAGGAATTATAGGGTCATCATTA---AGAATTATTATCCGAACCGAATTGAGACAATCAAGATCTCTCATAGGAGAT---GATCAAATTTATAACGTTATCGTAACAGCTCATGCATTTATCATAATTTTCTTCATGGTTATACCCATAATAATTGGAGGTTTTGGTAATTGATTAATTCCATTAATA---TTAGGAACTCCTGATATAGCATTTCCACGAATAAATAACATAAGATTTTGACTTTTACCTCCATCATTAATTTTGCTTATTATAAGAAGATTTATTGAAAGAGGTGCAGGAACAGGTTGAACTGTTTATCCTCCTCTTTCAATAAGAATTGCACATGCAGGACCAGCTGTAGACCTA---ACAATTTTCTCTCTTCACTTAGCAGGAATATCAAGAATCATAGGAGCAGTAAATTTTATTACTACAATAATTAACATAAAACCAATTTTTATAACAAATAGACAAGTTCCATTATTTATTTGATCAGTAGGAATCACTGCAATACTTCTTCTTTTATCTTTACCAGTTCTAGCAGGA---GCCATTACCATATTATTAACAGATCGAAATCTAAATACCTCATTTTTTGATCCTACTGGAGGGGGAGATCCAATTTTATATCAACATTTA-------------------------------------------------------------------------------------------------------------------------------------------------------------------------------------------------
>MANNM1524-24|Bantia fusca|COI-5P|BOLD:AFB6101|
---------------------------------------ACATTATATTTTATTTTCGGAGCATGAGCAGGTATTATAGGAACATCCTTA---AGAGTTTTAGTTCGAACAGAACTAGGAAATCCAGGATCTATTATTGGAGAT---GATCAAATTTATAATGTTGTAGTTACAGCCCATGCTTTCATTATAATTTTTTTTATAGTAATACCAATTATAATTGGAGGATTTGGAAATTGATTAATTCCACTTATA---TTAGGTACTCCTGACATAGCATTCCCACGAATAAATAACATAAGATTCTGATTATTACCACCATCAATTATTTTATTAATTATAGGAAGATTTGTAGAAAGAGGAGCAGGAACAGGATGAACA----------------------------------------------------------------------------------------------------------------------------------------------------------------------------------------------------------------------------------------------------------------------------------------------------------------------------------------------------------------------------------------------------------------------------------------------------------------------------------------------------------------------------------------
>MANNM1525-24|Angela fulgida|COI-5P|BOLD:ACR2496|
---------------------------------------ACATTGTACTTTATTTTTGGAGGTTGAAGAGCTATACTAGGAACCTCTTTA---AGAATTCTTATTCGAACTGAACTGGGGCAACCAGGTTCCTTAATTGGAGAT---GATCAAATCTACAACGTCATTGTAACAGCCCACGCTTTCATTATAATTTTCTTTATAGTTATACCAATTATAATTGGAGGATTTGGAAATTGATTAATTCCTTTAATA---TTAGGAACTCCTGATATAGCATTTCCCCGAATAAATAACATAAGATTCTGATTATTACCCCCTTCCATTTTACTTCTATTAATTGGAAGAATAGTTGAAAGAGGAGCAGGGACAGGATGAACAGTTTATCCACCTTTATCTTCAAGTATTGCTCACGCAGGTCCCGCAGTGGACTTA---ACCATCTTTTCTTTACATCTTGCTGGTATATCTAGTATTATAGGTGCAATTAACTTCATTACTACAATAATTAACATAAAACCAATCTTTATAAATCAAACTCAAATTCCTTTATTTGTATGATCTGTTGGAATTACTGCTGTTTTACTACTTCTATCTTTACCTGTTTTAGCAGGA---GCTATTACAATACTTCTTACAGACCGTAATTTAAATACATCATTTTTCGATCCTGCTGGAGGTGGGGATCCAATCCTTTATCAACATTTA-------------------------------------------------------------------------------------------------------------------------------------------------------------------------------------------------
>MANNM1526-24|Angela fulgida|COI-5P|BOLD:ACR2496|
---------------------------------------ACATTGTACTTTATTTTTGGGGGTTGAAGAGCTATACTAGGAACCTCTTTA---AGAATTCTTATTCGAACTGAACTGGGGCAACCAGGCTCCTTAATTGGAGAT---GATCAAATCTACAACGTCATTGTAACAGCCCACGCTTTCATTATAATTTTCTTTATAGTTATACCAATTATAATTGGAGGATTTGGAAATTGATTAATTCCTTTAATA---TTAGGAACTCCTGATATAGCATTTCCCCGAATAAATAACATAAGATTCTGATTATTACCCCCTTCCATTTTACTTCTATTAATTGGAAGAATAGTTGAAAGAGGAGCAGGGACAGGATGAACAGTTTATCCACCTTTATCTTCAAGTATTGCTCACGCAGGTCCCGCGGTGGACTTA---ACCATCTTTTCTTTACATCTTGCTGGTATATCTAGTATTATAGGTGCAATTAACTTCATTACTACAATAATTAACATAAAACCAATCTTTATAAATCAAACTCAAATTCCTTTATTTGTATGATCTGTTGGAATTACTGCTGTTTTACTACTTCTATCTTTACCTGTTTTAGCGGGA---GCTATTACAATACTTCTTACAGACCGTAATTTAAATACATCATTTTTCGATCCTGCTGGAGGTGGGGATCCAATCCTTTATCAACATTTA-------------------------------------------------------------------------------------------------------------------------------------------------------------------------------------------------
>MANNM1527-24|Heterovates pardalina|COI-5P|BOLD:ADX1263|
---------------------------------------ACATTATACTTTATTTTTGGTGCTTGAGCCGGTATACTTGGAACATCATTA---AGAATTTTAATTCGAACAGAATTAGGTCAACCAGGTTCCTTAGTTGGTGAC---GACCAAATTTATAATGTTATTGTTACTGCACATGCTTTTATTATAATTTTTTTTATAGTTATACCAATTATAATTGGTGGATTTGGTAATTGATTAGTACCATTAATA---CTTGGAGCTCCAGATATAGCATTTCCTCGAATAAATAATATAAGATTTTGACTTCTCCCACCTTCAATTTTTTTATTATTAATTAGAAGTATAGTAGAAAGAGGAGCAGGTACTGGTTGAACAGTTTATCCTCCTCTTTCAGCAAGTATTGCACATGCTGGTCCAGCAGTAGATTTA---ACAATTTTTTCTTTACATCTTGCTGGAATGTCTAGAATTATAGGGGCTGTAAACTTTATTACAACTATAATTAATATAAAACCTATTTATATAAATAAAACACAAGTTCCACTTTTTGTCTGATCAGTTGGTATTACAGCTCTTTTATTATTATTATCACTGCCTGTTCTTGCAGGG---GCAATTACTATACTCTTAACTGACCGAAATCTTAACACTTCTTTTTTTGATCCTGCTGGAGGTGGGGATCCCATTTTATATCAACATTTA-------------------------------------------------------------------------------------------------------------------------------------------------------------------------------------------------
>MANNM1528-24|Vates patrinata|COI-5P|BOLD:ACR2406|
------------------------------------------------------------------------------------------------------------------------------------------------------------------------------------------------------------------------------------------------------------------------------------------------------------AGATTTTGACTTCTTCCACCTTCAATTTTACTATTATTAATTAGAAGTATAGTTGAAAGAGGTGCAGGAACTGGTTGAACAGTTTATCCACCTCTTTCAGCAAGAATTGCTCATGCTGGTCCAGCAGTAGATTTA---ACAATTTTCTCTCTTCATCTTGCAGGAATATCTAGAATTATAGGAGCTGTAAATTTTATTACAACTATAATTAATATAAAACCTTTATATATGAATCAAACACAAGTTCCACTTTTTGTATGATCAGTTGGTATTACAGCCCTCTTATTACTTTTATCTTTACCTGTACTTGCAGGG---GCAATTACTATACTTTTAACTGATCGAAATCTTAATACTTCCTTTTTTGACCCAGCTGGAGGAGGAGATCCAATTCTATATCAACATTTA-------------------------------------------------------------------------------------------------------------------------------------------------------------------------------------------------
>MANNM1531-24|Photina ovata|COI-5P|BOLD:AGJ8444|
---------------------------------------ACATTATATTTTATTTTTGGTGCATGAGCTGGAATATTAGGAACATCATTA---AGTATTTTAATTCGTACAGAATTAGGTCAAGCTGGTTCTTTAATTGGAGAC---GATCAAATCTACAACGTTATTGTTACAGCTCATGCATTTATCATAATTTTCTTTATAGTTATACCTATTATAATTGGAGGTTTCGGAAATTGATTAGTACCTTTAATA---TTAGGAGCACCAGATATAGCTTTCCCTCGAATAAATAATATAAGATTCTGATTATTACCACCTTCAATTATTTTACTATTAATTAGTAGAACTGTTGAAAGAGGAGCAGGTACAGGATGAACTGTATATCCCCCTTTATCAGCAAATATTGCTCATGCAGGTCCAGCTGTTGATTTA---ACAATCTTTTCTCTTCACCTAGCAGGAATATCTAGAATCATAGGAGCTGTAAATTTTATTTCAACCATAATTAATATAAAACCTTTATCAATAAATCAAACTCAAATACCTTTATTTGTTTGATCTGTAGGAATTACAGCTTTACTTTTACTTCTCTCTCTACCTGTTTTAGCTGGT---GCTATTACTATATTACTAACAGATCGCAATTTAAATACATCATTCTTTGACCCTGCCGGAGGTGGAGATCCAATTTTATATCAACATTTA-------------------------------------------------------------------------------------------------------------------------------------------------------------------------------------------------
>MANNM1533-24|Callivates stephanei|COI-5P|BOLD:ADY2550|
---------------------------------------ACATTATATTTTATTTTTGGCGCTTGAGCAGGTATGCTTGGAACATCTCTA---AGAATTTTAATTCGAACAGAACTAGGGCAACCAGGATCCCTAATTGGTGAT---GATCAAATTTATAATGTTATTGTAACTGCTCACGCTTTTATTATAATTTTTTTTATAGTTATACCAATTATAATTGGTGGATTTGGAAATTGGTTAGTACCTTTAATA---CTAGGAGCCCCTGATATAGCTTTTCCCCGAATAAATAATATAAGATTTTGACTTCTTCCACCTTCTATTTTATTATTACTAATTAGAAGTATAGTAGAAAGAGGGGCAGGGACTGGTTGAACAGTCTACCCCCCTCTTTCAGCAAGAATTGCTCATGCTGGTCCAGCAGTAGATTTA---ACAATTTTTTCTTTACATCTTGCAGGAATATCTAGAATTATAGGAGCTGTAAATTTTATTACAACTATAATTAATATAAAACCTTTATATATAAATCAAACACAAATTCCTCTTTTTGTTTGATCAGTAGGCATTACAGCTCTTTTATTACTTTTATCCCTACCTGTTTTAGCGGGA---GCTATTACTATACTTCTAACTGATCGAAATCTTAATACCTCTTTCTTTGATCCTGCAGGAGGAGGAGATCCAATTCTATATCAACATTTA-------------------------------------------------------------------------------------------------------------------------------------------------------------------------------------------------
>MANNM1534-24|Bantia fusca|COI-5P|BOLD:ABX4571|
---------------------------------------ACACTATATTTTATTTTCGGAGCATGAGCAGGTATTATAGGAACATCTTTA---AGAGTTTTAGTTCGAACAGAACTAGGAAACCCAGGATCTATTATTGGAGAT---GATCAAATTTATAATGTTGTAGTTACAGCCCATGCTTTCATTATAATTTTTTTTATAGTAATACCAATTATAATTGGAGGATTCGGAAATTGATTAATTCCACTTATA---TTAGGTACCCCTGATATAGCATTTCCACGAATAAATAACATAAGATTCTGATTATTACCACCATCAATCATTTTATTAATTATAGGAAGATTTGTAGAAAGAGGAGCAGGAACAGGATGAACAGTATACCCTCCCCTTTCCACAAATATAGCTCATTCAGGTCCAGCTGTAGATTTA---ACAATTTTTTCTTTACATTTAGCAGGAATATCAAGAATTATAGGAGCAATCAATTTTATTACAACAATAATCAACATAAAGCCTATTTATATAACCCAAACCCAACTTCCATTATTCATTTGATCAGTAGGAATTACTGCATTACTTCTTCTTCTATCTCTTCCTGTTTTAGCAGGA---GCTATCACAATACTTTTAACTGATCGAAATTTAAATACATCATTTTTTGATCCTGCTGGAGGTGGTGATCCAATTTTATATCAACACTTA-------------------------------------------------------------------------------------------------------------------------------------------------------------------------------------------------
>MANNM1535-24|Angela fulgida|COI-5P|BOLD:ACR2496|
---------------------------------------ACATTGTACTTTATTTTTGGGGGTTGAAGAGCTATACTAGGAACCTCTTTA---AGAATTCTTATTCGAACTGAACTGGGGCAACCAGGCTCCTTAATTGGAGAT---GATCAAATCTACAACGTCATTGTAACAGCCCACGCTTTCATTATAATTTTCTTTATAGTTATACCAATTATAATTGGAGGATTTGGAAATTGATTAATTCCTTTAATA---TTAGGAACTCCTGATATAGCATTTCCCCGAATAAATAACATAAGATTCTGATTATTACCCCCTTCCATTTTACTTCTATTAATTGGAAGAATAGTTGAAAGAGGAGCAGGGACAGGATGAACAGTTTATCCACCTTTATCTTCAAGTATTGCTCACGCAGGTCCCGCAGTGGACTTA---ACCATCTTTTCTTTACATCTTGCTGGTATATCTAGTATTATAGGTGCAATTAACTTCATTACTACAATAATTAACATAAAACCAATCTTTATAAATCAAACTCAAATTCCTTTATTTGTATGATCTGTTGGAATTACTGCTGTTTTACTACTTCTATCTTTACCTGTTTTAGCAGGT---GCTATTACAATACTTCTTACAGACCGTAATTTAAATACATCATTTTTTGATCCTGCTGGAGGTGGGGATCCAATCCTTTATCAACATTTA-------------------------------------------------------------------------------------------------------------------------------------------------------------------------------------------------
>MANNM1547-24|Lagrecacanthops guyanensis|COI-5P|BOLD:AGI0840|
---------------------------------------ACATTATACTTTATCTTCGGGGCATGGGCAGGAATAGTAGGAACATCCCTA---AGTATTATCATTCGAACAGAATTAGGACAACCCGGCTCATTAATTGGAGAT---GATCAAATTTATAATGTTATTGTAACAGCTCACGCTTTTATTATAATCTTCTTTATAGTTATACCTATTATAATTGGAGGATTTGGAAATTGATTAATCCCTTTAATA---TTAGGAGTTCCTGATATAGCATTTCCCCGAATAAACAATATAAGCTTTTGATTACTTCCACCATCAATTATTCTCCTCCTTATTGGAAGAATTATTGAAAGTGGGGCAGGAACAGGATGAACAATTTATCCTCCTCTAGCTAGAGGAATTGCTCATGCAGGTCCTGCAGTAGACTTA---ACCATTTTCTCTCTTCATCTTGCAGGAATATCAAGAATTATAGGAGCAGTTAATTTCATCTCAACTATACTAAATATAAAACCACTTTATATAAACCAAACCCAAATCCCTTTATTCATTTGATCAGTTGGAATCACTGCTCTTCTTCTACTACTTTCTTTACCTGTATTAGCTGGA---GCTATTACTATACTTCTTACAGACCGAAATCTAAACACATCGTTTTTTGACCCTGCTGGTGGGGGAGATCCTATTTTATACCAACATCTA-------------------------------------------------------------------------------------------------------------------------------------------------------------------------------------------------
>MANNM1548-24|Lagrecacanthops guyanensis|COI-5P||
---------------------------------------ACATTATACTTTATCTTCGGGGCATGAGCAGGAATATTAGGAACATCCCTA---AGTATTATCATTCGAACAGAATTAGGACAACCCGGCTCATTAATTGGAGAT---GATCAAATTTATAATGTTATTGTAACAGCTCACGCTTTTATTATAATCTTCTTTATAGTTATACCTATTATAATTGGAGGATTTGGAAATTGATTAATCCCTTTAATA---TTAGGAGTTCCTGATATAGCATTCCCCCGGATAAACAATATAAGCTTTTGATTACTTCCACCATCAATTATTCTCCTCCTTATT-------------------------------------------------------------------------------------------------------------------------------------------------------------------------------------------------------------------------------------------------------------------------------------------------------------------------------------------------------------------------------------------------------------------------------------------------------------------------------------------------------------------------------------------------------------------------------
>MANNM1549-24|Ovalimantis maculata|COI-5P||
---------------------------------------ACTTTATACTTCATCTTTGGAGCATGAGCCGGAGCATTAGGGACATCATTA---AGAATAATCATCCGAACCGAATTAGGTCAACCAGGATCTCTTATTGGAGAT---GATCAAATTTATAATGTAATTGTAACTGCACACGCCTTCATTATAATTTTTTTCATGGTCATACCTATTATAATTGGAGGTTTTGGTAATTGATTAATTCCCTTAATA---TTAGGAGCACCAGATATAGCATTTCCTCGTATAAACAACATAAGATTCTGATTACTTCCACCATCTATTATTCTACTTTTAATCAGTAGTACTATTGAAAAT-------------------------------------------------------------------------------------------------------------------------------------------------------------------------------------------------------------------------------------------------------------------------------------------------------------------------------------------------------------------------------------------------------------------------------------------------------------------------------------------------------------------------------------------------------------
>MANNM1551-24|Choeradodis rhomboidea|COI-5P|BOLD:AGJ7069|
------------------------------------------------TTTATTTTTGGTGCTTGAGCAGGAATATTAGGAACATCTTTA---AGTATCTTAATTCGAACAGAATTAGGTCAACCTGGCTCCTTAATTGGAGAT---GACCAAATTTATAATGTTATTGTAACAGCCCATGCTTTTATTATAATCTTTTTCATGGTTATACCCATTATAATTGGAGGATTTGGTAATTGATTAATCCCTTTAATA---TTAGGAGCTCCGGATATAGCTTTTCCTCGAATAAACAATATAAGTTTTTGATTACTTCCTCCTTCAATCCTACTATTACTAATTAGAAGAACTGTAGAAAGAGGAGCCGGAACAGGTTGAACAGTCTATCCCCCTCTTTCAGCAAGAATTGCCCATGCAGGNGCTGCAGTAGATTTA---ACAATTTTTTCCTTACATCTGGCTGGAGCATCTAGTATCATAGGAGCTGTAAATTTCATTACAACTATAATTAACATAAAACCAATTTACATGAACCAAACCCAAATACCTTTATTTGTATGATCTGTAGGTATTACAGCTCTCTTGCTTTTATTATCCCTACCTGTTTTGGCTGGA---GCAATTACAATATTATTAACTGATCGAAATCTTAACACATCATTTTTCGATCCAGCTGGAGGAGGAGATCCAATCCTTTATCAACATCTA-------------------------------------------------------------------------------------------------------------------------------------------------------------------------------------------------
>MANNM1552-24|Chaeteessa caudata|COI-5P|BOLD:AGJ7103|
---------------------------------------ACACTTTACTTCATTTTTGGAGCATGATCAGGTATATTAGGAACTTCCTTA---AGAATATTAATTCGTACCGAATTAGGTCAACCAGGTTCTCTAATTGGTGAT---GATCAAATCTACAATGTAATTGTTACAGCACACGCCTTTATTATAATCTTCTTTATAGTTATACCAATTATAATTGGAGGATTTGGCAATTGATTAATTCCTTTAATA---TTAGGAGCCCCAGACATAGCATTTCCCCGAATAAATAATATAAGATTCTGGTTACTTCCTCCTTCTTTAACACTTCTAATTATTGGAAGTATAGTTGAAAGAGGAGCAGGAACAGGATGAACAGTGTATCCACCTCTTTCAGCTGCAATTGCTCATGCAGGTCCTGCAGTTGATCTT---ACAATTTTCTCCCTTCACCTTGCAGGAATTTCATCTATTGCAGGAGCAGTTAACTTTATTACAACAATAATTAATATAAAAATAGAAAATATGAGAGGTACACAAATACCTTTATTTGTCTGATCTGTAGGAATTACAGCACTTCTATTATTATTATCTCTCCCAGTTTTAGCTGGA---GGAATTACTATATTATTAACAGATCGAAATTTAAATACATCTTTTTTTGATCCAGCTGGGGGAGGGGATCCGGTTTTATATCAACACTTA-------------------------------------------------------------------------------------------------------------------------------------------------------------------------------------------------
>MANNM1553-24|Musonia surinama|COI-5P|BOLD:ADX9553|
---------------------------------------ACATTATATTTTATTTTTGGAGCATGAACGAGAATGCTAGGAACAGCTTTA---AGAATCTTAATCCGAACTGAACTAGGACAACCAGGATCTTTAATAGGGGAT---GATCAAATTTATAATGTATCAGTTACTGCACACGCTTTCATTATAATTTTCTTTATAGTTATACCAATTATAATTGGAGGATTTGGAAATTGATTAGTTCCCTTAATA---ATTGGAGCACCTGATATAGCTTTCCCTCGAATAAATAACATAAGCTTTTGATTATTACCTCCATCTTTAACTCTTTTAATTATTGGAAGAATAACAGAAAGAGGAGCAGGGACTGGGTGAACAGTTTATCCACCATTATCTGCAAGAATTGCACATGCAGGACCAGCAGTTGATTTA---ACTATTTTTTCCCTACATTTAGCAGGAATATCAAGAATTATAGGAGCAGTCAACTTCATTACAACAATAATTAATATAAAACCATCATCAATATCACAAACACAAGTACCATTATTTGTATGATCAGTAGGTATTACAGCTTTACTTTTACTTTTATCTTTACCAGTACTAGCAGGA---GCTATTACCATACTACTTACTGACCGTAATCTCAATACTTCATTTTTTGATCCAGCCGGTGGAGGAGATCCAATTTTATACCAACATCTA-------------------------------------------------------------------------------------------------------------------------------------------------------------------------------------------------
>MANNM1554-24|Chaeteessa caudata|COI-5P|BOLD:AGJ7103|
---------------------------------------------------------GGAGCATGATCAGGTATATTAGGAACTTCCTTA---AGAATATTAATTCGTACCGAATTAGGTCAACCAGGTTCTCTAATTGGTGAT---GATCAAATCTACAATGTAATTGTTACAGCACACGCCTTTATTATAATCTTCTTTATAGTTATACCAATTATAATTGGAGGATTTGGCAATTGATTAATTCCTTTAATA---TTAGGAGCCCCAGACATAGCATTYCCCCGAATAAATAATATAAGATTCTGGTTACTTCCTCCTTCTTTAACACTTCTAATTATTGGAAGTATAGTTGAAAGAGGAGCAGGAACAGGATGAACAGTGTATCCACCTCTTTCAGCTGCAATTGCTCATGCAGGTCCTGCAGTTGATCTT---ACAATTTTCTCCCTTCACCTTGCAGGAATTTCATCTATTGCAGGAGCAGTTAACTTTATTACAACAATAATTAATATAAAAATAGAAAATATGAGAGGTACACAAATACCTTTATTTGTCTGATCTGTAGGAATTACAGCACTTCTATTATTATTATCTCTCCCAGTTTTAGCTGGA---GGAATTACTATATTATTAACAGATCGAAATTTAAATACATCTTTTTTTGATCCAGCTGGGGGAGGGGATCCGGTTTTATATCAACACTTA-------------------------------------------------------------------------------------------------------------------------------------------------------------------------------------------------
>MANNM1556-24|Bantia fusca|COI-5P|BOLD:ABX4571|
---------------------------------------ACACTATATTTTATTTTCGGAGCATGAGCAGGTATTATAGGAACATCTTTA---AGAGTTTTAGTTCGAACAGAACTAGGAAACCCAGGATCTATTATTGAAGAT---GATCAAATTTATAATGTTGTAGTTACAGCCCATGCTTTCATTATAATTTTTTTTATAGTAATACCAATTATAATTGGAGGATTCGGAAATTGATTAATTCCACTTATA---TTAGGTACCCCTGATATAGCATTTCCACGAATAAATAACATAAGATTCTGATTATTACCACCATCAATCATTTTATTAATTATAGGAAGATTTGTAGAAAGAGGAGCAGGAACAGGATGAACAGTATACCCTCCCCTTTCCACAAATATAGCTCATTCAGGTCCAGCTGTAGATTTA---ACAATTTTTTCTTTACATTTAGCAGGAATATCAAGAATTATAGGAGCAATCAATTTTATTACAACAATAATCAACATAAAGCCTATTTATATAACCCAAACCCAACTTCCATTATTCATTTGATCAGTAGGAATTACTGCATTACTTCTTCTTCTATCTCTTCCTGTTTTAGCAGGA---GCTATCACAATACTTTTAACTGATCGAAATTTAAATACATCATTTTTTGATCCTGCTGGAGGTGGTGATCCAATTTTATATCAACACTTA-------------------------------------------------------------------------------------------------------------------------------------------------------------------------------------------------
>MANNM1557-24|Bantia fusca|COI-5P|BOLD:AFB6142|
---------------------------------------ACACTATATTTTATTTTCGGAGCATGGGCAGGTATTATAGGAACATCATTA---AGAGTTTTAGTTCGAACAGAATTAGGAAATCCAGGATCTATTATTGGAGAT---GATCAAATTTATAATGTTGTAGTTACAGCTCATGCTTTCATTATAATTTTTTTTATAGTAATACCAATTATAATTGGAGGATTCGGAAATTGATTAATTCCACTTATA---TTAGGTACCCCTGATATAGCATTCCCACGAATAAATAACATAAGATTCTGATTATTACCACCATCAATCATTTTATTAATTATAGGAAGATTTGTAGAAAGAGGGGCAGGAACAGGATGAACAGTATACCCTCCCCTTTCCACAAATATAGCTCATTCAGGCCCAGCTGTGGATTTA---ACAATTTTTTCTCTACATTTAGCAGGAATATCAAGAATTATAGGAGCAATCAATTTTATTACAACAATAATCAACATAAAACCTATTTATATAACCCAAACTCAACTTCCATTATTTATTTGATCAGTAGGAATTACTGCATTACTTCTTCTACTGTCTCTTCCTGTTTTAGCAGGA---GCTATTACAATACTTTTAACTGATCGAAATTTAAATACATCATTCTTTGATCCTGCTGGAGGAGGTGATCCAATTTTATATCAACACTTA-------------------------------------------------------------------------------------------------------------------------------------------------------------------------------------------------
>MANNM1558-24|Angela fulgida|COI-5P|BOLD:ACR2496|
---------------------------------------ACATTGTACTTTATTTTTGGGGGTTGAAGAGCTATACTAGGAACCTCTTTA---AGAATTATTATTCGAACTGAATTGGGGCAACCAGGCTCCTTAATTGGAGAT---GATCAAATCTACAACGTTATTGTAACAGCCCACGCTTTCATTATAATTTTCTTTATAGTTATACCAATTATAATTGGAGGATTTGGAAATTGATTAATTCCTTTAATA---TTAGGAACTCCTGATATAGCATTTCCCCGAATAAATAACATAAGATTCTGATTATTACCCCCTTCCATTTTACTTCTATTAATTGGAAGAATAGTTGAAAGAGGAGCAGGGACAGGATGAACAGTTTATCCACCTTTATCTTCAAGTATTGCTCACGCAGGTCCCGCAGTGGATTTA---ACCATCTTTTCTTTACATCTTGCTGGTATATCTAGTATTATAGGTGCAATTAACTTCATTACTACAATAATTAACATAAAACCAATCTTTATAAATCAAACTCAAATTCCTTTATTTGTATGGTCTGTTGGAATTACTGCCGTTTTACTACTTCTATCTTTACCTGTTTTAGCAGGA---GCTATTACAATACTTCTTACAGACCGTAATTTAAATACATCATTTTTTGATCCTGCTGGAGGTGGGGATCCAATCCTTTATCAACATTTA-------------------------------------------------------------------------------------------------------------------------------------------------------------------------------------------------
>MANNM1559-24|Angela fulgida|COI-5P|BOLD:ACR2496|
---------------------------------------ACATTGTACTTTATTTTTGGGGGTTGAAGAGCTATACTAGGAACCTCTTTA---AGAATTCTTATTCGAACTGAACTGGGGCAACCAGGCTCCTTAATTGGAGAT---GATCAAATCTACAACGTCATTGTAACAGCCCACGCTTTCATTATAATTTTCTTTATAGTTATACCAATTATAATTGGAGGATTTGGAAATTGATTAATTCCTTTAATA---TTAGGAACTCCTGATATAGCATTTCCCCGAATAAATAACATAAGATTCTGATTATTACCCCCTTCCATTTTACTTCTATTAATTGGAAGAATAGTTGAAAGAGGAGCAGGGACAGGATGAACAGTTTATCCACCTTTATCTTCAAGTATTGCTCACGCAGGTCCCGCAGTGGACTTA---ACCATCTTTTCTTTACATCTTGCTGGTATATCTAGTATTATAGGTGCAATTAACTTCATTACTACAATAATTAACATAAAACCAATCTTTATAAATCAAACTCAAATTCCTTTATTTGTATGATCTGTTGGAATTACTGCTGTTTTACTACTTCTATCTTTACCTGTTTTAGCAGGA---GCTATTACAATACTTCTTACAGACCGAAATTTAAATACATCATTTTTTGATCCTGCTGGAGGTGGGGATCCAATCCTTTATCAACATTTA-------------------------------------------------------------------------------------------------------------------------------------------------------------------------------------------------
>MANNM1560-24|Leptomiopteryx dispar|COI-5P||
------------------------------------------------------------------------------------------------------------------------------------------------------------------------------------------------------------------------------------------------------------------------------------------------ATAAATAATATAAGTTTTTGACTTCTTCCTCCCTCAATTATTTTACTTATTAGCAGAAGATTTATAGAAAGAGGAGCAGGAACCGGATGAACAGTTTATCCTCCTCTTTCCTCAAGAATTGCTCACTCAGGATCCGCTGTTGATCTA---ACAATTTTTTCTTTACATCTAGCTGGTATATCAAGAATTATAGGAGCAGTAAATTTTATCACCACCATAATCAATATAAAATCAATTTATATATCCAAGACACAAATTCCTTTATTTGTATGATCTGTAGGAATTACAGCTTTACTACTTTTACTTTCTCTTCCTGTTCTAGCAGGA---GCAATTACCATACTACTTACAGACCGAAATCTCAATACATCCTTTTTTGATCCTGCAGGGGGTGGTGATCCTATTCTTTATCAACATTTA-------------------------------------------------------------------------------------------------------------------------------------------------------------------------------------------------
>MANNM1561-24|Bantia fusca|COI-5P|BOLD:AFB6142|
---------------------------------------ACACTATATTTTATTTTCGGAGCATGGGCAGGTATTATAGGAACATCATTA---AGAGTTTTAGTTCGAACAGAATTAGGAAATCCAGGATCTATTATTGGAGAT---GATCAAATTTATAATGTTGTAGTTACAGCTCATGCTTTCATTATAATTTTTTTTATAGTAATACCAATTATAATTGGAGGATTCGGAAATTGATTAATTCCACTTATA---TTAGGTACCCCTGATATAGCATTCCCACGAATAAATAACATAAGATTCTGATTATTACCACCATCAATCATTTTATTAATTATAGGAAGATTTGTAGAAAGAGGGGCAGGAACAGGATGAACAGTATACCCTCCCCTTTCCACAAATATAGCTCATTCAGGCCCAGCTGTGGATTTA---ACAATTTTTTCTCTACATTTAGCAGGAATATCAAGAATTATAGGAGCAATTAATTTTATTACAACAATAATCAACATAAAACCTATTTATATAACCCAAACTCAACTTCCATTATTTATTTGATCAGTAGGAATTACTGCATTACTTCTTCTACTGTCTCTTCCTGTTTTAGCAGGA---GCTATTACAATACTTTTAACTGATCGAAATTTAAATACATCATTCTTTGATCCTGCTGGAGGAGGTGATCCAATTTTATATCAACACTTA-------------------------------------------------------------------------------------------------------------------------------------------------------------------------------------------------
>MANNM1562-24|Vespamantoida toulgoeti|COI-5P|BOLD:AGH7966|
---------------------------------------ACTTTATACTTCATTTTTGGAGCGTGAGCAGGAATATTAGGAACTTCTTTA---AGCATTTTAATCCGAACTGAACTTGGATTACCAGGATCATTAATTGGAGAT---GACCAAATTTATAATGTAATTGTCACTGCCCATGCTTTCATTATAATTTTTTTTATAGTTATACCTATTATAATTGGAGGATTTGGAAACTGATTAGTACCTCTAATA---CTAGGAGCCCCTGATATAGCTTTTCCTCGAATAAACAATATAAGATTTTGACTCCTTCCACCTTCCCTAATCCTGCTTTTAATTAGCAGAATAGTAGAAAGAGGAGCAGGAACAGGATGAACAGTTTATCCCCCCCTTTCAGCTAGAATTGCTCATGCAGGACCAGCAGTAGATTTA---ACTATTTTCTCACTACATTTAGCTGGTATATCAAGCATTATAGGAGCAATTAACTTTATCACTACAATAATTAACATAAAGCCTACATTCATAAATCAATCTCAAATACCTTTATTCGTATGATCAGTTGGAATCACTGCTCTTCTTCTACTTTTATCACTACCTGTATTAGCTGGT---GCTATTACCATATTATTAACAGATCGAAATCTTAACACCTCCTTTTTTGATCCTGCTGGTGGGGGAGATCCTATTTTATACCAACATTTA-------------------------------------------------------------------------------------------------------------------------------------------------------------------------------------------------
>MANNM1563-24|Pseudomiopteryx guyanensis|COI-5P||
------------------------------------------------------------------------------------------------------------------------------------------------------------------------------------------------------------------------------------------------------------------------------------------------------------AGATTTTGATTATTACCACCATCTATCATTCTACTTATCCTAAGAAGATTCATTGAAAGTGGGGCAGGAACAGGATGAACTATTTATCCTCCTCTTTCAATAAGAATTGCACATGCAGGACCAGCTGTAGATTTA---ACAATTTTCTCTCTTCATTTGGCAGGAATATCTAGAATTATAGGAGCAGTAAATTTTATTACCACAATAATTAATATAAAGCCTCTTTTCATAACAAACAGACAAATTCCATTATTTGTATGATCAGTTGGAATCACAGCAGCTCTTCTATTATTATCTTTACCAGTTTTAGCAGGA---GCCATCACCATATTATTAACAGATCGAAACTTAAATACATCATTCTTTGATCCAACTGGAGGAGGAGATCCAATCTTATACCAACACCTA-------------------------------------------------------------------------------------------------------------------------------------------------------------------------------------------------
>MANNM1564-24|Photina pilosa|COI-5P|BOLD:ADZ7611|
---------------------------------------ACATTATATTTTATTTTTGGTGCATGAGCAGGAATATTAGGTACATCGTTA---AGTATTTTAATTCGCACAGAATTAGGTCAACCTGGCTCACTAATTGGAGAT---GATCAAATTTATAACGTTATTGTTACAGCTCATGCATTTATCATAATTTTCTTTATAGTAATACCCATTATAATTGGTGGTTTTGGTAATTGATTAGTACCTTTAATA---TTAGGAGCTCCAGATATAGCTTTCCCTCGAATAAATAATATAAGTTTTTGACTTCTACCGCCTTCTATTATTTTATTATTAATTAGAAGAACTGTAGAAAGAGGAGCTGGTACAGGTTGAACTGTTTATCCGCCTCTTTCTGCTAGTATTGCTCATGCAGGACCAGCAGTAGATTTA---ACAATTTTTTCTCTCCATTTAGCAGGAATATCTAGAATTATAGGTGCAGTAAATTTCATTTCAACCATAATTAATATAAAACCTCTATCAATAAACCAAACACAAATACCTTTATTTGTTTGATCTGTAGGAATTACTGCCTTACTTCTTCTTCTCTCCCTTCCTGTTTTAGCTGGA---GCTATTACTATATTATTAACAGATCGTAACTTAAATACATCATTTTTTGATCCTGCTGGAGGAGGAGATCCTATTTTATATCAACATTTA-------------------------------------------------------------------------------------------------------------------------------------------------------------------------------------------------
>MANNM1565-24|Vates patrinata|COI-5P|BOLD:ACR2406|
---------------------------------------ACATTATATTTTATTTTCGGTGCATGAGCAGGTATACTTGGGACATCTTTA---AGAATTTTAATTCGTACAGAATTAGGTCAACCAGGATCCTTAATTGGTGAT---GATCAAATTTATAATGTTATCGTAACTGCTCATGCTTTTATTATAATTTTCTTTATAGTTATACCTATTATAATTGGTGGTTTTGGAAATTGATTAGTACCTTTAATA---CTTGGGGCTCCTGATATAGCATTTCCCCGAATAAATAATATAAGATTTTGACTTCTTCCACCTTCAATTTTACTATTATTAATTAGAAGTATAGTTGAAAGAGGTGCAGGAACTGGTTGAACAGTTTATCCACCTCTTTCAGCAAGAATTGCTCATGCTGGTCCAGCAGTAGATTTA---ACAATTTTCTCTCTTCATCTTGCAGGAATATCTAGAATTATAGGAGCTGTAAATTTTATTACAACTATAATTAATATAAAACCTTTATATATGAATCAAACACAAGTTCCACTTTTTGTATGATCAGTTGGTATTACAGCCCTCTTATTACTTTTATCTTTACCTGTACTTGCAGGG---GCAATTACTATACTTTTAACTGATCGAAATCTTAATACTTCCTTTTTTGATCCAGCTGGAGGAGGAGATCCAATTCTATATCAACATTTA-------------------------------------------------------------------------------------------------------------------------------------------------------------------------------------------------
>MANNM1566-24|Vates marmorata|COI-5P|BOLD:ACP9332|
---------------------------------------ACATTATATTTTATTTTTGGCGCATGGGCAGGTATACTTGGAACATCTTTA---AGAATTTTAATTCGTACAGAATTAGGTCAACCAGGGTCCTTAATTGGTGAT---GATCAAATCTACAATGTTATTGTAACTGCTCACGCTTTTATTATAATTTTCTTTATAGTTATACCTATTATAATTGGTGGTTTTGGAAATTGATTAGTACCTTTAATA---CTGGGAGCTCCTGATATAGCATTTCCTCGAATAAATAATATAAGATTTTGACTTCTTCCACCCTCAATCTTATTATTATTAATTAGAAGCATAGTTGAAAGAGGTGCGGGAACTGGTTGAACAGTTTATCCACCTCTTTCAGCAAGAATTGCTCATGCTGGCCCAGCAGTAGATTTA---ACAATTTTCTCTCTTCATCTTGCAGGAATATCTAGAATTATAGGGGCTGTAAATTTTATTACAACTATGATTAATATAAAGCCTTTATATATAAATCAAACACAAATCCCACTTTTTGTATGATCAGTCGGTATTACAGCTCTTTTATTACTTTTATCTTTACCTGTACTTGCAGGA---GCAATTACTATACTTTTAACTGATCGAAATCTTAATACTTCTTTCTTTGACCCAGCTGGGGGAGGAGATCCAATTTTATATCAACATTTA-------------------------------------------------------------------------------------------------------------------------------------------------------------------------------------------------
>MANNM1567-24|Pseudomiopteryx guyanensis|COI-5P||
------------------------------------------------------------------------------------------------------------------------------------------------------------------------------------------------------------------------------------------------------------------------------------------------------------AGATTTTGACTTCTACCTCCATCATTAATTTTGCTTATCATGAGAAGATTTATTGAAAGAGGAGCAGGAACAGGTTGAACTGTTTATCCTCCTCTTTCAATAAGATTTGCACATGCAGGACCAGCTGTAGATTTA---ACAATTTTTTCTCTTCATTTAGCAGGAATATCAAGAATTATAGGAGCAGTAAATTTTATTACTACAATAATTAACATAAAACCAATTTTTATAACAAATAGACAAGTCCCATTATTTATTTGATCAGTCGGAATTACTGCAATACTTCTTCTTTTATCTTTACCAGTTCTAGCAGGA---GCTATTACCATATTACTAACAGATCGAAATTTAAACACCTCATTTTTCGATCCTACTGGAGGAGGAGACCCAATTTTATATCAACACTTA-------------------------------------------------------------------------------------------------------------------------------------------------------------------------------------------------
>MANNM1378-24|Angela saussurii|COI-5P|BOLD:ADX8530|
---------------------------------------ACACTTTACTTCATTTTTGGAGCTTGGAGTGCAATATTAGGTACATCTTTA---AGAATTTTAATCCGCACAGAACTAGGACAACCAGGTTCATTAATTGGGGAT---GACCAAATTTATAATGTTATTGTTACAGCTCACGCCTTCATTATAATTTTCTTTATAGTTATACCTATTATAATTGGAGGCTTTGGAAACTGATTAATCCCTTTAATA---TTAGGGTCCCCTGATATAGCTTTTCCCCGAATAAACAATATAAGATTTTGATTACTACCACCCTCCATTTTACTCCTTTTAATTGGGAGTATAGTAGAAAGTGGGGCGGGAACAGGTTGAACGGTTTATCCCCCTCTTTCTGCCAGAATTGCCCATGCAGGGCCTGCGGTAGATTTA---ACTATTTTCTCTTTACATCTTGCAGGTATATCTAGCATTATAGGAGCCATTAATTTTATTACTACTATAATTAATATAAAACCATTTTACATAAATCAAACCCAAATCCCATTATTTGTCTGAAGTGTAGGAATCACTGCTATTCTCCTTTTATTATCTCTACCTGTTTTAGCAGGT---GCTATTACTATACTACTAACAGATCGTAATCTCAACACTTCATTTTTTGATCCCGCAGGGGGAGGTGATCCTATTCTCTATCAACACTTA-------------------------------------------------------------------------------------------------------------------------------------------------------------------------------------------------
>MANNM1380-24|Metilia brunnerii|COI-5P|BOLD:ADY2961|
---------------------------------------ACTTTATATTTTATCTTTGGTGCATGAGCCGGAATATTAGGAGCATCTTTA---AGTATTCTTATTCGAATAGAATTAGGTCAAACTGGTTCTCTCTTAGGAGAT---GATCAAATTTATAATGTTATTGTTACAGCTCACGCATTTATTATAATTTTCTTTATAGTTATACCTATTATAATTGGAGGATTTGGAAACTGATTAATCCCCTTAATA---TTAGGTTCACCTGATATAGCATTTCCACGAATAAATAATATAAGTTTTTGATTACTCCCACCATCTATCCTCCTTCTTCTTTTTGGAAGATTCCTTGAAGGAGGAGTTGGAACAGGATGAACAGTTTATCCACCTTTAGCAAGAAATATTGCTCATGTAGGTCCTGCGGTAGATTTA---ACAATTTTTTCCCTACATCTTGCTGGTGTATCCAGAATTATAGGAGCAGTAAACTTTATTTCAACTATATTTAATATAAAATCTCCCCAGATAAATTATATACAAGTACCTTTATTTATTTGATCCGTAGGAATTACTGCTGTTCTTCTTTTACTTTCACTTCCTGTTCTTGCTGGT---GCAATTACTATACTACTTACAGACCGAAATTTTAATACATCATTTTTTGATCCTGCTGGGGGAGGAGACCCTATTTTATATCAACATTTA-------------------------------------------------------------------------------------------------------------------------------------------------------------------------------------------------
>MANNM1383-24|Angela fulgida|COI-5P|BOLD:ACR2496|
---------------------------------------ACATTGTACTTTATTTTTGGGGGTTGAAGAGCTATACTAGGAACCTCTTTA---AGAATTATTATTCGAACTGAATTGGGGCAACCAGGCTCCTTAATTGGAGAT---GATCAAATCTACAACGTTATTGTAACAGCCCACGCTTTCATTATAATTTTCTTTATAGTTATACCAATTATAATTGGAGGATTTGGAAATTGATTAATTCCTTTAATA---TTAGGAACTCCTGATATAGCATTTCCCCGAATAAATAACATAAGATTCTGATTATTACCCCCTTCCATTTTACTTCTATTAATTGGAAGAATAGTTGAAAGAGGAGCAGGGACAGGATGAACAGTTTATCCACCTTTATCTTCAAGTATTGCTCACGCAGGTCCCGCAGTGGATTTA---ACCATCTTTTCTTTACATCTTGCTGGTATATCTAGTATTATAGGTGCAATTAACTTCATTACTACAATAATTAACATAAAACCAATCTTTATAAATCAAACTCAAATTCCTTTATTTGTATGGTCTGTTGGAATTACTGCCGTTTTACTACTTCTATCTTTACCTGTTTTAGCAGGA---GCTATTACAATACTTCTTACAGACCGTAATTTAAATACATCATTTTTTGATCCTGCTGGAGGTGGGGATCCAATCCTTTATCAACATTTA-------------------------------------------------------------------------------------------------------------------------------------------------------------------------------------------------
>MANNM1384-24|Parastagmatoptera unipunctata|COI-5P|BOLD:AGJ9015|
---------------------------------------ACATTATATTTTGTCTTTGGTGCTTGAGCAGGTATACTCGGAACATCTTTA---AGAATTTTAATTCGAACAGAATTAGGTCAACCAGGCTATTTAATTGGTGAT---GATCAAATTTATAATGTTATTGTAACTGCCCACGCTTTTATTATAATTTTTTTTATAGTAATACCAATTATGATTGGTGGATTTGGTAATTGATTAGTACCTTTAATA---CTAGGAGCCCCAGATATAGCATTTCCTCGAATAAATAATATAAGATTTTGGCTTCTTCCACCCTCAATCTTACTTTTATTAATTAGAAGAATAGTAGAAAGAGGAGCTGGTACTGGCTGAACAGTTTATCCCCCTCTTTCAGCCAGTATTGCACATGCTGGTCCAGCAGTAGATTTA---ACAATTTTTTCTTTACATCTCGCCGGAATATCAAGAATTATAGGTGCTGTAAATTTTATCACAACCATAATTAATATGAAACCTTTATATATAAATCAAACCCAAATTCCACTTTTTGTTTGATCAGTAGGTATTACAGCTCTTTTATTATTATTATCACTTCCTGTTCTTGCAGGA---GCAATTACTATACTTTTAACAGACCGGAATCTTAATACTTCTTTTTTTGATCCTGCAGGGGGAGGAGATCCAATTTTATATCAACACCTA-------------------------------------------------------------------------------------------------------------------------------------------------------------------------------------------------
>MANNM1385-24|Parastagmatoptera unipunctata|COI-5P|BOLD:AGJ9015|
---------------------------------------ACATTATATTTTGTCTTTGGTGCTTGAGCAGGTATACTCGGAACATCTTTA---AGAATTTTAATTCGAACAGAATTAGGTCAACCAGGCTATTTAATTGGTGAT---GATCAAATTTATAATGTTATTGTAACTGCCCACGCTTTTATTATAATTTTTTTTATAGTAATACCAATTATGATTGGTGGATTTGGTAATTGATTAGTACCTTTAATA---CTAGGAGCCCCAGATATAGCATTTCCTCGAATAAATAATATAAGATTTTGGCTTCTTCCACCCTCAATCTTACTTTTATTAATTAGAAGAATAGTAGAAAGAGGAGCTGGTACTGGCTGAACAGTTTATCCCCCTCTTTCAGCCAGTATTGCACATGCTGGTCCAGCAGTAGATTTA---ACAATTTTTTCTTTACATCTCGCCGGAATATCAAGAATTATAGGTGCTGTAAATTTTATCACAACCATAATTAATATGAAACCTTTATATATAAATCAAACCCAAATTCCACTTTTTGTTTGATCAGTAGGTATTACAGCTCTTTTATTATTATTATCACTTCCTGTTCTTGCAGGA---GCAATTACTATACTTTTAACAGACCGGAATCTTAATACTTCTTTTTTTGATCCTGCAGGGGGAGGAGATCCAATTTTATATCAACACCTA-------------------------------------------------------------------------------------------------------------------------------------------------------------------------------------------------
>MANNM1386-24|Stagmatoptera biocellata|COI-5P|BOLD:ADX0181|
---------------------------------------ACATTATATTTTATTTTTGGTGCCTGAGCAGGTATACTTGGGACATCTCTA---AGAATTTTAATTCGAACTGAATTAGGTCAACCAGGATTTTTAATTGGTGAT---GATCAAATTTATAATGTTATCGTTACTGCTCACGCCTTTATTATGATTTTTTTTATAGTAATACCTATTATAATTGGTGGTTTTGGAAATTGATTAGTACCTTTGATA---CTGGGAGCCCCAGATATAGCATTCCCACGAATAAACAATATAAGATTTTGACTTCTCCCACCCTCAATTCTATTATTATTAATTAGAAGAACGGTTGAAAGAGGGGCAGGGACTGGTTGAACAGTTTATCCTCCTCTTTCAGCAAATATTGCACACGCTGGACCAGCAGTTGATTTA---ACTATCTTTTCTCTTCACCTCGCAGGAATATCAAGAATTATAGGGGCAGTAAATTTTATTACAACTATAATTAATATAAAACCATTATATATAAATCAAACTCAAATCCCTCTTTTTGTATGATCAGTTGGTATTACAGCTCTATTATTATTATTATCATTACCTGTTCTTGCAGGA---GCAATTACTATACTTCTTACTGACCGAAATCTTAATACTTCATTCTTCGATCCAGCAGGAGGAGGAGATCCTATTCTATACCAGCACTTA-------------------------------------------------------------------------------------------------------------------------------------------------------------------------------------------------
>MANNM1387-24|Chaeteessa caudata|COI-5P|BOLD:AGJ7103|
---------------------------------------ACACTTTACTTCATTTTTGGAGCATGATCAGGTATATTAGGAACTTCCTTA---AGAATATTAATTCGTACCGAATTAGGTCAACCAGGTTCTCTAATTGGTGAT---GATCAAATCTACAATGTAATTGTTACAGCACACGCCTTTATTATAATCTTCTTTATAGTTATACCAATTATAATTGGAGGATTTGGCAATTGATTAATTCCTTTAATA---TTAGGAGCCCCAGACATAGCATTTCCCCGAATAAATAATATAAGATTCTGGTTACTTCCTCCTTCTTTAACACTTCTAATTATTGGAAGTATAGTTGAAAGAGGAGCAGGAACAGGATGAACAGTGTATCCACCTCTTTCAGCTGCAATTGCTCATGCAGGTCCTGCAGTTGATCTT---ACAATTTTCTCCCTTCACCTTGCAGGAATTTCATCTATTGCAGGAGCAGTTAACTTTATTACAACAATAATTAATATAAAAATAGAAAATATGAGAGGTACACAAATACCTTTATTTGTCTGATCTGTAGGAATTACAGCACTTCTATTATTATTATCTCTCCCAGTTTTAGCTGGA---GGAATTACTATATTATTAACAGATCGAAATTTAAATACATCTTTTTTTGATCCAGCTGGGGGAGGGGATCCGGTTTTATATCAACACTTA-------------------------------------------------------------------------------------------------------------------------------------------------------------------------------------------------
>MANNM1388-24|Heterovates pardalina|COI-5P|BOLD:ADX1263|
---------------------------------------ACATTATACTTTATTTTTGGTGCTTGAGCCGGTATACTTGGAACATCATTA---AGAATTTTAATTCGAACAGAATTAGGTCAACCAGGTTCCTTAGTTGGTGAC---GACCAAATTTATAATGTTATTGTTACTGCACATGCTTTTATTATAATTTTTTTTATAGTTATACCAATTATAATTGGTGGATTTGGTAATTGATTAGTACCATTAATA---CTTGGAGCTCCAGATATAGCATTTCCTCGAATAAATAATATAAGATTTTGACTTCTCCCACCTTCAATTTTTTTATTATTAATTAGAAGTATAGTAGAAAGAGGAGCAGGTACTGGTTGAACAGTTTATCCTCCTCTTTCAGCAAGTATTGCACATGCTGGTCCAGCAGTAGATTTA---ACAATTTTTTCTTTACATCTTGCTGGAATGTCTAGAATTATAGGGGCTGTAAACTTTATTACAACTATAATTAATATAAAACCTATTTATATAAATAAAACACAAGTTCCACTTTTTGTCTGATCAGTTGGTATTACAGCTCTTTTATTATTATTATCACTGCCTGTTCTTGCAGGG---GCAATTACTATACTCTTAACTGACCGAAATCTTAACACTTCTTTTTTTGATCCTGCTGGAGGTGGCGATCCCATTTTATATCAACATTTA-------------------------------------------------------------------------------------------------------------------------------------------------------------------------------------------------
>MANNM1389-24|Heterovates pardalina|COI-5P|BOLD:ADX1263|
---------------------------------------ACATTATACTTTATTTTTGGTGCTTGAGCCGGTATACTTGGAACATCATTA---AGAATTTTAATTCGAACAGAATTAGGTCAACCAGGTTCCTTAGTTGGTGAC---GACCAAATTTATAATGTTATTGTTACTGCACATGCTTTTATTATAATTTTTTTTATAGTTATACCAATTATAATTGGTGGATTTGGTAATTGATTAGTACCATTAATA---CTTGGAGCTCCAGATATAGCATTTCCTCGAATAAATAATATAAGATTTTGACTTCTCCCACCTTCAATTTTTTTATTATTAATTAGAAGTATAGTAGAAAGAGGAGCAGGTACTGGTTGAACAGTTTATCCTCCTCTTTCAGCAAGTATTGCACATGCTGGTCCAGCAGTAGATTTA---ACAATTTTTTCTTTACATCTTGCTGGAATGTCTAGAATTATAGGGGCTGTAAACTTTATTACAACTATAATTAATATAAAACCTATTTATATAAATAAAACACAAGTTCCACTTTTTGTCTGATCAGTTGGTATTACAGCTCTTTTATTATTATTATCACTGCCTGTTCTTGCAGGG---GCAATTACTATACTCTTAACTGACCGAAATCTTAACACTTCTTTTTTTGATCCTGCTGGAGGTGGCGATCCCATTTTATATCAACATTTA-------------------------------------------------------------------------------------------------------------------------------------------------------------------------------------------------
>MANNM1390-24|Microphotina vitripennis|COI-5P|BOLD:ADY4851|
---------------------------------------ACATTATATTTCATCTTTGGTGCTTGGGCCGGAATATTAGGAACCTCTTTA---AGAATTTTAATTCGAACAGAACTTGGTCAACCTGGTTCACTTATTGGTGAT---GATCAAATCTATAATGTAATTGTTACAGCTCATGCATTTATTATAATTTTTTTCATAGTAATACCTATTATAATTGGAGGTTTTGGTAATTGATTAGTACCATTAATA---TTAGGAACCCCAGATATAGCATTCCCCCGAATAAATAATATAAGTTTCTGAATTCTTCCTCCTTCTATTATTCTTCTTCTCATCAGAAATATAGTAGAAGGAGGAGTTGGTACAGGATGAACTATTTATCCCCCTCTTTCCGCAAGAATTGCCCATGCTGGGCCCGCAGTAGATTTA---ACAATTTTTTCCCTTCATCTAGCAGGTATATCTAGAATTATGGGAGCCATTAATTTTATTTCAACTATAATTAATATAAAACCTCTTTCAATAAATCAAACTCAAATTCCTTTATTCGTATGATCTGTAGGAATCACAGCCCTACTTTTACTACTCTCCCTTCCTATTCTAGCAGGA---GCCATTACTATATTATTAACAGACCGAAATATTAACACTTCTTTCTTTGATCCTGCAGGAGGGGGTGATCCTATTCTTTATCAACATTTA-------------------------------------------------------------------------------------------------------------------------------------------------------------------------------------------------
>MANNM1391-24|Microphotina vitripennis|COI-5P|BOLD:ADY4851|
---------------------------------------ACATTATATTTCATCTTTGGTGCTTGGGCCGGAATATTAGGAACCTCTTTA---AGAATTTTAATTCGAACAGAACTTGGTCAACCTGGTTCACTTATTGGTGAT---GATCAAATCTATAATGTAATTGTTACAGCTCATGCATTTATTATAATTTTTTTCATAGTAATACCTATTATAATTGGAGGTTTTGGTAATTGATTAGTACCATTAATA---TTAGGAACCCCAGATATAGCATTCCCCCGAATAAATAATATAAGTTTCTGAATTCTTCCTCCTTCTATTATTCTTCTTCTCATCAGAAATATAGTAGAAGGAGGAGTTGGTACAGGATGAACTATTTATCCCCCTCTTTCCGCAAGAATTGCCCATGCTGGGCCCGCAGTAGATTTA---ACAATTTTTTCCCTTCATCTAGCAGGTATATCTAGAATTATGGGAGCCATTAATTTTATTTCAACTATAATTAATATAAAACCTCTTTCAATAAATCAAACTCAAATTCCTTTATTCGTATGATCTGTAGGAATCACAGCCCTACTTTTACTACTCTCCCTTCCTATTCTAGCAGGA---GCCATTACTATATTATTAACAGACCGAAATATTAACACTTCTTTCTTTGATCCTGCAGGAGGGGGTGATCCTATTCTTTATCAACATTTA-------------------------------------------------------------------------------------------------------------------------------------------------------------------------------------------------
>MANNM1393-24|Metilia brunnerii|COI-5P|BOLD:ADY2961|
---------------------------------------ACTTTATATTTTATCTTTGGTGCATGAGCCGGAATATTAGGAGCATCTTTA---AGTATTCTTATTCGAATAGAATTAGGTCAAACTGGTTCTCTCTTAGGAGAT---GATCAAATTTATAATGTTATTGTTACAGCTCACGCATTTATTATAATTTTCTTTATAGTTATACCTATTATAATTGGAGGATTTGGAAACTGATTAATCCCCTTAATA---TTAGGTTCACCTGATATAGCATTTCCACGAATAAATAATATAAGTTTTTGATTACTCCCACCATCTATCCTCCTTCTTCTTTTTGGAAGATTCCTTGAAGGAGGAGTTGGAACAGGATGAACAGTTTATCCACCTTTAGCAAGAAATATTGCTCATGTAGGTCCTGCGGTAGATTTA---ACAATTTTTTCCCTACATCTTGCTGGTGTATCCAGAATTATAGGAGCAGTAAACTTTATTTCAACTATATTTAATATAAAATCTCCCCAGATAAATTATATACAAGTACCTTTATTTATTTGATCCGTAGGAATTACTGCTGTTCTTCTTTTACTTTCACTTCCTGTTCTTGCTGGT---GCAATTACTATACTACTTACAGACCGAAATTTTAATACATCATTTTTTGATCCTGCTGGGGGAGGAGACCCTATTTTATATCAACATTTA-------------------------------------------------------------------------------------------------------------------------------------------------------------------------------------------------
>MANNM1396-24|Microphotina viridescens|COI-5P|BOLD:ACR2312|
---------------------------------------ACATTATACTTTATCTTTGGAGTATGAGCAGGGATACTAGGAACTTCTTTA---AGAATATTAATCCGAACAGAACTTAATCAACCTGGCTCATTCATTGGAGAT---GATCAAATCTATAATGTCATTGTTACAATTCATGCATTTATTATAATTTTCTTTATAGTTATACCAATTATAATTGGAGGTTTTGGTAATTGATTAGTACCATTAATA---TTAGGAGCCCCAGATATAGCTTTTCCTCGAATAAACAACATAAGTTTTTGGCTCCTACCTCCTTCTATTGTTCTCCTTCTTATTAGAAGAATAGTAGAAGGAGGAGCCGGAACAGGATGAACTGTATATCCCCCTTTATCAGCAAGAATTGCCCATGCCGGTCCTGCTGTTGATCTA---ACAATTTTTTCCCTTCATTTAGCTGGAATATCAAGAATTATAGGAGCTGTAAATTTTATTTCAACCATAATCAATATAAAACCTTTCTCAATAAAGCAAACCCAAGTTCCTTTATTTGTATGATCTGTAGGTATTACAGCCCTTCTCTTACTATTGTCCTTACCTGTATTAGCAGGT---GCAATCACTATACTATTAACAGACCGAAATCTTAATACATCATTCTTTGACCCATCGGGTGGGGGAGATCCTATCCTTTATCAACATTTA-------------------------------------------------------------------------------------------------------------------------------------------------------------------------------------------------
>MANNM1397-24|Microphotina viridescens|COI-5P|BOLD:ACR2312|
---------------------------------------ACATTATACTTTATCTTTGGAGTATGAGCAGGGATACTAGGAACTTCTTTA---AGAATATTAATCCGAACAGAACTTAATCAACCTGGCTCATTCATTGGAGAT---GATCAAATCTATAATGTCATTGTTACAATTCATGCATTTATTATAATTTTCTTTATAGTTATACCAATTATAATTGGAGGTTTTGGTAATTGATTAGTACCATTAATA---TTAGGAGCCCCAGATATAGCTTTTCCTCGAATAAACAACATAAGTTTTTGGCTCCTACCTCCTTCTATTGTTCTCCTTCTTATTAGAAGAATAGTAGAAGGAGGAGCCGGAACAGGATGAACTGTATATCCCCCTTTATCAGCAAGAATTGCCCATGCCGGTCCTGCTGTTGATCTA---ACAATTTTTTCCCTTCATTTAGCTGGAATATCAAGAATTATAGGAGCTGTAAATTTTATTTCAACCATAATCAATATAAAACCTTTCTCAATAAAGCAAACCCAAGTTCCTTTATTTGTATGATCTGTAGGTATTACAGCCCTTCTCTTACTATTGTCCTTACCTGTATTAGCAGGT---GCAATCACTATACTATTAACAGACCGAAATCTTAATACATCATTCTTTGACCCATCGGGTGGGGGAGATCCTATCCTTTATCAACATTTA-------------------------------------------------------------------------------------------------------------------------------------------------------------------------------------------------
>MANNM1403-24|Vates patrinata|COI-5P|BOLD:ACR2406|
---------------------------------------ACATTATATTTTATTTTCGGTGCATGAGCAGGTATACTTGGGACATCTTTA---AGAATTTTAATTCGTACAGAATTAGGTCAACCAGGATCCTTAATTGGTGAT---GATCAAATTTATAATGTTATCGTAACTGCTCATGCTTTTATTATAATTTTCTTTATAGTTATACCTATTATAATTGGTGGTTTTGGAAATTGATTAGTACCTTTAATA---CTTGGGGCTCCTGATATAGCATTTCCCCGAATAAATAATATAAGATTTTGACTTCTTCCACCTTCAATTTTACTATTATTAATTAGAAGTATAGTTGAAAGAGGTGCAGGAACTGGTTGAACAGTTTATCCACCTCTTTCAGCAAGAATTGCTCATGCTGGTCCAGCAGTAGATTTA---ACAATTTTCTCTCTTCATCTTGCAGGAATATCTAGAATTATAGGAGCTGTAAATTTTATTACAACTATAATTAATATAAAACCTTTATATATGAATCAAACACAAGTTCCACTTTTTGTATGATCAGTTGGTATTACAGCCCTCTTATTACTTTTATCTTTACCTGTACTTGCAGGG---GCAATTACTATACTTTTAACTGATCGAAATCTTAATACTTCCTTTTTTGACCCAGCTGGAGGAGGAGATCCAATTCTATATCAACATTTA-------------------------------------------------------------------------------------------------------------------------------------------------------------------------------------------------
>MANNM1404-24|Angela fulgida|COI-5P|BOLD:ACR2496|
---------------------------------------ACATTGTACTTTATTTTTGGGGGTTGAAGAGCTATATTAGGAACCTCTTTA---AGAATTCTTATTCGAACTGAACTGGGGCAACCAGGCTCCTTAATTGGAGAT---GATCAAATCTACAACGTCATTGTAACAGCCCACGCTTTCATTATAATTTTCTTTATAGTTATACCAATTATAATTGGAGGATTTGGAAATTGATTAATTCCTTTAATA---TTAGGAACTCCTGATATAGCATTTCCCCGAATAAATAACATAAGATTCTGATTATTACCTCCTTCCATTTTACTTCTATTAATTGGAAGAATAGTTGAAAGAGGTGCAGGGACAGGATGAACAGTTTATCCACCTTTATCTTCAAGTATTGCTCATGCAGGTCCCGCAGTGGACTTA---ACCATCTTTTCTTTACATCTTGCTGGTATATCTAGTATTATAGGTGCAATTAACTTTATTACTACAATAATTAACATAAAACCAATCTTTATAAATCAAACTCAAATTCCTTTATTTGTATGATCTGTTGGGATTACTGCTGTTTTACTACTTCTATCTTTACCTGTTTTAGCAGGT---GCTATTACAATACTTCTTACAGACCGTAATTTAAATACATCATTTTTCGATCCTGCTGGGGGTGGAGATCCAATCCTTTATCAACATTTA-------------------------------------------------------------------------------------------------------------------------------------------------------------------------------------------------
>MANNM1405-24|Macromusonia major|COI-5P|BOLD:ADW9696|
---------------------------------------ACCTTATATTTTATTTTTGGTGCATGAGCAAGATTATTTGGTACTGCCTTA---AGAATTTTAATTCGAACAGAATTAGGACAACCAGGATCTTTAATTGGCGAT---GATCAAATTTATAATGTTATTGTAACAGCCCATGCTTTTATCATAATTTTTTTTATAGTTATACCAATTATAATTGGAGGATTCGGAAATTGATTAATCCCACTTATA---TTAAGAGCCCCGGATATAGCATTTCCTCGAATAAATAATATAAGATTTTGACTTCTTCCCCCATCAGTTACTCTTCTTATCATTGGAAGTATAACTGAAAATGGTGCAGGAACAGGTTGAACAGTTTATCCTCCCCTTTCCGCAAGAATTGCTCATGCTGGACCAGCAGTTGATTTA---ACTATCTTTTCTCTTCATCTTGCAGGAATATCAAGAATTATAGGAGCAGTAAATTTTATTACTACAATAATTAATATAAAACCAGCCTTCATAGGTCAAATACAAGTACCATTATTTGTTTGATCAGTAGGAATTACAGCACTACTTTTACTTTTATCTCTTCCAGTCCTAGCAGGT---GCCATTACTATATTATTAACAGATCGAAATTTAAATACATCATTTTTTGACCCTGCTGGAGGTGGAGACCCAATTCTATATCAACATTTA-------------------------------------------------------------------------------------------------------------------------------------------------------------------------------------------------
>MANNM1406-24|Macromusonia major|COI-5P|BOLD:ACX1951|
---------------------------------------ACTTTATATTTTATTTTTGGTGCCTGAGCAAGATTATTTGGTACTGCCTTA---AGAATTTTAATTCGAACAGAATTAGGACAACCAGGATCTTTAATTGGCGAT---GATCAAATTTATAACGTCATTGTAACAGCCCACGCTTTTATTATAATTTTCTTTATAGTTATACCAATTATAATTGGAGGATTCGGAAATTGATTAATTCCACTTATA---TTAAGAGCCCCAGACATAGCATTTCCTCGAATAAATAATATAAGATTTTGACTTCTTCCCCCATCAGTTACCCTTCTTATTATTGGAAGAATGACTGAAAATGGTGCAGGAACAGGATGAACAGTTTATCCTCCTCTTTCTGCAAGAATTGCTCATGCTGGACCAGCAGTTGATTTA---ACTATTTTCTCTCTTCATCTTGCAGGAATATCAAGAATTATAGGAGCAGTAAATTTTATTACTACAATAATTAATATAAAACCAGCCTTCATAGGCCAAATACAAGTACCATTATTTGTTTGATCAGTAGGGATTACTGCACTACTTTTACTTTTATCCTTGCCAGTTCTAGCAGGT---GCCATTACTATATTATTAACAGATCGAAATTTAAATACATCATTCTTTGACCCTGCTGGAGGTGGAGACCCAATTTTATATCAACATTTA-------------------------------------------------------------------------------------------------------------------------------------------------------------------------------------------------
>MANNM1407-24|Macromusonia major|COI-5P|BOLD:ADW9696|
---------------------------------------------------------------------------------------------------TTAATTCGAACAGAATTAGGACAACCAGGATCTTTAATTGGCGAT---GATCAAATTTATAATGTTATTGTAACAGCCCATGCTTTTATCATAATTTTTTTTATAGTTATACCAATTATAATTGGAGGATTCGGAAATTGATTAATCCCACTTATA---TTAAGAGCCCCGGATATAGCATTTCCTCGAATAAATAATATAAGATTTTGACTTCTTCCCCCATCAGTTACTCTTCTTATCATTGGAAGTATAACTGAAAATGGTGCAGGAACAGGTTGAACAGTTTATCCCCCCCTTTCCGCAAGAATTGCTCATGCTGGACCAGCAGTTGATTTA---ACTATCTTTTCTCTTCATCTTGCAGGAATATCAAGAATTATAGGAGCAGTAAATTTTATTACTACAATAATTAATATAAAACCAGCCTTCATAGGTCAAATACAAGTACCATTATTTGTTTGATCAGTAGGAATTACAGCACTACTTTTACTTTTATCTCTTCCAGTCCTAGCAGGT---GCCATTACTATATTATTAACAGATCGAAATTTAAATACATCATTTTTTGACCCTGCTGGA-------------------------------------------------------------------------------------------------------------------------------------------------------------------------------------------------------------------------------
>MANNM1409-24|Heterovates pardalina|COI-5P|BOLD:AGI4817|
---------------------------------------ACATTATACTTTATTTTTGGTGCTTGAGCCAGTATACTTGGAACATCATTA---AGAATTTTAATTCGAACAGAATTAGGTCAACCAGGTTCCTTGATTGGTGAT---GATCAAATTTATAATGTTATTGTTACTGCACATGCTTTTATTATGATTTTTTTTATAGTTATACCAATTATAATTGGTGGATTTGGTAATTGACTAGTACCATTAATA---CTTGGGGCTCCAGATATAGCATTCCCTCGGATAAATAATATAAGATTTTGACTTCTTCCACCTTCAATTTTATTACTATTAATTAGAAGTATAGTAGAAAGAGGAGTAGGTACTGGTTGAACAGTTTATCCCCCTCTCTCAGCAAGTATTGCACATGCTGGCCCAGCAGTAGATTTA---ACAATTTTTTCTTTACATCTTGCTGGAATGTCTAGAATTATAGGAGCTGTAAACTTTATTACAACTATAATTAATATAAAACCTATTTATATAAATCAAACACAAGTTCCACTTTTTGTTTGATCAGTTGGTATTACAGCTATTTTATTATTATTATCATTACCTGTTCTTGCAGGA---GCAATTACTATACTCTTAACGGACCGAAATCTCAACACTTCTTTTTTTGATCCTGCTGGAGGTGGGGATCCTATTTTATATCAACACTTA-------------------------------------------------------------------------------------------------------------------------------------------------------------------------------------------------
>MANNM1382-24|Pseudomiopteryx guyanensis|COI-5P|BOLD:AGH8768|
---------------------------------------ACACTTTACTTCATCTTTGGAACATGAGCAGGAATTATAGGATCATCATTA---AGAATTATTATTCGAACCGAATTAAGTCAGTCAAGATCACTAATAGGTGAC---GATCAAATTTATAACGTTATTGTAACAGCCCATGCATTTATCATAATTTTCTTCATAGTTATACCTATAATAATTGGAGGTTTTGGTAATTGACTAATTCCTTTAATA---CTAGGAACTCCTGATATAGCATTTCCACGAATAAATAATATAAGATTTTGACTTTTACCTCCATCACTAATTTTACTTATTATAAGAAGATTTATTGAAAGAGGAGCAGGGACAGGATGAACTGTTTACCCTCCTCTTTCAATAAGAATTGCACATGCAGGACCAGCCGTAGATTTA---ACAATTTTCTCTCTTCACTTAGCGGGAATATCAAGAATTATAGGAGCAGTAAATTTTATTACCACAATAATTAACATAAAACCAATTTTTATAACAAACAGACAAGTCCCACTATTCATTTGATCAGTAGGAATTACTGCAATTCTTCTTCTTTTATCTTTGCCAGTTTTAGCAGGA---GCCATTACTATACTATTAACAGATCGAAATTTAAACACTTCATTCTTTGACCCTACTGGAGGAGGAGATCCAATTTTATATCAACATCTA-------------------------------------------------------------------------------------------------------------------------------------------------------------------------------------------------
>MANNM1411-24|Acanthops fuscifolia|COI-5P|BOLD:ACP7911|
---------------------------------------ACATTATATTTCATCTTTGGAGCTTGAGCCGGAATACTAGGAACATCTTTA---AGAATTCTCATTCGAATAGAATTAGGTCAACCCGGTTCACTAATTGGAGAT---GATCAAATTTATAATGTTATTGTTACAGCCCATGCATTTATTATAATTTTTTTTATAGTTATACCTATTATAATTGGAGGATTTGGAAATTGATTAATTCCCTTAATA---CTTGGAGCACCTGATATAGCATTCCCACGTATAAATAATATAAGCTTTTGATTACTCCCACCATCAATTATTCTCCTTATTATTGGAAGAATAGTAGAAAATGGAGCAGGTACAGGATGAACAGTTTATCCTCCTTTAGCAAGAAGAATTGCTCATGCAGGTCCTGCAGTAGATTTA---ACAATCTTTTCTCTTCATTTAGCAGGTATATCAAGAATTATAGGAGCAGTAAATTTTATTTCAACTATATTTAATATAAAACCGTTTTATATAGACCAAAAACAAGTCCCTTTATTTATTTGATCTGTCGGAATTACAGCTTTACTTTTATTACTTTCTCTTCCAGTTTTAGCTGGT---GCAATTACTATACTACTTACAGATCGAAATTTAAATACATCATTTTTTGATCCCGCTGGTGGTGGAGATCCTATTTTATACCAACATCTA-------------------------------------------------------------------------------------------------------------------------------------------------------------------------------------------------
>MANNM1412-24|Parastagmatoptera unipunctata|COI-5P|BOLD:ADY0831|
---------------------------------------ACATTATATTTTATCTTTGGTGCTTGAGCAGGTATACTCGGAACATCTTTA---AGAATTTTAATTCGAACAGAATTAGGTCAACCAGGTTATTTAATTGGTGAT---GATCAAATTTACAATGTTATTGTAACTGCTCACGCTTTTATCATAATTTTTTTTATAGTAATACCAATTATAATTGGTGGATTTGGTAATTGATTAGTACCTTTAATA---CTAGGAGCCCCAGATATAGCATTTCCTCGAATAAATAATATAAGATTTTGACTTCTTCCACCCTCAATCTTACTTTTATTAATTAGAAGAATAGTAGAAAGAGGAGCTGGTACTGGTTGAACAGTTTATCCTCCTCTTTCAGCCAGTATTGCACATGCTGGTCCAGCAGTAGATTTA---ACAATTTTTTCTTTACATCTCGCCGGAATATCAAGAATTATAGGTGCTGTAAATTTTATTACAACCATAATTAACATGAAACCTTTATATATAAATCAAACCCAAATTCCACTTTTTGTTTGATCAGTAGGTATTACAGCTCTTTTATTATTATTATCACTTCCTGTTCTTGCAGGA---GCAATTACCATACTTTTAACAGACCGAAATCTTAATACTTCTTTTTTTGATCCTGCAGGAGGAGGAGATCCAATTTTATATCAACACCTA-------------------------------------------------------------------------------------------------------------------------------------------------------------------------------------------------
>MANNM1413-24|Vates marmorata|COI-5P|BOLD:ACP9332|
---------------------------------------ACATTATATTTTATTTTTGGCGCATGGGCAGGTATACTTGGAACATCTTTA---AGAATTTTAATTCGTACAGAATTAGGTCAACCAGGATCCTTAATTGGTGAT---GATCAAATTTACAATGTTATTGTAACTGCTCACGCTTTTATTATAATTTTCTTTATAGTTATACCTATTATAATTGGTGGTTTTGGAAATTGATTAGTACCTTTAATA---CTGGGAGCTCCTGATATAGCATTTCCTCGAATAAATAATATAAGATTTTGACTTCTTCCACCCTCAATTTTATTATTATTAATTAGAAGCATAGTTGAAAGAGGTGCGGGAACTGGTTGAACAGTTTATCCACCTCTTTCAGCAAGAATTGCTCATGCTGGCCCAGCAGTAGATTTA---ACAATTTTCTCTCTTCATCTTGCAGGAATATCTAGAATTATAGGGGCTGTAAATTTTATTACAACTATAATTAATATAAAACCTTTATATATAAATCAAACACAAATCCCACTTTTTGTATGATCAGTTGGTATTACAGCTCTTTTATTACTTTTATCTTTACCTGTACTTGCAGGA---GCAATTACTATACTTTTAACTGATCGAAATCTTAATACTTCTTTCTTTGACCCAGCTGGGGGAGGAGATCCAATTTTATATCAACATTTA-------------------------------------------------------------------------------------------------------------------------------------------------------------------------------------------------
>MANNM1416-24|Dougonyx maculosus|COI-5P|BOLD:ADS5061|
---------------------------------------ACATTATATTTTATTTTTGGTGCCTGAGCAGGGATTATAGGAACCGCACTC---AGCATATTAATCCGAACAGAGGTAGGTCAACCAGGATCACTAATTGGCGAT---GACCAAATTTATAACGTAATTGTTACAGCACACGCTTTCATTATAATCTTCTTCATAGTAATACCTATCATGATTGGAGGTTTCGGAAACTGATTAATTCCTTTAATA---TTAGGAACACCTGATATAGCATTTCCACGAATAAACAATATAAGATTTTGACTTTTACCACCATCTATTACCTTCCTTATTATAAGAGGATTAATTGAAAGAGGAGCAGGAACTGGATGAACAGTTTATCCGCCTCTTTCCGCAAGAATTGCTCATGCAGGACCCGCCGTAGATTTT---ACTATCTTTTCCCTCCACCTTGCTGGTATATCTAGTATTATAGGAGCAGTAAATTTTATTACAACAATAATTAATATAAAACCCAAATTTATAACTCTTACACAAATACCTCTATTCGTTTGATCAGTAGGAATTACAGCCTTACTTCTTCTACTTTCATTACCTGTTCTAGCAGGA---GCAATTACAATACTCCTTACAGACCGAAATTTAAATACTTCATTCTTCGATCCTACTGGTGGAGGAGATCCTATCCTATATCAACACTTA-------------------------------------------------------------------------------------------------------------------------------------------------------------------------------------------------
>MANNM1417-24|Dougonyx maculosus|COI-5P|BOLD:ADS5061|
---------------------------------------ACATTATATTTTATTTTTGGTGCCTGAGCAGGGATTATAGGAACCGCACTC---AGCATATTAATCCGAACAGAGGTAGGTCAACCAGGATCACTAATTGGCGAT---GACCAAATTTATAACGTAATTGTTACAGCACACGCTTTCATTATAATCTTCTTCATAGTAATACCTATCATGATTGGAGGTTTCGGAAACTGATTAATTCCTTTAATA---TTAGGAACACCTGATATAGCATTTCCACGAATAAACAATATAAGATTTTGACTTTTACCACCATCTATTACCTTCCTTATTATAAGAGGATTAATTGAAAGAGGAGCAGGAACTGGATGAACAGTTTATCCGCCTCTTTCCGCAAGAATTGCTCATGCAGGACCCGCCGTAGATTTT---ACTATCTTTTCCCTCCACCTTGCTGGTATATCTAGTATTATAGGAGCAGTAAATTTTATTACAACAATAATTAATATAAAACCCAAATTTATAACTCTTACACAAATACCTCTATTCGTTTGATCAGTAGGAATTACAGCCTTACTTCTTCTACTTTCATTACCTGTTCTAGCAGGA---GCAATTACAATACTCCTTACAGACCGAAATTTAAATACTTCATTCTTCGATCCTACTGGTGGAGGAGATCCTATCCTATATCAACACTTA-------------------------------------------------------------------------------------------------------------------------------------------------------------------------------------------------
>MANNM1420-24|Liturgusa cayennensis|COI-5P|BOLD:ACX2887|
---------------------------------------------------------------------------------------------------------------GAACTAGGGCAACCAGGGTCCTTAATTGGAGAT---GATCAAATCTATAATGTAATTGTTACAGCTCACGCATTTATTATAATTTTCTTCATAGTTATACCTATTATAATTGGTGGATTCGGAAATTGGTTAGTACCTCTAATA---CTTGGAGCACCTGATATAGCTTTCCCCCGAATAAATAATATAAGATTTTGATTACTTCCACCATCAATCTTACTATTATTAATTGGTAGTATTATTGAAAATGGAGCAGGAACAGGGTGAACTGTTTATCCTCCTTTATCAGCAGGTATTGCCCACGCCGGACCGGCGGTAGATTTA---ACAATTTTTTCCCTACATTTAGCAGGAATATCAAGAATTATAGGAGCAGTAAATTTTATTTCAACTATAATTAACATAAAACCTTTACCTATAAACCAATCACAAATACCTTTATTTGTATGATCAGTCGGTATTACAGCTGTACTATTATTATTATCTCTACCAGTATTAGCTGGA---GCAATTACAATATTATTAACAGATCGAAACTTAAATACTTCTTTCTTTGATCCTGCTGGAGGG----------------------------------------------------------------------------------------------------------------------------------------------------------------------------------------------------------------------------
>MANNM1421-24|Parastagmatoptera unipunctata|COI-5P|BOLD:AGJ9015|
---------------------------------------ACATTATATTTTGTCTTTGGTGCTTGAGCAGGTATACTCGGAACATCTTTA---AGAATTTTAATTCGAACAGAATTAGGTCAACCAGGCTATTTAATTGGTGAT---GATCAAATTTATAATGTTATTGTAACTGCCCACGCTTTTATTATAATTTTTTTTATAGTAATACCAATTATGATTGGTGGATTTGGTAATTGATTAGTACCTTTAATA---CTAGGAGCCCCAGATATAGCATTTCCTCGAATAAATAATATAAGATTTTGGCTTCTTCCACCCTCAATCTTACTTTTATTAATTAGAAGAATAGTAGAAAGAGGAGCTGGTACTGGCTGAACAGTTTATCCCCCTCTTTCAGCCAGTATTGCACATGCTGGTCCAGCAGTAGATTTA---ACAATTTTTTCTTTACATCTCGCCGGAATATCAAGAATTATAGGTGCTGTAAATTTTATCACAACCATAATTAATATGAAACCTTTATATATAAATCAAACCCAAATTCCACTTTTTGTTTGATCAGTAGGTATTACAGCTCTTTTATTATTATTATCACTTCCTGTTCTTGCAGGA---GCAATTACTATACTTTTAACAGACCGGAATCTTAATACTTCTTTTTTTGATCCTGCAGGGGGAGGAGATCCAATTTTATACCAACACCTA-------------------------------------------------------------------------------------------------------------------------------------------------------------------------------------------------
>MANNM1422-24|Musonia surinama|COI-5P|BOLD:ADX9553|
------------------------------------------------------------------------------------------------------------ACTGAACTAGGACAACCAGGATCTTTAATAGGGGAT---GATCAAATTTATAATGTATCAGTTACTGCACACGCTTTCATTATAATTTTCTTTATAGTTATACCAATTATAATTGGAGGATTTGGAAATTGATTAGTTCCCTTAATA---ATTGGAGCACCTGATATAGCTTTCCCTCGAATAAATAACATAAGCTTTTGATTATTACCTCCATCTTTAACTCTTTTAATTATTGGAAGAATAACAGAAAGAGGAGCAGGGACTGGGTGAACAGTTTATCCACCATTATCTGCAAGAATTGCACATGCAGGACCAGCAGTTGATTTA---ACTATTTTTTCCCTCCATTTAGCAGGAATATCAAGAATTATAGGAGCAGTCAACTTCATTACAACAATAATTAATATAAAACCATCATCAATATCACAAACACAAGTACCATTATTTGTATGATCAGTAGGTATTACAGCTTTACTTTTACTTTTATCTTTACCAGTACTAGCAGGA---GCTATTACCATACTACTTACTGAC-------------------------------------------------------------------------------------------------------------------------------------------------------------------------------------------------------------------------------------------------------------------
>MANNM1423-24|Acanthops fuscifolia|COI-5P|BOLD:ACP7911|
---------------------------------------ACATTATATTTCATCTTTGGAGCTTGAGCCGGAATACTAGGAACATCTTTA---AGAATTCTCATTCGAATAGAATTAGGTCAACCCGGTTCACTAATTGGAGAT---GATCAAATTTATAATGTTATTGTTACAGCCCATGCATTTATTATAATTTTTTTTATAGTTATACCTATTATAATTGGAGGATTTGGAAATTGATTAATTCCCTTAATA---CTTGGAGCACCTGATATAGCATTCCCACGTATAAATAATATAAGCTTTTGATTACTCCCACCATCAATTATTCTCCTTATTATTGGAAGAATAGTAGAAAATGGAGCAGGTACAGGATGAACAGTTTATCCTCCTTTAGCAAGAAGAATTGCTCATGCAGGTCCTGCAGTAGATTTA---ACAATCTTTTCTCTTCATTTAGCAGGTATATCAAGAATTATAGGAGCAGTAAATTTTATTTCAACTATATTTAATATAAAACCGTTTTATATAGACCAAAAACAAGTCCCTTTATTTATTTGATCTGTCGGAATTACAGCTTTACTTTTATTACTTTCTCTTCCAGTTTTAGCTGGT---GCAATTACTATACTACTTACAGATCGAAATTTAAATACATCATTTTTTGATCCCGCTGGTGGTGGAGATCCTATTTTATACCAACATCTA-------------------------------------------------------------------------------------------------------------------------------------------------------------------------------------------------
>MANNM1424-24|Oxyopsis rubicunda|COI-5P|BOLD:ADU8626|
---------------------------------------ACATTATATTTTATTTTTGGTGCTTGAGCAGGCATACTTGGGACCTCTTTA---AGAATTCTGATTCGAACAGAATTAGGTCAACCAGGATCTTTATTAGGTGAT---GATCAAATTTATAATGTTATTGTAACTGCTCATGCTTTTATTATAATCTTTTTTATAGTTATACCAATTATAATTGGTGGATTTGGTAATTGATTATTACCATTAATA---TTAGGAGCTCCAGATATAGCTTTTCCTCGAATAAATAACATAAGATTTTGACTTCTTCCACCTTCAATTTTATTATTATTAATTAGAAGAATAATTGAAAGAGGAGCAGGAACTGGTTGAACAGTTTACCCACCCCTTTCAGCAAATATAACACATGCAGGTGCAGCAGTAGATTTA---GTTATTTTTTCCTTACATTTAGCAGGAATATCTAGAATTATAGGAGCTGTAAATTTTATTACAACTATAATTAATATAAAACCTTTATATATAAATCAAACACAAATTCCACTTTTTGTTTGATCAGTAGGTATTACAGCACTTTTATTATTATTATCTTTACCTGTTCTTGCAGGA---GCAATTACTATATTATTAACAGATCGAAATCTTAATACTACTTTTTTTGATCCAGCTGGAGGAGGTGATCCAATCTTATACCAACATCTT-------------------------------------------------------------------------------------------------------------------------------------------------------------------------------------------------
>MANNM1425-24|Angela fulgida|COI-5P|BOLD:ACR2496|
---------------------------------------ACATTGTACTTTATTTTTGGGGGTTGAAGAGCTATACTAGGAACCTCTTTA---AGAATTCTTATTCGAACTGAACTGGGACAACCAGGCTCCTTAATTGGAGAT---GATCAAATCTACAACGTCATTGTAACAGCCCACGCTTTCATTATAATTTTCTTTATAGTTATACCAATTATAATTGGAGGATTTGGAAATTGATTAATTCCTTTAATA---TTAGGAACTCCTGATATAGCATTTCCCCGAATAAATAACATAAGATTCTGATTATTACCCCCTTCCATTTTACTTCTATTAATTGGAAGAATAGTTGAAAGAGGGGCAGGAACAGGATGAACAGTTTATCCACCTTTATCTTCAAGTATTGCTCACGCAGGTCCCGCAGTGGACTTA---ACCATTTTTTCTTTACATCTTGCTGGTATATCTAGTATTATAGGTGCAATTAACTTCATTACTACAATAATTAACATAAAACCAATCTTTATAAATCAAACCCAAATTCCTTTATTTGTATGATCTGTTGGAATTACTGCTGTTTTACTACTTCTATCTTTACCTGTTTTAGCAGGG---GCTATCACAATACTTCTTACAGACCGTAATTTAAATACATCATTTTTCGATCCTGCTGGAGGTGGGGATCCAATCCTTTATCAACATTTA-------------------------------------------------------------------------------------------------------------------------------------------------------------------------------------------------
>MANNM1426-24|Angela purpurascens|COI-5P|BOLD:AGJ8225|
---------------------------------------ACTCTTTATTTCGTTTTTGGGGCTTGAAGAGCCATATTAGGAACTTCTTTA---AGAATTTTAATTCGCACTGAACTAGGTCAACCGGGATCCTTAATTGGAGAT---GATCAAATTTACAATGTTATTGTAACAGCCCACGCCTTCATTATAATCTTCTTCATAGTAATACCTATTATAATTGGAGGTTTTGGTAATTGATTAATTCCACTAATA---TTAGGAACCCCTGATATAGCATTTCCTCGTATAAACAACATAAGATTTTGATTACTTCCGCCATCTCTTCTCCTTCTTTTAATTGGAAGTTTAGTAGAAAGAGGGGCGGGAACAGGTTGAACTGTATATCCCCCCCTTTCTGCAGGAATTGCACATGCTGGCCCTGCAGTAGATTTA---ACTATTTTTTCCTTACACCTTGCAGGAATATCAAGAATTATAGGGGCAATTAATTTTATTACCACAATAATTAATATAAAACCAATATATATAAATCAAACACAAGTTCCTTTATTTGTTTGATCAGTAGGTATTACCGCAATTCTCCTTTTATTATCACTACCAGTTTTAGCTGGG---GCCATTACAATATTATTAACCGATCGTAATCTTAATACATCTTTTTTCGACCCCGCGGGAGGGGGAGACCCAATCCTTTATCAACATTTA-------------------------------------------------------------------------------------------------------------------------------------------------------------------------------------------------
>MANNM1428-24|Angela quinquemaculata|COI-5P|BOLD:AGJ8224|
---------------------------------------ACACTTTATTTCATTTTTGGAGCTTGAAGTGCAATATTAGGTACATCTTTA---AGAATTTTAATCCGCACAGAATTAGGACAACCAGGTTCTCTAATTGGAGAT---GACCAAATTTATAATGTTATTGTTACAGCCCATGCTTTCATTATAATTTTCTTTATAGTTATGCCTATTATAATTGGGGGTTTCGGAAACTGATTAATTCCCCTAATA---TTAGGAACCCCCGATATAGCATTTCCCCGAATAAACAACATAAGTTTTTGATTACTACCTCCCTCTATTTTACTCCTCTTAACTGGGAGTATAGTAGAAAGAGGAGCTGGGACAGGTTGAACAGTTTATCCACCTCTCTCTGCAAGTATTGCTCATGCCGGCCCTGCAGTAGATCTA---ACAATTTTCTCTTTACATCTCGCCGGTATATCTAGTATTATAGGGGCTATTAATTTTATTACTACTATGATTAATATAAAACCATCTTATATAAACCAAACTCAAATTCCTTTATTTGTCTGATCTGTTGGAATTACTGCTGTCCTCCTTTTATTATCCTTACCTGTCTTAGCAGGT---GCTATTACAATATTATTAACAGATCGTAATCTTAATACTTCATTCTTTGATCCCGCAGGAGGGGGTGACCCTATCCTCTATCAGCATTTA-------------------------------------------------------------------------------------------------------------------------------------------------------------------------------------------------
>MANNM1429-24|Acanthops fuscifolia|COI-5P|BOLD:ACP7911|
---------------------------------------ACATTATATTTTATCTTTGGAGCTTGAGCCGGAATACTAGGAACATCTTTA---AGAATTCTTATTCGAATAGAATTAGGCCAGCCCGGTTCACTAATTGGAGAT---GATCAAATTTATAATGTCATTGTTACAGCCCATGCATTTATTATAATTTTTTTTATAGTTATACCTATTATAATTGGAGGATTTGGAAATTGATTAATTCCCTTAATA---CTTGGAGCACCTGATATAGCATTCCCACGTATAAATAATATAAGCTTTTGATTACTCCCACCATCAATTATTCTTCTTATTATTGGAAGAATAGTAGAAAATGGGGCAGGTACAGGATGAACAGTTTATCCTCCTTTAGCAAGAAGAATTGCTCATGCAGGTCCTGCAGTAGATTTA---ACAATCTTTTCTCTTCACTTAGCAGGTATATCAAGAATTATAGGAGCAGTAAATTTTATTTCAACCATATTTAATATAAAACCATTTTATATAGACCAAAAACAAATCCCTTTATTTATTTGATCTGTTGGAATTACAGCTTTACTTTTATTACTTTCTCTTCCAGTTTTAGCTGGT---GCAATTACTATACTACTTACAGATCGAAATTTAAATACATCATTTTTTGATCCTGCTGGTGGTGGAGATCCTATTTTATATCAACATCTA-------------------------------------------------------------------------------------------------------------------------------------------------------------------------------------------------
>MANNM1430-24|Pseudovates stolli|COI-5P|BOLD:AGK0281|
---------------------------------------ACATTATATTTTATTTTTGGTGCCTGAGCAGGTATGTTAGGAACTTCTTTA---AGAATTTTAATTCGTACAGAATTAGGTCAACCAGGTTCTTTAATTGGAGAT---GACCAAATTTATAATGTAATTGTAACCGCTCATGCTTTTATTATAATTTTTTTTATAGTTATACCAATTATAATTGGTGGTTTTGGTAATTGATTAGTACCTTTAATA---CTTGGAGCCCCTGATATAGCATTTCCTCGAATAAATAATATAAGATTTTGACTTCTTCCACCTTCAATTTTATTATTATTAATTAGAAGTATAGTAGAAAGAGGGGCAGGAACTGGTTGAACAGTTTATCCTCCTCTTTCAGCAAGAATTGCTCATGCTGGTCCAGCAGTAGATTTA---ACAATTTTCTCTTTACATCTTGCAGGAATATCTAGAATTATAGGTGCCGTAAATTTTATTACAACTATAATTAATATAAAACCTTTATATATAAATCAAGCACAAGTTCCACTTTTTGTTTGATCAGTAGGTATTACAGCCATTTTATTATTATTATCCTTACCTGTTCTTGCAGGA---GCAATTACTATACTTTTAACTGATCGAAATCTTAATACCTCTTTTTTTGACCCTGCTGGAGGGGGGGATCCAATTTTATATCAACATTTA-------------------------------------------------------------------------------------------------------------------------------------------------------------------------------------------------
>MANNM1431-24|Angela fulgida|COI-5P|BOLD:ACR2496|
---------------------------------------ACATTGTACTTTATTTTTGGGGGTTGAAGAGCTATACTAGGAACCTCTTTA---AGAATTCTTATTCGAACTGAACTGGGGCAACCAGGCTCCTTAATTGGAGAT---GATCAAATCTACAACGTCATTGTAACAGCCCACGCTTTCATTATAATTTTCTTTATAGTTATACCAATTATAATTGGAGGATTTGGAAATTGACTAATTCCTTTAATA---TTAGGAACTCCTGATATAGCATTTCCCCGAATAAATAACATAAGATTCTGATTATTACCCCCTTCCATTTTACTTCTATTAATTGGAAGAATAGTTGAAAGAGGAGCAGGGACAGGATGAACAGTTTATCCACCTTTATCTTCAAGTATTGCTCACGCAGGTCCCGCAGTGGATTTA---ACCATCTTTTCTTTACATCTTGCTGGTATATCTAGTATTATAGGTGCAATTAACTTCATTACTACAATAATTAACATAAAACCAATCTTTATAAATCAAACTCAAATTCCTTTGTTTGTATGATCTGTTGGAATTACTGCTGTTTTACTACTTCTATCTTTACCTGTTTTAGCAGGA---GCTATTACAATACTTCTTACAGACCGTAATTTAAATACATCATTTTTTGATCCTGCTGGAGGTGGGGATCCAATCCTTTATCAACATTTA-------------------------------------------------------------------------------------------------------------------------------------------------------------------------------------------------
>MANNM1432-24|Angela fulgida|COI-5P|BOLD:ACR2496|
------------------------------------------------------TTTGGGGGTTGAAGAGCTATACTAGGAACCTCTTTA---AGAATTCTTATTCGAACTGAACTGGGGCAACCAGGCTCCTTAATTGGAGAT---GATCAAATCTACAACGTCATTGTAACAGCCCACGCTTTCATTATAATTTTCTTTATAGTTATACCAATTATAATTGGAGGATTTGGAAATTGATTAATTCCTTTAATA---TTAGGAACTCCTGATATAGCATTTCCCCGAATAAATAACATAAGATTCTGATTATTACCTCCTTCCATTTTACTTCTATTAATTGGAAGAATAGTTGAAAGAGGAGCAGGGACAGGATGAACAGTTTATCCACCTTTATCTTCAAGTATTGCTCACGCAGGTCCCGCAGTGGACTTA---ACCATCTTTTCTTTACATCTTGCTGGTATATCTAGTATTATAGGTGCAATTAACTTCATTACTACAATAATTAACATAAAACCAATCTTTATAAATCAAACTCAAATTCCTTTATTTGTATGATCTGTTGGAATTACTGCTGTTTTACTACTTCTATCTTTACCTGTTTTAGCGGGA---GCTATTACAATACTTCTTACAGACCGTAATTTAAATACATCATTTTTCGATCCTGCTGGAGGTGGGGATCCAATCCTTTATCAACATTTA-------------------------------------------------------------------------------------------------------------------------------------------------------------------------------------------------
>MANNM1433-24|Metilia brunnerii|COI-5P|BOLD:ADV2496|
---------------------------------------ACTTTATATTTTACCTTTGGTGCATGAGCCGGAATTTTAGGAGCATCCTTA---AGTATTCTTATTCGAATAGAATTAGGTCAAGCTGGTTCTCTTTTAGGAGAT---GATCAAATTTATAATGTTATTGTTACAGCCCATGCATTTATTATAATTTTCTTCATAGTTATACCTATCATAATTGGAGGATTTGGAAACTGATTAATTCCCTTAATA---TTAGGTTCACCTGATATAGCATTTCCACGAATAAATAACATAAGTTTTTGATTACTTCCACCATCTGTGCTCCTCCTCCTTTTTGGAAGATTCCTAGAAGGAGGGGCTGGAACAGGATGAACGGTTTATCCACCTTTAGCAAGAAATATTGCTCATGCAGGACCTGCGGTAGATTTA---ACAATCTTTTCCCTCCATCTTGCTGGAATATCCAGAATTTTAGGAGCAGTAAACTTTATTTCAACTACATTTAATATAAAATCTCCCCAAATAAATTACATACAAGTACCTCTATTTATTTGATCTGTAGGAATTACTGCCGTTCTTCTTTTACTTTCACTTCCTGTTCTTGCTGGT---GCAATTACTATACTGCTTACAGACCGAAATTTTAATACATCATTTTTTGATCCCGCTGGGGGAGGAGACCCTATTTTATACCAACATTTA-------------------------------------------------------------------------------------------------------------------------------------------------------------------------------------------------
>MANNM1434-24|Oxyopsis rubicunda|COI-5P|BOLD:ADU8626|
---------------------------------------ACATTATATTTTATTTTTGGTGCCTGAGCAGGTATACTTGGAACCTCTTTA---AGAATCCTGATTCGAACAGAATTAGGTCAACCAGGATCTTTATTAGGTGAT---GATCAAATTTATAATGTTATTGTAACTGCTCATGCTTTTATTATAATTTTTTTTATAGTTATACCAATTATAATTGGTGGATTTGGTAATTGATTATTACCATTAATA---TTAGGAGCTCCAGATATAGCTTTTCCTCGAATAAATAATATAAGATTTTGACTTCTTCCACCTTCAATTTTATTATTATTAATTAGAAGAATAATTGAAAGAGGAGCAGGAACTGGTTGAACAGTTTATCCACCTCTCTCAGCAAATATAACGCATGCAGGTGCAGCAGTAGATTTA---GTTATTTTTTCCTTACATTTAGCAGGAATATCTAGAATTATAGGAGCTGTAAATTTTATTACAACTATAATTAATATAAAACCTTTATATATAAACCAAACACAAATTCCACTTTTTGTTTGATCAGTAGGTATTACAGCACTTTTATTATTATTATCTTTACCTGTTCTTGCAGGA---GCAATTACTATATTATTAACAGATCGAAATCTTAATACTACTTTTTTTGATCCAGCTGGAGGAGGTGACCCAATCTTATATCAACATCTT-------------------------------------------------------------------------------------------------------------------------------------------------------------------------------------------------
>MANNM1435-24|Photina pilosa|COI-5P|BOLD:ADZ7611|
---------------------------------------ACATTATATTTTATTTTTGGTGCATGAGCAGGAATATTAGGTACATCGTTA---AGTATTTTAATTCGCACAGAATTAGGTCAACCTGGCTCACTAATTGGAGAT---GATCAAATTTATAACGTTATTGTTACAGCTCATGCATTTATCATAATTTTCTTTATAGTAATACCCATTATAATTGGTGGTTTTGGTAATTGATTAGTACCTTTAATA---TTAGGAGCTCCAGATATAGCTTTCCCTCGAATAAATAATATAAGTTTTTGACTTCTACCGCCTTCTATTATTTTATTATTAATTAGAAGAACTGTAGAAAGAGGAGCTGGTACAGGTTGAACTGTTTATCCGCCTCTTTCTGCTAGTATTGCTCATGCAGGACCAGCAGTAGATTTA---ACAATTTTTTCTCTCCATTTAGCAGGAATATCTAGAATTATAGGTGCAGTAAATTTCATTTCAACCATAATTAATATAAAACCTCTATCAATAAACCAAACACAAATACCTTTATTTGTTTGATCTGTAGGAATTACTGCCTTACTTCTTCTTCTCTCCCTTCCTGTTTTAGCTGGA---GCTATTACTATATTATTAACAGATCGTAACTTAAATACATCATTTTTTGATCCTGCTGGAGGAGGAGATCCCATTTTATATCAACATTTA-------------------------------------------------------------------------------------------------------------------------------------------------------------------------------------------------
>MANNM1436-24|Macromantis ovalifolia|COI-5P|BOLD:ACR2897|
---------------------------------------ACATTATACTTTATTTTTGGTGCATGAGCTGGAATATTAGGAACATCATTA---AGAATTTTAATTCGTACAGAATTAGGACAACCTGGATCTCTAATTGGAGAT---GACCAAATTTATAATGTAATTGTTACAGCCCACGCATTTATCATAATTTTTTTTATAGTTATACCTATTATGATTGGAGGATTTGGTAACTGATTAGTCCCTCTAATA---TTAGGAGCACCAGATATAGCATTTCCACGAATAAATAATATAAGATTCTGACTCTTACCACCTTCAATTATTCTTTTATTAATTAGTAGAACCGTAGAAAGAGGTGCAGGAACAGGATGAACAGTCTATCCACCTCTTTCTTCAAATATTGCTCATGCTGGACCAGCCGTAGATTTA---ACTATCTTCTCCTTACATTTAGCAGGAATATCAAGAATTATAGGTGCAGTAAATTTTATTTCAACTATAATTAATATGAAACCAATAATAATAAGTCAAGTACAAACACCTCTATTTGTATGATCTGTAGGAATTACAGCTATTCTCCTTCTACTTTCACTTCCTGTTTTAGCAGGT---GCTATTACTATATTACTAACTGACCGTAATTTAAATACTTCTTTTTTTGATCCAGCAGGAGGAGGAGACCCTATTTTATATCAACACCTA-------------------------------------------------------------------------------------------------------------------------------------------------------------------------------------------------
>MANNM1437-24|Pseudomiopteryx guyanensis|COI-5P|BOLD:AGH8769|
---------------------------------------ACACTTTATTTCATCTTTGGAGCATGGGCAGGAATTATAGGGTCATCATTA---AGAATTATTATCCGAACCGAATTGAGACAATCAAGATCTCTCATAGGAGAT---GATCAAATTTATAACGTTATCGTAACAGCTCATGCATTTATCATAATTTTCTTCATGGTTATACCCATAATAATTGGAGGTTTTGGTAATTGATTAATTCCATTAATA---TTAGGAACTCCTGATATAGCATTTCCACGAATAAATAACATAAGATTTTGACTTTTACCTCCATCATTAATTTTGCTTATTATAAGAAGATTTATTGAAAGAGGTGCAGGAACAGGTTGAACTGTTTATCCTCCTCTTTCAATAAGAATTGCACATGCAGGACCAGCTGTAGACCTA---ACAATTTTCTCTCTTCACTTAGCAGGAATATCAAGAATCATAGGAGCAGTAAATTTTATTACTACAATAATTAACATAAAACCAATTTTTATAACAAATAGACAAGTTCCATTATTTATTTGATCAGTAGGAATCACTGCAATACTTCTTCTTTTATCTTTACCAGTTCTAGCAGGA---GCCATTACCATATTATTAACAGATCGAAATCTAAATACCTCATTTTTTGATCCTACTGGAGGGGGAGATCCAATTTTATATCAACATTTA-------------------------------------------------------------------------------------------------------------------------------------------------------------------------------------------------
>MANNM1439-24|Tithrone roseipennis|COI-5P|BOLD:ADT8150|
---------------------------------------ACATTATATTTTATTTTTGGAGCATGATCTGGTATACTAGGAACATCTTTA---AGAATTTTAATTCGAACAGAATTAGGTCAACCAGGTTCTTTAATTGGGGAT---GATCAAATTTATAATGTTATTGTTACAGCTCACGCTTTTATCATAATTTTTTTTATAGTTATACCAATTTTAATTGGAGGATTTGGAAATTGATTAGTACCTTTAATA---TTAGGAGCACCTGATATAGCATTTCCACGAATGAATAATATAAGATTTTGATTATTACCTCCCTCAATTATTTTATTACTAATTGGAAGTATAGTAGAAAGAGGAGCTGGTACAGGATGAACCGTTTACCCTCCTTTAGCCTCTAGAATTGCTCACGCCGGACCAGCAGTTGATCTA---ACAATTTTTTCACTTCATTTAGCAGGAATATCAAGAATTATAGGAGCAGTAAATTTTATCTCAACTATATTTAATATAAAATCAATTACAATAAATCAAACACAAGTACCTTTATTTGTATGATCAGTAGGTATTACTGCTCTTCTACTATTATTATCTCTACCTGTGTTAGCAGGT---GCAATTACTATACTTTTAACAGACCGAAATTTAAATACCTCTTTTTTTGATCCTGCCGGAGGTGGAGATCCAATTTTATACCAACATTTA-------------------------------------------------------------------------------------------------------------------------------------------------------------------------------------------------
>MANNM1440-24|Choeradodis rhomboidea|COI-5P|BOLD:AGJ7068|
---------------------------------------ACATTATACTTTATTTTTGGTGCTTGAGCAGGAATATTAGGAACATCTCTA---AGTATTTTAATTCGAACAGAATTAGGCCAACCTGGCTCCTTAATTGGAGAT---GACCAAATTTATAATGTTATTGTAACAGCTCATGCTTTTATTATAATCTTTTTCATGGTTATACCCATTATAATTGGAGGATTTGGTAATTGACTAATCCCTTTGATA---TTAGGAGCTCCGGATATAGCTTTTCCTCGAATAAACAATATAAGTTTTTGATTACTTCCTCCTTCAATCCTACTACTACTAATTAGAAGAACTGTAGAAAGAGGAGCCGGAACAGGTTGAACAGTCTATCCTCCTCTTTCAGCAAGAATTGCTCATGCAGGGGCTGCAGTAGACTTA---ACAATCTTTTCCTTACATCTAGCTGGAGCATCTAGTATCATAGGGGCTGTAAATTTCATTACAACTATAATTAACATGAAACCAATTTACATGAACCAAACCCAAATACCTTTATTTGTATGGTCTGTAGGTATTACAGCTCTCTTGCTTTTACTATCCCTACCTGTTCTGGCTGGA---GCAATTACAATATTATTAACTGATCGAAATCTTAACACATCATTTTTCGATCCAGCTGGAGGAGGAGATCCAATCCTTTATCAACATCTA-------------------------------------------------------------------------------------------------------------------------------------------------------------------------------------------------
>MANNM1443-24|Choeradodis rhomboidea|COI-5P|BOLD:AGJ7068|
---------------------------------------ACATTATACTTTATTTTTGGTGCTTGAGCAGGAATATTAGGAACATCTCTA---AGTATTTTAATTCGAACAGAATTAGGCCAACCTGGCTCCTTAATTGGAGAT---GACCAAATTTATAATGTTATTGTAACAGCTCATGCTTTTATTATAATCTTTTTCATGGTTATACCCATTATAATTGGAGGATTTGGTAATTGACTAATCCCTTTGATA---TTAGGAGCTCCGGATATAGCTTTTCCTCGAATAAACAATATAAGTTTTTGATTACTTCCTCCTTCAATCCTACTACTACTAATTAGAAGAACTGTAGAAAGAGGAGCCGGAACAGGTTGAACAGTCTATCCTCCTCTTTCAGCAAGAATTGCTCATGCAGGGGCTGCAGTAGACTTA---ACAATCTTTTCCTTACATCTAGCTGGAGCATCTAGTATCATAGGGGCTGTAAATTTCATTACAACTATAATTAACATGAAACCAATTTACATGAACCAAACCCAAATACCTTTATTTGTATGGTCTGTAGGTATTACAGCTCTCTTGCTTTTACTATCCCTACCTGTTCTGGCTGGA---GCAATTACAATATTATTAACTGATCGAAATCTTAACACATCATTTTTCGATCCAGCTGGAGGAGGAGATCCAATCCTTTATCAACATCTA-------------------------------------------------------------------------------------------------------------------------------------------------------------------------------------------------
>MANNM1446-24|Angela lemoulti|COI-5P|BOLD:ADW3180|
[truncated: 6,642 more chars]
