# Supplementary material for: MANGF: a reference library of DNA barcodes for Mantodea from French Guiana (Insecta, Dictyoptera)
Source: Biodivers Data J. 2025 Apr 9;13:e149486. doi: 10.3897/BDJ.13.e149486 (PMC12004074; doi:10.3897/BDJ.13.e149486)
Supplement: Supplementary material 5 — Pairwise K2P distances within species [file bdj-13-e149486-s005.csv]

Species	ProcessID	Species	ProcessID	Species	K2P
Leptomiopteryx dispar	MANNM1560-24	Leptomiopteryx dispar	MANNM1473-24	Leptomiopteryx dispar	0.24272013
Microphotina viridescens	MANNM853-19	Microphotina viridescens	MANNM844-19	Microphotina viridescens	0.0
Microphotina viridescens	MANNM861-19	Microphotina viridescens	MANNM844-19	Microphotina viridescens	0.0
Microphotina viridescens	MANNM861-19	Microphotina viridescens	MANNM853-19	Microphotina viridescens	0.0
Microphotina viridescens	MANNM874-19	Microphotina viridescens	MANNM844-19	Microphotina viridescens	1.8622626
Microphotina viridescens	MANNM874-19	Microphotina viridescens	MANNM853-19	Microphotina viridescens	1.8622626
Microphotina viridescens	MANNM874-19	Microphotina viridescens	MANNM861-19	Microphotina viridescens	1.8622626
Microphotina viridescens	MANNM912-19	Microphotina viridescens	MANNM844-19	Microphotina viridescens	2.0204918
Microphotina viridescens	MANNM912-19	Microphotina viridescens	MANNM853-19	Microphotina viridescens	2.0204918
Microphotina viridescens	MANNM912-19	Microphotina viridescens	MANNM861-19	Microphotina viridescens	2.0204918
Microphotina viridescens	MANNM912-19	Microphotina viridescens	MANNM874-19	Microphotina viridescens	0.15313807
Microphotina viridescens	MANNM913-19	Microphotina viridescens	MANNM844-19	Microphotina viridescens	2.0204918
Microphotina viridescens	MANNM913-19	Microphotina viridescens	MANNM853-19	Microphotina viridescens	2.0204918
Microphotina viridescens	MANNM913-19	Microphotina viridescens	MANNM861-19	Microphotina viridescens	2.0204918
Microphotina viridescens	MANNM913-19	Microphotina viridescens	MANNM874-19	Microphotina viridescens	0.15313807
Microphotina viridescens	MANNM913-19	Microphotina viridescens	MANNM912-19	Microphotina viridescens	0.0
Microphotina viridescens	MANNM914-19	Microphotina viridescens	MANNM844-19	Microphotina viridescens	2.0204918
Microphotina viridescens	MANNM914-19	Microphotina viridescens	MANNM853-19	Microphotina viridescens	2.0204918
Microphotina viridescens	MANNM914-19	Microphotina viridescens	MANNM861-19	Microphotina viridescens	2.0204918
Microphotina viridescens	MANNM914-19	Microphotina viridescens	MANNM874-19	Microphotina viridescens	0.15313807
Microphotina viridescens	MANNM914-19	Microphotina viridescens	MANNM912-19	Microphotina viridescens	0.0
Microphotina viridescens	MANNM914-19	Microphotina viridescens	MANNM913-19	Microphotina viridescens	0.0
Microphotina viridescens	MANNM961-19	Microphotina viridescens	MANNM844-19	Microphotina viridescens	1.8622626
Microphotina viridescens	MANNM961-19	Microphotina viridescens	MANNM853-19	Microphotina viridescens	1.8622626
Microphotina viridescens	MANNM961-19	Microphotina viridescens	MANNM861-19	Microphotina viridescens	1.8622626
Microphotina viridescens	MANNM961-19	Microphotina viridescens	MANNM874-19	Microphotina viridescens	0.0
Microphotina viridescens	MANNM961-19	Microphotina viridescens	MANNM912-19	Microphotina viridescens	0.15313807
Microphotina viridescens	MANNM961-19	Microphotina viridescens	MANNM913-19	Microphotina viridescens	0.15313807
Microphotina viridescens	MANNM961-19	Microphotina viridescens	MANNM914-19	Microphotina viridescens	0.15313807
Microphotina viridescens	MANNM962-19	Microphotina viridescens	MANNM844-19	Microphotina viridescens	1.8622626
Microphotina viridescens	MANNM962-19	Microphotina viridescens	MANNM853-19	Microphotina viridescens	1.8622626
Microphotina viridescens	MANNM962-19	Microphotina viridescens	MANNM861-19	Microphotina viridescens	1.8622626
Microphotina viridescens	MANNM962-19	Microphotina viridescens	MANNM874-19	Microphotina viridescens	0.0
Microphotina viridescens	MANNM962-19	Microphotina viridescens	MANNM912-19	Microphotina viridescens	0.15313807
Microphotina viridescens	MANNM962-19	Microphotina viridescens	MANNM913-19	Microphotina viridescens	0.15313807
Microphotina viridescens	MANNM962-19	Microphotina viridescens	MANNM914-19	Microphotina viridescens	0.15313807
Microphotina viridescens	MANNM962-19	Microphotina viridescens	MANNM961-19	Microphotina viridescens	0.0
Microphotina viridescens	MANNM963-19	Microphotina viridescens	MANNM844-19	Microphotina viridescens	1.8622626
Microphotina viridescens	MANNM963-19	Microphotina viridescens	MANNM853-19	Microphotina viridescens	1.8622626
Microphotina viridescens	MANNM963-19	Microphotina viridescens	MANNM861-19	Microphotina viridescens	1.8622626
Microphotina viridescens	MANNM963-19	Microphotina viridescens	MANNM874-19	Microphotina viridescens	0.0
Microphotina viridescens	MANNM963-19	Microphotina viridescens	MANNM912-19	Microphotina viridescens	0.15313807
Microphotina viridescens	MANNM963-19	Microphotina viridescens	MANNM913-19	Microphotina viridescens	0.15313807
Microphotina viridescens	MANNM963-19	Microphotina viridescens	MANNM914-19	Microphotina viridescens	0.15313807
Microphotina viridescens	MANNM963-19	Microphotina viridescens	MANNM961-19	Microphotina viridescens	0.0
Microphotina viridescens	MANNM963-19	Microphotina viridescens	MANNM962-19	Microphotina viridescens	0.0
Microphotina viridescens	MANNM1303-23	Microphotina viridescens	MANNM844-19	Microphotina viridescens	1.4441156
Microphotina viridescens	MANNM1303-23	Microphotina viridescens	MANNM853-19	Microphotina viridescens	1.4441156
Microphotina viridescens	MANNM1303-23	Microphotina viridescens	MANNM861-19	Microphotina viridescens	1.4441156
Microphotina viridescens	MANNM1303-23	Microphotina viridescens	MANNM874-19	Microphotina viridescens	1.4493767
Microphotina viridescens	MANNM1303-23	Microphotina viridescens	MANNM912-19	Microphotina viridescens	1.6130431
Microphotina viridescens	MANNM1303-23	Microphotina viridescens	MANNM913-19	Microphotina viridescens	1.6130431
Microphotina viridescens	MANNM1303-23	Microphotina viridescens	MANNM914-19	Microphotina viridescens	1.6130431
Microphotina viridescens	MANNM1303-23	Microphotina viridescens	MANNM961-19	Microphotina viridescens	1.4493767
Microphotina viridescens	MANNM1303-23	Microphotina viridescens	MANNM962-19	Microphotina viridescens	1.4493767
Microphotina viridescens	MANNM1303-23	Microphotina viridescens	MANNM963-19	Microphotina viridescens	1.4493767
Microphotina viridescens	MANNM1304-23	Microphotina viridescens	MANNM844-19	Microphotina viridescens	13.310841
Microphotina viridescens	MANNM1304-23	Microphotina viridescens	MANNM853-19	Microphotina viridescens	13.310841
Microphotina viridescens	MANNM1304-23	Microphotina viridescens	MANNM861-19	Microphotina viridescens	13.310841
Microphotina viridescens	MANNM1304-23	Microphotina viridescens	MANNM874-19	Microphotina viridescens	14.5768585
Microphotina viridescens	MANNM1304-23	Microphotina viridescens	MANNM912-19	Microphotina viridescens	14.5768585
Microphotina viridescens	MANNM1304-23	Microphotina viridescens	MANNM913-19	Microphotina viridescens	14.5768585
Microphotina viridescens	MANNM1304-23	Microphotina viridescens	MANNM914-19	Microphotina viridescens	14.5768585
Microphotina viridescens	MANNM1304-23	Microphotina viridescens	MANNM961-19	Microphotina viridescens	14.5768585
Microphotina viridescens	MANNM1304-23	Microphotina viridescens	MANNM962-19	Microphotina viridescens	14.5768585
Microphotina viridescens	MANNM1304-23	Microphotina viridescens	MANNM963-19	Microphotina viridescens	14.5768585
Microphotina viridescens	MANNM1304-23	Microphotina viridescens	MANNM1303-23	Microphotina viridescens	12.747383
Microphotina viridescens	MANNM1394-24	Microphotina viridescens	MANNM844-19	Microphotina viridescens	1.7045355
Microphotina viridescens	MANNM1394-24	Microphotina viridescens	MANNM853-19	Microphotina viridescens	1.7045355
Microphotina viridescens	MANNM1394-24	Microphotina viridescens	MANNM861-19	Microphotina viridescens	1.7045355
Microphotina viridescens	MANNM1394-24	Microphotina viridescens	MANNM874-19	Microphotina viridescens	0.15313807
Microphotina viridescens	MANNM1394-24	Microphotina viridescens	MANNM912-19	Microphotina viridescens	0.3067496
Microphotina viridescens	MANNM1394-24	Microphotina viridescens	MANNM913-19	Microphotina viridescens	0.3067496
Microphotina viridescens	MANNM1394-24	Microphotina viridescens	MANNM914-19	Microphotina viridescens	0.3067496
Microphotina viridescens	MANNM1394-24	Microphotina viridescens	MANNM961-19	Microphotina viridescens	0.15313807
Microphotina viridescens	MANNM1394-24	Microphotina viridescens	MANNM962-19	Microphotina viridescens	0.15313807
Microphotina viridescens	MANNM1394-24	Microphotina viridescens	MANNM963-19	Microphotina viridescens	0.15313807
Microphotina viridescens	MANNM1394-24	Microphotina viridescens	MANNM1303-23	Microphotina viridescens	1.2862445
Microphotina viridescens	MANNM1394-24	Microphotina viridescens	MANNM1304-23	Microphotina viridescens	13.959567
Microphotina viridescens	MANNM1395-24	Microphotina viridescens	MANNM844-19	Microphotina viridescens	1.7045355
Microphotina viridescens	MANNM1395-24	Microphotina viridescens	MANNM853-19	Microphotina viridescens	1.7045355
Microphotina viridescens	MANNM1395-24	Microphotina viridescens	MANNM861-19	Microphotina viridescens	1.7045355
Microphotina viridescens	MANNM1395-24	Microphotina viridescens	MANNM874-19	Microphotina viridescens	0.15313807
Microphotina viridescens	MANNM1395-24	Microphotina viridescens	MANNM912-19	Microphotina viridescens	0.3067496
Microphotina viridescens	MANNM1395-24	Microphotina viridescens	MANNM913-19	Microphotina viridescens	0.3067496
Microphotina viridescens	MANNM1395-24	Microphotina viridescens	MANNM914-19	Microphotina viridescens	0.3067496
Microphotina viridescens	MANNM1395-24	Microphotina viridescens	MANNM961-19	Microphotina viridescens	0.15313807
Microphotina viridescens	MANNM1395-24	Microphotina viridescens	MANNM962-19	Microphotina viridescens	0.15313807
Microphotina viridescens	MANNM1395-24	Microphotina viridescens	MANNM963-19	Microphotina viridescens	0.15313807
Microphotina viridescens	MANNM1395-24	Microphotina viridescens	MANNM1303-23	Microphotina viridescens	1.2862445
Microphotina viridescens	MANNM1395-24	Microphotina viridescens	MANNM1304-23	Microphotina viridescens	13.959567
Microphotina viridescens	MANNM1395-24	Microphotina viridescens	MANNM1394-24	Microphotina viridescens	0.0
Microphotina viridescens	MANNM1396-24	Microphotina viridescens	MANNM844-19	Microphotina viridescens	1.8622626
Microphotina viridescens	MANNM1396-24	Microphotina viridescens	MANNM853-19	Microphotina viridescens	1.8622626
Microphotina viridescens	MANNM1396-24	Microphotina viridescens	MANNM861-19	Microphotina viridescens	1.8622626
Microphotina viridescens	MANNM1396-24	Microphotina viridescens	MANNM874-19	Microphotina viridescens	0.3067496
Microphotina viridescens	MANNM1396-24	Microphotina viridescens	MANNM912-19	Microphotina viridescens	0.4608315
Microphotina viridescens	MANNM1396-24	Microphotina viridescens	MANNM913-19	Microphotina viridescens	0.4608315
Microphotina viridescens	MANNM1396-24	Microphotina viridescens	MANNM914-19	Microphotina viridescens	0.4608315
Microphotina viridescens	MANNM1396-24	Microphotina viridescens	MANNM961-19	Microphotina viridescens	0.3067496
Microphotina viridescens	MANNM1396-24	Microphotina viridescens	MANNM962-19	Microphotina viridescens	0.3067496
Microphotina viridescens	MANNM1396-24	Microphotina viridescens	MANNM963-19	Microphotina viridescens	0.3067496
Microphotina viridescens	MANNM1396-24	Microphotina viridescens	MANNM1303-23	Microphotina viridescens	1.4493767
Microphotina viridescens	MANNM1396-24	Microphotina viridescens	MANNM1304-23	Microphotina viridescens	13.959567
Microphotina viridescens	MANNM1396-24	Microphotina viridescens	MANNM1394-24	Microphotina viridescens	0.15313807
Microphotina viridescens	MANNM1396-24	Microphotina viridescens	MANNM1395-24	Microphotina viridescens	0.15313807
Microphotina viridescens	MANNM1397-24	Microphotina viridescens	MANNM844-19	Microphotina viridescens	1.8622626
Microphotina viridescens	MANNM1397-24	Microphotina viridescens	MANNM853-19	Microphotina viridescens	1.8622626
Microphotina viridescens	MANNM1397-24	Microphotina viridescens	MANNM861-19	Microphotina viridescens	1.8622626
Microphotina viridescens	MANNM1397-24	Microphotina viridescens	MANNM874-19	Microphotina viridescens	0.3067496
Microphotina viridescens	MANNM1397-24	Microphotina viridescens	MANNM912-19	Microphotina viridescens	0.4608315
Microphotina viridescens	MANNM1397-24	Microphotina viridescens	MANNM913-19	Microphotina viridescens	0.4608315
Microphotina viridescens	MANNM1397-24	Microphotina viridescens	MANNM914-19	Microphotina viridescens	0.4608315
Microphotina viridescens	MANNM1397-24	Microphotina viridescens	MANNM961-19	Microphotina viridescens	0.3067496
Microphotina viridescens	MANNM1397-24	Microphotina viridescens	MANNM962-19	Microphotina viridescens	0.3067496
Microphotina viridescens	MANNM1397-24	Microphotina viridescens	MANNM963-19	Microphotina viridescens	0.3067496
Microphotina viridescens	MANNM1397-24	Microphotina viridescens	MANNM1303-23	Microphotina viridescens	1.4493767
Microphotina viridescens	MANNM1397-24	Microphotina viridescens	MANNM1304-23	Microphotina viridescens	13.959567
Microphotina viridescens	MANNM1397-24	Microphotina viridescens	MANNM1394-24	Microphotina viridescens	0.15313807
Microphotina viridescens	MANNM1397-24	Microphotina viridescens	MANNM1395-24	Microphotina viridescens	0.15313807
Microphotina viridescens	MANNM1397-24	Microphotina viridescens	MANNM1396-24	Microphotina viridescens	0.0
Microphotina viridescens	MANNM1402-24	Microphotina viridescens	MANNM844-19	Microphotina viridescens	1.7045355
Microphotina viridescens	MANNM1402-24	Microphotina viridescens	MANNM853-19	Microphotina viridescens	1.7045355
Microphotina viridescens	MANNM1402-24	Microphotina viridescens	MANNM861-19	Microphotina viridescens	1.7045355
Microphotina viridescens	MANNM1402-24	Microphotina viridescens	MANNM874-19	Microphotina viridescens	0.15313807
Microphotina viridescens	MANNM1402-24	Microphotina viridescens	MANNM912-19	Microphotina viridescens	0.3067496
Microphotina viridescens	MANNM1402-24	Microphotina viridescens	MANNM913-19	Microphotina viridescens	0.3067496
Microphotina viridescens	MANNM1402-24	Microphotina viridescens	MANNM914-19	Microphotina viridescens	0.3067496
Microphotina viridescens	MANNM1402-24	Microphotina viridescens	MANNM961-19	Microphotina viridescens	0.15313807
Microphotina viridescens	MANNM1402-24	Microphotina viridescens	MANNM962-19	Microphotina viridescens	0.15313807
Microphotina viridescens	MANNM1402-24	Microphotina viridescens	MANNM963-19	Microphotina viridescens	0.15313807
Microphotina viridescens	MANNM1402-24	Microphotina viridescens	MANNM1303-23	Microphotina viridescens	1.2862445
Microphotina viridescens	MANNM1402-24	Microphotina viridescens	MANNM1304-23	Microphotina viridescens	13.959567
Microphotina viridescens	MANNM1402-24	Microphotina viridescens	MANNM1394-24	Microphotina viridescens	0.0
Microphotina viridescens	MANNM1402-24	Microphotina viridescens	MANNM1395-24	Microphotina viridescens	0.0
Microphotina viridescens	MANNM1402-24	Microphotina viridescens	MANNM1396-24	Microphotina viridescens	0.15313807
Microphotina viridescens	MANNM1402-24	Microphotina viridescens	MANNM1397-24	Microphotina viridescens	0.15313807
Microphotina viridescens	MANNM1493-24	Microphotina viridescens	MANNM844-19	Microphotina viridescens	2.1792202
Microphotina viridescens	MANNM1493-24	Microphotina viridescens	MANNM853-19	Microphotina viridescens	2.1792202
Microphotina viridescens	MANNM1493-24	Microphotina viridescens	MANNM861-19	Microphotina viridescens	2.1792202
Microphotina viridescens	MANNM1493-24	Microphotina viridescens	MANNM874-19	Microphotina viridescens	1.5529208
Microphotina viridescens	MANNM1493-24	Microphotina viridescens	MANNM912-19	Microphotina viridescens	1.7108973
Microphotina viridescens	MANNM1493-24	Microphotina viridescens	MANNM913-19	Microphotina viridescens	1.7108973
Microphotina viridescens	MANNM1493-24	Microphotina viridescens	MANNM914-19	Microphotina viridescens	1.7108973
Microphotina viridescens	MANNM1493-24	Microphotina viridescens	MANNM961-19	Microphotina viridescens	1.5529208
Microphotina viridescens	MANNM1493-24	Microphotina viridescens	MANNM962-19	Microphotina viridescens	1.5529208
Microphotina viridescens	MANNM1493-24	Microphotina viridescens	MANNM963-19	Microphotina viridescens	1.5529208
Microphotina viridescens	MANNM1493-24	Microphotina viridescens	MANNM1303-23	Microphotina viridescens	1.4493767
Microphotina viridescens	MANNM1493-24	Microphotina viridescens	MANNM1304-23	Microphotina viridescens	13.959567
Microphotina viridescens	MANNM1493-24	Microphotina viridescens	MANNM1394-24	Microphotina viridescens	1.3954387
Microphotina viridescens	MANNM1493-24	Microphotina viridescens	MANNM1395-24	Microphotina viridescens	1.3954387
Microphotina viridescens	MANNM1493-24	Microphotina viridescens	MANNM1396-24	Microphotina viridescens	1.5529208
Microphotina viridescens	MANNM1493-24	Microphotina viridescens	MANNM1397-24	Microphotina viridescens	1.5529208
Microphotina viridescens	MANNM1493-24	Microphotina viridescens	MANNM1402-24	Microphotina viridescens	1.3954387
Microphotina viridescens	MANNM1515-24	Microphotina viridescens	MANNM844-19	Microphotina viridescens	1.713414
Microphotina viridescens	MANNM1515-24	Microphotina viridescens	MANNM853-19	Microphotina viridescens	1.713414
Microphotina viridescens	MANNM1515-24	Microphotina viridescens	MANNM861-19	Microphotina viridescens	1.713414
Microphotina viridescens	MANNM1515-24	Microphotina viridescens	MANNM874-19	Microphotina viridescens	1.9706991
Microphotina viridescens	MANNM1515-24	Microphotina viridescens	MANNM912-19	Microphotina viridescens	2.2225876
Microphotina viridescens	MANNM1515-24	Microphotina viridescens	MANNM913-19	Microphotina viridescens	2.2225876
Microphotina viridescens	MANNM1515-24	Microphotina viridescens	MANNM914-19	Microphotina viridescens	2.2225876
Microphotina viridescens	MANNM1515-24	Microphotina viridescens	MANNM961-19	Microphotina viridescens	1.9706991
Microphotina viridescens	MANNM1515-24	Microphotina viridescens	MANNM962-19	Microphotina viridescens	1.9706991
Microphotina viridescens	MANNM1515-24	Microphotina viridescens	MANNM963-19	Microphotina viridescens	1.9706991
Microphotina viridescens	MANNM1515-24	Microphotina viridescens	MANNM1303-23	Microphotina viridescens	0.25706998
Microphotina viridescens	MANNM1515-24	Microphotina viridescens	MANNM1304-23	Microphotina viridescens	50.0
Microphotina viridescens	MANNM1515-24	Microphotina viridescens	MANNM1394-24	Microphotina viridescens	1.7200699
Microphotina viridescens	MANNM1515-24	Microphotina viridescens	MANNM1395-24	Microphotina viridescens	1.7200699
Microphotina viridescens	MANNM1515-24	Microphotina viridescens	MANNM1396-24	Microphotina viridescens	1.9706991
Microphotina viridescens	MANNM1515-24	Microphotina viridescens	MANNM1397-24	Microphotina viridescens	1.9706991
Microphotina viridescens	MANNM1515-24	Microphotina viridescens	MANNM1402-24	Microphotina viridescens	1.7200699
Microphotina viridescens	MANNM1515-24	Microphotina viridescens	MANNM1493-24	Microphotina viridescens	1.9706991
Dougonyx maculosus	MANNM881-19	Dougonyx maculosus	MANNM748-19	Dougonyx maculosus	4.9577136
Dougonyx maculosus	MANNM1289-23	Dougonyx maculosus	MANNM748-19	Dougonyx maculosus	5.2812448
Dougonyx maculosus	MANNM1289-23	Dougonyx maculosus	MANNM881-19	Dougonyx maculosus	3.8572173
Dougonyx maculosus	MANNM1293-23	Dougonyx maculosus	MANNM748-19	Dougonyx maculosus	5.3063574
Dougonyx maculosus	MANNM1293-23	Dougonyx maculosus	MANNM881-19	Dougonyx maculosus	2.8293443
Dougonyx maculosus	MANNM1293-23	Dougonyx maculosus	MANNM1289-23	Dougonyx maculosus	0.43908066
Dougonyx maculosus	MANNM1295-23	Dougonyx maculosus	MANNM748-19	Dougonyx maculosus	5.5574427
Dougonyx maculosus	MANNM1295-23	Dougonyx maculosus	MANNM881-19	Dougonyx maculosus	2.8237593
Dougonyx maculosus	MANNM1295-23	Dougonyx maculosus	MANNM1289-23	Dougonyx maculosus	0.0
Dougonyx maculosus	MANNM1295-23	Dougonyx maculosus	MANNM1293-23	Dougonyx maculosus	0.21141697
Dougonyx maculosus	MANNM1336-23	Dougonyx maculosus	MANNM748-19	Dougonyx maculosus	5.1334095
Dougonyx maculosus	MANNM1336-23	Dougonyx maculosus	MANNM881-19	Dougonyx maculosus	1.0804656
Dougonyx maculosus	MANNM1336-23	Dougonyx maculosus	MANNM1289-23	Dougonyx maculosus	3.8626451
Dougonyx maculosus	MANNM1336-23	Dougonyx maculosus	MANNM1293-23	Dougonyx maculosus	3.3203495
Dougonyx maculosus	MANNM1336-23	Dougonyx maculosus	MANNM1295-23	Dougonyx maculosus	3.4979272
Dougonyx maculosus	MANNM1416-24	Dougonyx maculosus	MANNM748-19	Dougonyx maculosus	4.9577136
Dougonyx maculosus	MANNM1416-24	Dougonyx maculosus	MANNM881-19	Dougonyx maculosus	1.5488137
Dougonyx maculosus	MANNM1416-24	Dougonyx maculosus	MANNM1289-23	Dougonyx maculosus	4.3300347
Dougonyx maculosus	MANNM1416-24	Dougonyx maculosus	MANNM1293-23	Dougonyx maculosus	3.8081672
Dougonyx maculosus	MANNM1416-24	Dougonyx maculosus	MANNM1295-23	Dougonyx maculosus	3.492692
Dougonyx maculosus	MANNM1416-24	Dougonyx maculosus	MANNM1336-23	Dougonyx maculosus	1.0804656
Dougonyx maculosus	MANNM1417-24	Dougonyx maculosus	MANNM748-19	Dougonyx maculosus	4.9577136
Dougonyx maculosus	MANNM1417-24	Dougonyx maculosus	MANNM881-19	Dougonyx maculosus	1.5488137
Dougonyx maculosus	MANNM1417-24	Dougonyx maculosus	MANNM1289-23	Dougonyx maculosus	4.3300347
Dougonyx maculosus	MANNM1417-24	Dougonyx maculosus	MANNM1293-23	Dougonyx maculosus	3.8081672
Dougonyx maculosus	MANNM1417-24	Dougonyx maculosus	MANNM1295-23	Dougonyx maculosus	3.492692
Dougonyx maculosus	MANNM1417-24	Dougonyx maculosus	MANNM1336-23	Dougonyx maculosus	1.0804656
Dougonyx maculosus	MANNM1417-24	Dougonyx maculosus	MANNM1416-24	Dougonyx maculosus	0.0
Dougonyx maculosus	MANNM1447-24	Dougonyx maculosus	MANNM748-19	Dougonyx maculosus	5.1260653
Dougonyx maculosus	MANNM1447-24	Dougonyx maculosus	MANNM881-19	Dougonyx maculosus	1.3918257
Dougonyx maculosus	MANNM1447-24	Dougonyx maculosus	MANNM1289-23	Dougonyx maculosus	4.3300347
Dougonyx maculosus	MANNM1447-24	Dougonyx maculosus	MANNM1293-23	Dougonyx maculosus	3.6436942
Dougonyx maculosus	MANNM1447-24	Dougonyx maculosus	MANNM1295-23	Dougonyx maculosus	3.7189393
Dougonyx maculosus	MANNM1447-24	Dougonyx maculosus	MANNM1336-23	Dougonyx maculosus	0.9246991
Dougonyx maculosus	MANNM1447-24	Dougonyx maculosus	MANNM1416-24	Dougonyx maculosus	0.3067496
Dougonyx maculosus	MANNM1447-24	Dougonyx maculosus	MANNM1417-24	Dougonyx maculosus	0.3067496
Mantellias pubicornis	MANNM1365-23	Mantellias pubicornis	MANNM1335-23	Mantellias pubicornis	2.022748
Angela purpurascens	MANNM1426-24	Angela purpurascens	MANNM763-19	Angela purpurascens	3.455995
Stagmatoptera supplicaria	MANNM168-14	Stagmatoptera supplicaria	MANNM089-14	Stagmatoptera supplicaria	8.356733
Stagmatoptera supplicaria	MANNM809-19	Stagmatoptera supplicaria	MANNM089-14	Stagmatoptera supplicaria	8.5349865
Stagmatoptera supplicaria	MANNM809-19	Stagmatoptera supplicaria	MANNM168-14	Stagmatoptera supplicaria	0.15313807
Stagmatoptera supplicaria	MANNM823-19	Stagmatoptera supplicaria	MANNM089-14	Stagmatoptera supplicaria	8.356733
Stagmatoptera supplicaria	MANNM823-19	Stagmatoptera supplicaria	MANNM168-14	Stagmatoptera supplicaria	0.0
Stagmatoptera supplicaria	MANNM823-19	Stagmatoptera supplicaria	MANNM809-19	Stagmatoptera supplicaria	0.15313807
Stagmatoptera supplicaria	MANNM824-19	Stagmatoptera supplicaria	MANNM089-14	Stagmatoptera supplicaria	8.356733
Stagmatoptera supplicaria	MANNM824-19	Stagmatoptera supplicaria	MANNM168-14	Stagmatoptera supplicaria	0.0
Stagmatoptera supplicaria	MANNM824-19	Stagmatoptera supplicaria	MANNM809-19	Stagmatoptera supplicaria	0.15313807
Stagmatoptera supplicaria	MANNM824-19	Stagmatoptera supplicaria	MANNM823-19	Stagmatoptera supplicaria	0.0
Stagmatoptera supplicaria	MANNM845-19	Stagmatoptera supplicaria	MANNM089-14	Stagmatoptera supplicaria	8.356733
Stagmatoptera supplicaria	MANNM845-19	Stagmatoptera supplicaria	MANNM168-14	Stagmatoptera supplicaria	0.0
Stagmatoptera supplicaria	MANNM845-19	Stagmatoptera supplicaria	MANNM809-19	Stagmatoptera supplicaria	0.15313807
Stagmatoptera supplicaria	MANNM845-19	Stagmatoptera supplicaria	MANNM823-19	Stagmatoptera supplicaria	0.0
Stagmatoptera supplicaria	MANNM845-19	Stagmatoptera supplicaria	MANNM824-19	Stagmatoptera supplicaria	0.0
Stagmatoptera supplicaria	MANNM871-19	Stagmatoptera supplicaria	MANNM089-14	Stagmatoptera supplicaria	8.356733
Stagmatoptera supplicaria	MANNM871-19	Stagmatoptera supplicaria	MANNM168-14	Stagmatoptera supplicaria	0.0
Stagmatoptera supplicaria	MANNM871-19	Stagmatoptera supplicaria	MANNM809-19	Stagmatoptera supplicaria	0.15313807
Stagmatoptera supplicaria	MANNM871-19	Stagmatoptera supplicaria	MANNM823-19	Stagmatoptera supplicaria	0.0
Stagmatoptera supplicaria	MANNM871-19	Stagmatoptera supplicaria	MANNM824-19	Stagmatoptera supplicaria	0.0
Stagmatoptera supplicaria	MANNM871-19	Stagmatoptera supplicaria	MANNM845-19	Stagmatoptera supplicaria	0.0
Stagmatoptera supplicaria	MANNM903-19	Stagmatoptera supplicaria	MANNM089-14	Stagmatoptera supplicaria	8.5349865
Stagmatoptera supplicaria	MANNM903-19	Stagmatoptera supplicaria	MANNM168-14	Stagmatoptera supplicaria	0.15313807
Stagmatoptera supplicaria	MANNM903-19	Stagmatoptera supplicaria	MANNM809-19	Stagmatoptera supplicaria	0.3067496
Stagmatoptera supplicaria	MANNM903-19	Stagmatoptera supplicaria	MANNM823-19	Stagmatoptera supplicaria	0.15313807
Stagmatoptera supplicaria	MANNM903-19	Stagmatoptera supplicaria	MANNM824-19	Stagmatoptera supplicaria	0.15313807
Stagmatoptera supplicaria	MANNM903-19	Stagmatoptera supplicaria	MANNM845-19	Stagmatoptera supplicaria	0.15313807
Stagmatoptera supplicaria	MANNM903-19	Stagmatoptera supplicaria	MANNM871-19	Stagmatoptera supplicaria	0.15313807
Stagmatoptera supplicaria	MANNM957-19	Stagmatoptera supplicaria	MANNM089-14	Stagmatoptera supplicaria	2.2887526
Stagmatoptera supplicaria	MANNM957-19	Stagmatoptera supplicaria	MANNM168-14	Stagmatoptera supplicaria	7.4823985
Stagmatoptera supplicaria	MANNM957-19	Stagmatoptera supplicaria	MANNM809-19	Stagmatoptera supplicaria	7.6655498
Stagmatoptera supplicaria	MANNM957-19	Stagmatoptera supplicaria	MANNM823-19	Stagmatoptera supplicaria	7.4823985
Stagmatoptera supplicaria	MANNM957-19	Stagmatoptera supplicaria	MANNM824-19	Stagmatoptera supplicaria	7.4823985
Stagmatoptera supplicaria	MANNM957-19	Stagmatoptera supplicaria	MANNM845-19	Stagmatoptera supplicaria	7.4823985
Stagmatoptera supplicaria	MANNM957-19	Stagmatoptera supplicaria	MANNM871-19	Stagmatoptera supplicaria	7.4823985
Stagmatoptera supplicaria	MANNM957-19	Stagmatoptera supplicaria	MANNM903-19	Stagmatoptera supplicaria	7.6655498
Heterovates pardalina	MANNM1339-23	Heterovates pardalina	MANNM752-19	Heterovates pardalina	0.30645275
Heterovates pardalina	MANNM1388-24	Heterovates pardalina	MANNM752-19	Heterovates pardalina	0.0
Heterovates pardalina	MANNM1388-24	Heterovates pardalina	MANNM1339-23	Heterovates pardalina	0.30645275
Heterovates pardalina	MANNM1389-24	Heterovates pardalina	MANNM752-19	Heterovates pardalina	0.0
Heterovates pardalina	MANNM1389-24	Heterovates pardalina	MANNM1339-23	Heterovates pardalina	0.30645275
Heterovates pardalina	MANNM1389-24	Heterovates pardalina	MANNM1388-24	Heterovates pardalina	0.0
Heterovates pardalina	MANNM1398-24	Heterovates pardalina	MANNM752-19	Heterovates pardalina	0.15308127
Heterovates pardalina	MANNM1398-24	Heterovates pardalina	MANNM1339-23	Heterovates pardalina	0.15313807
Heterovates pardalina	MANNM1398-24	Heterovates pardalina	MANNM1388-24	Heterovates pardalina	0.15308127
Heterovates pardalina	MANNM1398-24	Heterovates pardalina	MANNM1389-24	Heterovates pardalina	0.15308127
Heterovates pardalina	MANNM1409-24	Heterovates pardalina	MANNM752-19	Heterovates pardalina	4.610833
Heterovates pardalina	MANNM1409-24	Heterovates pardalina	MANNM1339-23	Heterovates pardalina	4.284356
Heterovates pardalina	MANNM1409-24	Heterovates pardalina	MANNM1388-24	Heterovates pardalina	4.610833
Heterovates pardalina	MANNM1409-24	Heterovates pardalina	MANNM1389-24	Heterovates pardalina	4.610833
Heterovates pardalina	MANNM1409-24	Heterovates pardalina	MANNM1398-24	Heterovates pardalina	4.4501915
Heterovates pardalina	MANNM1527-24	Heterovates pardalina	MANNM752-19	Heterovates pardalina	0.15308127
Heterovates pardalina	MANNM1527-24	Heterovates pardalina	MANNM1339-23	Heterovates pardalina	0.15313807
Heterovates pardalina	MANNM1527-24	Heterovates pardalina	MANNM1388-24	Heterovates pardalina	0.15308127
Heterovates pardalina	MANNM1527-24	Heterovates pardalina	MANNM1389-24	Heterovates pardalina	0.15308127
Heterovates pardalina	MANNM1527-24	Heterovates pardalina	MANNM1398-24	Heterovates pardalina	0.0
Heterovates pardalina	MANNM1527-24	Heterovates pardalina	MANNM1409-24	Heterovates pardalina	4.4501915
Raptrix perspicua	MANNM125-14	Raptrix perspicua	MANNM123-14	Raptrix perspicua	0.0
Raptrix perspicua	MANNM358-14	Raptrix perspicua	MANNM123-14	Raptrix perspicua	0.61539274
Raptrix perspicua	MANNM358-14	Raptrix perspicua	MANNM125-14	Raptrix perspicua	0.61539274
Raptrix perspicua	MANNM756-19	Raptrix perspicua	MANNM123-14	Raptrix perspicua	0.61539274
Raptrix perspicua	MANNM756-19	Raptrix perspicua	MANNM125-14	Raptrix perspicua	0.61539274
Raptrix perspicua	MANNM756-19	Raptrix perspicua	MANNM358-14	Raptrix perspicua	0.61539274
Raptrix perspicua	MANNM774-19	Raptrix perspicua	MANNM123-14	Raptrix perspicua	2.5012236
Raptrix perspicua	MANNM774-19	Raptrix perspicua	MANNM125-14	Raptrix perspicua	2.5012236
Raptrix perspicua	MANNM774-19	Raptrix perspicua	MANNM358-14	Raptrix perspicua	2.5012236
Raptrix perspicua	MANNM774-19	Raptrix perspicua	MANNM756-19	Raptrix perspicua	1.8642701
Raptrix perspicua	MANNM775-19	Raptrix perspicua	MANNM123-14	Raptrix perspicua	2.5012236
Raptrix perspicua	MANNM775-19	Raptrix perspicua	MANNM125-14	Raptrix perspicua	2.5012236
Raptrix perspicua	MANNM775-19	Raptrix perspicua	MANNM358-14	Raptrix perspicua	2.5012236
Raptrix perspicua	MANNM775-19	Raptrix perspicua	MANNM756-19	Raptrix perspicua	1.8642701
Raptrix perspicua	MANNM775-19	Raptrix perspicua	MANNM774-19	Raptrix perspicua	0.0
Raptrix perspicua	MANNM776-19	Raptrix perspicua	MANNM123-14	Raptrix perspicua	2.6584613
Raptrix perspicua	MANNM776-19	Raptrix perspicua	MANNM125-14	Raptrix perspicua	2.6584613
Raptrix perspicua	MANNM776-19	Raptrix perspicua	MANNM358-14	Raptrix perspicua	2.6584613
Raptrix perspicua	MANNM776-19	Raptrix perspicua	MANNM756-19	Raptrix perspicua	2.0204918
Raptrix perspicua	MANNM776-19	Raptrix perspicua	MANNM774-19	Raptrix perspicua	0.15308127
Raptrix perspicua	MANNM776-19	Raptrix perspicua	MANNM775-19	Raptrix perspicua	0.15308127
Raptrix perspicua	MANNM793-19	Raptrix perspicua	MANNM123-14	Raptrix perspicua	0.61539274
Raptrix perspicua	MANNM793-19	Raptrix perspicua	MANNM125-14	Raptrix perspicua	0.61539274
Raptrix perspicua	MANNM793-19	Raptrix perspicua	MANNM358-14	Raptrix perspicua	0.61539274
Raptrix perspicua	MANNM793-19	Raptrix perspicua	MANNM756-19	Raptrix perspicua	0.0
Raptrix perspicua	MANNM793-19	Raptrix perspicua	MANNM774-19	Raptrix perspicua	1.8642701
Raptrix perspicua	MANNM793-19	Raptrix perspicua	MANNM775-19	Raptrix perspicua	1.8642701
Raptrix perspicua	MANNM793-19	Raptrix perspicua	MANNM776-19	Raptrix perspicua	2.0204918
Raptrix perspicua	MANNM817-19	Raptrix perspicua	MANNM123-14	Raptrix perspicua	0.61539274
Raptrix perspicua	MANNM817-19	Raptrix perspicua	MANNM125-14	Raptrix perspicua	0.61539274
Raptrix perspicua	MANNM817-19	Raptrix perspicua	MANNM358-14	Raptrix perspicua	0.61539274
Raptrix perspicua	MANNM817-19	Raptrix perspicua	MANNM756-19	Raptrix perspicua	0.3067496
Raptrix perspicua	MANNM817-19	Raptrix perspicua	MANNM774-19	Raptrix perspicua	1.8642701
Raptrix perspicua	MANNM817-19	Raptrix perspicua	MANNM775-19	Raptrix perspicua	1.8642701
Raptrix perspicua	MANNM817-19	Raptrix perspicua	MANNM776-19	Raptrix perspicua	2.0204918
Raptrix perspicua	MANNM817-19	Raptrix perspicua	MANNM793-19	Raptrix perspicua	0.3067496
Raptrix perspicua	MANNM818-19	Raptrix perspicua	MANNM123-14	Raptrix perspicua	0.61539274
Raptrix perspicua	MANNM818-19	Raptrix perspicua	MANNM125-14	Raptrix perspicua	0.61539274
Raptrix perspicua	MANNM818-19	Raptrix perspicua	MANNM358-14	Raptrix perspicua	0.61539274
Raptrix perspicua	MANNM818-19	Raptrix perspicua	MANNM756-19	Raptrix perspicua	0.3067496
Raptrix perspicua	MANNM818-19	Raptrix perspicua	MANNM774-19	Raptrix perspicua	1.8642701
Raptrix perspicua	MANNM818-19	Raptrix perspicua	MANNM775-19	Raptrix perspicua	1.8642701
Raptrix perspicua	MANNM818-19	Raptrix perspicua	MANNM776-19	Raptrix perspicua	2.0204918
Raptrix perspicua	MANNM818-19	Raptrix perspicua	MANNM793-19	Raptrix perspicua	0.3067496
Raptrix perspicua	MANNM818-19	Raptrix perspicua	MANNM817-19	Raptrix perspicua	0.0
Raptrix perspicua	MANNM827-19	Raptrix perspicua	MANNM123-14	Raptrix perspicua	0.77043015
Raptrix perspicua	MANNM827-19	Raptrix perspicua	MANNM125-14	Raptrix perspicua	0.77043015
Raptrix perspicua	MANNM827-19	Raptrix perspicua	MANNM358-14	Raptrix perspicua	0.77043015
Raptrix perspicua	MANNM827-19	Raptrix perspicua	MANNM756-19	Raptrix perspicua	0.4608315
Raptrix perspicua	MANNM827-19	Raptrix perspicua	MANNM774-19	Raptrix perspicua	2.022748
Raptrix perspicua	MANNM827-19	Raptrix perspicua	MANNM775-19	Raptrix perspicua	2.022748
Raptrix perspicua	MANNM827-19	Raptrix perspicua	MANNM776-19	Raptrix perspicua	2.1792202
Raptrix perspicua	MANNM827-19	Raptrix perspicua	MANNM793-19	Raptrix perspicua	0.4608315
Raptrix perspicua	MANNM827-19	Raptrix perspicua	MANNM817-19	Raptrix perspicua	0.15313807
Raptrix perspicua	MANNM827-19	Raptrix perspicua	MANNM818-19	Raptrix perspicua	0.15313807
Raptrix perspicua	MANNM837-19	Raptrix perspicua	MANNM123-14	Raptrix perspicua	0.61539274
Raptrix perspicua	MANNM837-19	Raptrix perspicua	MANNM125-14	Raptrix perspicua	0.61539274
Raptrix perspicua	MANNM837-19	Raptrix perspicua	MANNM358-14	Raptrix perspicua	0.61539274
Raptrix perspicua	MANNM837-19	Raptrix perspicua	MANNM756-19	Raptrix perspicua	0.3067496
Raptrix perspicua	MANNM837-19	Raptrix perspicua	MANNM774-19	Raptrix perspicua	1.8642701
Raptrix perspicua	MANNM837-19	Raptrix perspicua	MANNM775-19	Raptrix perspicua	1.8642701
Raptrix perspicua	MANNM837-19	Raptrix perspicua	MANNM776-19	Raptrix perspicua	2.0204918
Raptrix perspicua	MANNM837-19	Raptrix perspicua	MANNM793-19	Raptrix perspicua	0.3067496
Raptrix perspicua	MANNM837-19	Raptrix perspicua	MANNM817-19	Raptrix perspicua	0.0
Raptrix perspicua	MANNM837-19	Raptrix perspicua	MANNM818-19	Raptrix perspicua	0.0
Raptrix perspicua	MANNM837-19	Raptrix perspicua	MANNM827-19	Raptrix perspicua	0.15313807
Raptrix perspicua	MANNM846-19	Raptrix perspicua	MANNM123-14	Raptrix perspicua	0.61539274
Raptrix perspicua	MANNM846-19	Raptrix perspicua	MANNM125-14	Raptrix perspicua	0.61539274
Raptrix perspicua	MANNM846-19	Raptrix perspicua	MANNM358-14	Raptrix perspicua	0.61539274
Raptrix perspicua	MANNM846-19	Raptrix perspicua	MANNM756-19	Raptrix perspicua	0.3067496
Raptrix perspicua	MANNM846-19	Raptrix perspicua	MANNM774-19	Raptrix perspicua	1.8642701
Raptrix perspicua	MANNM846-19	Raptrix perspicua	MANNM775-19	Raptrix perspicua	1.8642701
Raptrix perspicua	MANNM846-19	Raptrix perspicua	MANNM776-19	Raptrix perspicua	2.0204918
Raptrix perspicua	MANNM846-19	Raptrix perspicua	MANNM793-19	Raptrix perspicua	0.3067496
Raptrix perspicua	MANNM846-19	Raptrix perspicua	MANNM817-19	Raptrix perspicua	0.0
Raptrix perspicua	MANNM846-19	Raptrix perspicua	MANNM818-19	Raptrix perspicua	0.0
Raptrix perspicua	MANNM846-19	Raptrix perspicua	MANNM827-19	Raptrix perspicua	0.15313807
Raptrix perspicua	MANNM846-19	Raptrix perspicua	MANNM837-19	Raptrix perspicua	0.0
Raptrix perspicua	MANNM854-19	Raptrix perspicua	MANNM123-14	Raptrix perspicua	0.61539274
Raptrix perspicua	MANNM854-19	Raptrix perspicua	MANNM125-14	Raptrix perspicua	0.61539274
Raptrix perspicua	MANNM854-19	Raptrix perspicua	MANNM358-14	Raptrix perspicua	0.61539274
Raptrix perspicua	MANNM854-19	Raptrix perspicua	MANNM756-19	Raptrix perspicua	0.3067496
Raptrix perspicua	MANNM854-19	Raptrix perspicua	MANNM774-19	Raptrix perspicua	1.8642701
Raptrix perspicua	MANNM854-19	Raptrix perspicua	MANNM775-19	Raptrix perspicua	1.8642701
Raptrix perspicua	MANNM854-19	Raptrix perspicua	MANNM776-19	Raptrix perspicua	2.0204918
Raptrix perspicua	MANNM854-19	Raptrix perspicua	MANNM793-19	Raptrix perspicua	0.3067496
Raptrix perspicua	MANNM854-19	Raptrix perspicua	MANNM817-19	Raptrix perspicua	0.0
Raptrix perspicua	MANNM854-19	Raptrix perspicua	MANNM818-19	Raptrix perspicua	0.0
Raptrix perspicua	MANNM854-19	Raptrix perspicua	MANNM827-19	Raptrix perspicua	0.15313807
Raptrix perspicua	MANNM854-19	Raptrix perspicua	MANNM837-19	Raptrix perspicua	0.0
Raptrix perspicua	MANNM854-19	Raptrix perspicua	MANNM846-19	Raptrix perspicua	0.0
Macromusonia major	MANNM736-19	Macromusonia major	MANNM353-14	Macromusonia major	0.0
Macromusonia major	MANNM798-19	Macromusonia major	MANNM353-14	Macromusonia major	4.776363
Macromusonia major	MANNM798-19	Macromusonia major	MANNM736-19	Macromusonia major	4.776363
Macromusonia major	MANNM923-19	Macromusonia major	MANNM353-14	Macromusonia major	5.3503957
Macromusonia major	MANNM923-19	Macromusonia major	MANNM736-19	Macromusonia major	5.3503957
Macromusonia major	MANNM923-19	Macromusonia major	MANNM798-19	Macromusonia major	1.8435731
Macromusonia major	MANNM1405-24	Macromusonia major	MANNM353-14	Macromusonia major	4.2899246
Macromusonia major	MANNM1405-24	Macromusonia major	MANNM736-19	Macromusonia major	4.2899246
Macromusonia major	MANNM1405-24	Macromusonia major	MANNM798-19	Macromusonia major	1.4402875
Macromusonia major	MANNM1405-24	Macromusonia major	MANNM923-19	Macromusonia major	2.1114683
Macromusonia major	MANNM1406-24	Macromusonia major	MANNM353-14	Macromusonia major	2.1817327
Macromusonia major	MANNM1406-24	Macromusonia major	MANNM736-19	Macromusonia major	2.1817327
Macromusonia major	MANNM1406-24	Macromusonia major	MANNM798-19	Macromusonia major	5.6325436
Macromusonia major	MANNM1406-24	Macromusonia major	MANNM923-19	Macromusonia major	5.689151
Macromusonia major	MANNM1406-24	Macromusonia major	MANNM1405-24	Macromusonia major	4.444722
Macromusonia major	MANNM1407-24	Macromusonia major	MANNM353-14	Macromusonia major	4.599762
Macromusonia major	MANNM1407-24	Macromusonia major	MANNM736-19	Macromusonia major	4.599762
Macromusonia major	MANNM1407-24	Macromusonia major	MANNM798-19	Macromusonia major	1.248069
Macromusonia major	MANNM1407-24	Macromusonia major	MANNM923-19	Macromusonia major	1.61039
Macromusonia major	MANNM1407-24	Macromusonia major	MANNM1405-24	Macromusonia major	0.17667894
Macromusonia major	MANNM1407-24	Macromusonia major	MANNM1406-24	Macromusonia major	4.778019
Photina ovata	MANNM814-19	Photina ovata	MANNM199-14	Photina ovata	1.7108973
Photina ovata	MANNM815-19	Photina ovata	MANNM199-14	Photina ovata	1.7108973
Photina ovata	MANNM815-19	Photina ovata	MANNM814-19	Photina ovata	0.0
Photina ovata	MANNM833-19	Photina ovata	MANNM199-14	Photina ovata	1.7108973
Photina ovata	MANNM833-19	Photina ovata	MANNM814-19	Photina ovata	0.0
Photina ovata	MANNM833-19	Photina ovata	MANNM815-19	Photina ovata	0.0
Photina ovata	MANNM856-19	Photina ovata	MANNM199-14	Photina ovata	1.8693777
Photina ovata	MANNM856-19	Photina ovata	MANNM814-19	Photina ovata	0.15313807
Photina ovata	MANNM856-19	Photina ovata	MANNM815-19	Photina ovata	0.15313807
Photina ovata	MANNM856-19	Photina ovata	MANNM833-19	Photina ovata	0.15313807
Photina ovata	MANNM1302-23	Photina ovata	MANNM199-14	Photina ovata	1.8693777
Photina ovata	MANNM1302-23	Photina ovata	MANNM814-19	Photina ovata	0.15313807
Photina ovata	MANNM1302-23	Photina ovata	MANNM815-19	Photina ovata	0.15313807
Photina ovata	MANNM1302-23	Photina ovata	MANNM833-19	Photina ovata	0.15313807
Photina ovata	MANNM1302-23	Photina ovata	MANNM856-19	Photina ovata	0.3067496
Photina ovata	MANNM1305-23	Photina ovata	MANNM199-14	Photina ovata	2.344357
Photina ovata	MANNM1305-23	Photina ovata	MANNM814-19	Photina ovata	2.1846092
Photina ovata	MANNM1305-23	Photina ovata	MANNM815-19	Photina ovata	2.1846092
Photina ovata	MANNM1305-23	Photina ovata	MANNM833-19	Photina ovata	2.1846092
Photina ovata	MANNM1305-23	Photina ovata	MANNM856-19	Photina ovata	2.344357
Photina ovata	MANNM1305-23	Photina ovata	MANNM1302-23	Photina ovata	2.344357
Photina ovata	MANNM1482-24	Photina ovata	MANNM199-14	Photina ovata	5.28086
Photina ovata	MANNM1482-24	Photina ovata	MANNM814-19	Photina ovata	5.1125126
Photina ovata	MANNM1482-24	Photina ovata	MANNM815-19	Photina ovata	5.1125126
Photina ovata	MANNM1482-24	Photina ovata	MANNM833-19	Photina ovata	5.1125126
Photina ovata	MANNM1482-24	Photina ovata	MANNM856-19	Photina ovata	5.28086
Photina ovata	MANNM1482-24	Photina ovata	MANNM1302-23	Photina ovata	5.28086
Photina ovata	MANNM1482-24	Photina ovata	MANNM1305-23	Photina ovata	4.938804
Photina ovata	MANNM1507-24	Photina ovata	MANNM199-14	Photina ovata	0.0
Photina ovata	MANNM1507-24	Photina ovata	MANNM814-19	Photina ovata	1.7108973
Photina ovata	MANNM1507-24	Photina ovata	MANNM815-19	Photina ovata	1.7108973
Photina ovata	MANNM1507-24	Photina ovata	MANNM833-19	Photina ovata	1.7108973
Photina ovata	MANNM1507-24	Photina ovata	MANNM856-19	Photina ovata	1.8693777
Photina ovata	MANNM1507-24	Photina ovata	MANNM1302-23	Photina ovata	1.8693777
Photina ovata	MANNM1507-24	Photina ovata	MANNM1305-23	Photina ovata	2.344357
Photina ovata	MANNM1507-24	Photina ovata	MANNM1482-24	Photina ovata	5.28086
Photina ovata	MANNM1508-24	Photina ovata	MANNM199-14	Photina ovata	2.1846092
Photina ovata	MANNM1508-24	Photina ovata	MANNM814-19	Photina ovata	2.0253766
Photina ovata	MANNM1508-24	Photina ovata	MANNM815-19	Photina ovata	2.0253766
Photina ovata	MANNM1508-24	Photina ovata	MANNM833-19	Photina ovata	2.0253766
Photina ovata	MANNM1508-24	Photina ovata	MANNM856-19	Photina ovata	2.1846092
Photina ovata	MANNM1508-24	Photina ovata	MANNM1302-23	Photina ovata	2.1846092
Photina ovata	MANNM1508-24	Photina ovata	MANNM1305-23	Photina ovata	0.4608315
Photina ovata	MANNM1508-24	Photina ovata	MANNM1482-24	Photina ovata	5.106307
Photina ovata	MANNM1508-24	Photina ovata	MANNM1507-24	Photina ovata	2.1846092
Photina ovata	MANNM1531-24	Photina ovata	MANNM199-14	Photina ovata	2.5046105
Photina ovata	MANNM1531-24	Photina ovata	MANNM814-19	Photina ovata	2.344357
Photina ovata	MANNM1531-24	Photina ovata	MANNM815-19	Photina ovata	2.344357
Photina ovata	MANNM1531-24	Photina ovata	MANNM833-19	Photina ovata	2.344357
Photina ovata	MANNM1531-24	Photina ovata	MANNM856-19	Photina ovata	2.5046105
Photina ovata	MANNM1531-24	Photina ovata	MANNM1302-23	Photina ovata	2.5046105
Photina ovata	MANNM1531-24	Photina ovata	MANNM1305-23	Photina ovata	0.15313807
Photina ovata	MANNM1531-24	Photina ovata	MANNM1482-24	Photina ovata	5.106307
Photina ovata	MANNM1531-24	Photina ovata	MANNM1507-24	Photina ovata	2.5046105
Photina ovata	MANNM1531-24	Photina ovata	MANNM1508-24	Photina ovata	0.61539274
Vates lobata	MANNM196-14	Vates lobata	MANNM102-14	Vates lobata	0.15313807
Vates lobata	MANNM354-14	Vates lobata	MANNM102-14	Vates lobata	0.77043015
Vates lobata	MANNM354-14	Vates lobata	MANNM196-14	Vates lobata	0.61539274
Vates lobata	MANNM757-19	Vates lobata	MANNM102-14	Vates lobata	0.77043015
Vates lobata	MANNM757-19	Vates lobata	MANNM196-14	Vates lobata	0.61539274
Vates lobata	MANNM757-19	Vates lobata	MANNM354-14	Vates lobata	0.0
Vates lobata	MANNM795-19	Vates lobata	MANNM102-14	Vates lobata	0.15313807
Vates lobata	MANNM795-19	Vates lobata	MANNM196-14	Vates lobata	0.0
Vates lobata	MANNM795-19	Vates lobata	MANNM354-14	Vates lobata	0.61539274
Vates lobata	MANNM795-19	Vates lobata	MANNM757-19	Vates lobata	0.61539274
Vates lobata	MANNM811-19	Vates lobata	MANNM102-14	Vates lobata	0.9259529
Vates lobata	MANNM811-19	Vates lobata	MANNM196-14	Vates lobata	0.77043015
Vates lobata	MANNM811-19	Vates lobata	MANNM354-14	Vates lobata	1.0819578
Vates lobata	MANNM811-19	Vates lobata	MANNM757-19	Vates lobata	1.0819578
Vates lobata	MANNM811-19	Vates lobata	MANNM795-19	Vates lobata	0.77043015
Vates lobata	MANNM825-19	Vates lobata	MANNM102-14	Vates lobata	1.0819578
Vates lobata	MANNM825-19	Vates lobata	MANNM196-14	Vates lobata	0.9259529
Vates lobata	MANNM825-19	Vates lobata	MANNM354-14	Vates lobata	1.2384541
Vates lobata	MANNM825-19	Vates lobata	MANNM757-19	Vates lobata	1.2384541
Vates lobata	MANNM825-19	Vates lobata	MANNM795-19	Vates lobata	0.9259529
Vates lobata	MANNM825-19	Vates lobata	MANNM811-19	Vates lobata	0.15313807
Vates lobata	MANNM832-19	Vates lobata	MANNM102-14	Vates lobata	0.9259529
Vates lobata	MANNM832-19	Vates lobata	MANNM196-14	Vates lobata	0.77043015
Vates lobata	MANNM832-19	Vates lobata	MANNM354-14	Vates lobata	1.0819578
Vates lobata	MANNM832-19	Vates lobata	MANNM757-19	Vates lobata	1.0819578
Vates lobata	MANNM832-19	Vates lobata	MANNM795-19	Vates lobata	0.77043015
Vates lobata	MANNM832-19	Vates lobata	MANNM811-19	Vates lobata	0.0
Vates lobata	MANNM832-19	Vates lobata	MANNM825-19	Vates lobata	0.15313807
Vates lobata	MANNM840-19	Vates lobata	MANNM102-14	Vates lobata	1.2384541
Vates lobata	MANNM840-19	Vates lobata	MANNM196-14	Vates lobata	1.0819578
Vates lobata	MANNM840-19	Vates lobata	MANNM354-14	Vates lobata	1.0819578
Vates lobata	MANNM840-19	Vates lobata	MANNM757-19	Vates lobata	1.0819578
Vates lobata	MANNM840-19	Vates lobata	MANNM795-19	Vates lobata	1.0819578
Vates lobata	MANNM840-19	Vates lobata	MANNM811-19	Vates lobata	0.61539274
Vates lobata	MANNM840-19	Vates lobata	MANNM825-19	Vates lobata	0.77043015
Vates lobata	MANNM840-19	Vates lobata	MANNM832-19	Vates lobata	0.61539274
Vates lobata	MANNM841-19	Vates lobata	MANNM102-14	Vates lobata	1.0819578
Vates lobata	MANNM841-19	Vates lobata	MANNM196-14	Vates lobata	0.9259529
Vates lobata	MANNM841-19	Vates lobata	MANNM354-14	Vates lobata	1.2384541
Vates lobata	MANNM841-19	Vates lobata	MANNM757-19	Vates lobata	1.2384541
Vates lobata	MANNM841-19	Vates lobata	MANNM795-19	Vates lobata	0.9259529
Vates lobata	MANNM841-19	Vates lobata	MANNM811-19	Vates lobata	0.15313807
Vates lobata	MANNM841-19	Vates lobata	MANNM825-19	Vates lobata	0.0
Vates lobata	MANNM841-19	Vates lobata	MANNM832-19	Vates lobata	0.15313807
Vates lobata	MANNM841-19	Vates lobata	MANNM840-19	Vates lobata	0.77043015
Callivates stephanei	MANNM928-19	Callivates stephanei	MANNM918-19	Callivates stephanei	0.30645275
Callivates stephanei	MANNM1392-24	Callivates stephanei	MANNM918-19	Callivates stephanei	0.15313807
Callivates stephanei	MANNM1392-24	Callivates stephanei	MANNM928-19	Callivates stephanei	0.15308127
Callivates stephanei	MANNM1533-24	Callivates stephanei	MANNM918-19	Callivates stephanei	0.30645275
Callivates stephanei	MANNM1533-24	Callivates stephanei	MANNM928-19	Callivates stephanei	0.0
Callivates stephanei	MANNM1533-24	Callivates stephanei	MANNM1392-24	Callivates stephanei	0.15308127
Angela fulgida	MANNM355-14	Angela fulgida	MANNM193-14	Angela fulgida	0.4608315
Angela fulgida	MANNM828-19	Angela fulgida	MANNM193-14	Angela fulgida	0.61539274
Angela fulgida	MANNM828-19	Angela fulgida	MANNM355-14	Angela fulgida	1.0819578
Angela fulgida	MANNM829-19	Angela fulgida	MANNM193-14	Angela fulgida	0.7694224
Angela fulgida	MANNM829-19	Angela fulgida	MANNM355-14	Angela fulgida	1.2367128
Angela fulgida	MANNM829-19	Angela fulgida	MANNM828-19	Angela fulgida	0.15308127
Angela fulgida	MANNM830-19	Angela fulgida	MANNM193-14	Angela fulgida	0.4608315
Angela fulgida	MANNM830-19	Angela fulgida	MANNM355-14	Angela fulgida	0.9259529
Angela fulgida	MANNM830-19	Angela fulgida	MANNM828-19	Angela fulgida	0.15313807
Angela fulgida	MANNM830-19	Angela fulgida	MANNM829-19	Angela fulgida	0.30645275
Angela fulgida	MANNM831-19	Angela fulgida	MANNM193-14	Angela fulgida	0.61539274
Angela fulgida	MANNM831-19	Angela fulgida	MANNM355-14	Angela fulgida	1.0819578
Angela fulgida	MANNM831-19	Angela fulgida	MANNM828-19	Angela fulgida	0.0
Angela fulgida	MANNM831-19	Angela fulgida	MANNM829-19	Angela fulgida	0.15308127
Angela fulgida	MANNM831-19	Angela fulgida	MANNM830-19	Angela fulgida	0.15313807
Angela fulgida	MANNM839-19	Angela fulgida	MANNM193-14	Angela fulgida	0.4608315
Angela fulgida	MANNM839-19	Angela fulgida	MANNM355-14	Angela fulgida	0.9259529
Angela fulgida	MANNM839-19	Angela fulgida	MANNM828-19	Angela fulgida	0.15313807
Angela fulgida	MANNM839-19	Angela fulgida	MANNM829-19	Angela fulgida	0.30645275
Angela fulgida	MANNM839-19	Angela fulgida	MANNM830-19	Angela fulgida	0.0
Angela fulgida	MANNM839-19	Angela fulgida	MANNM831-19	Angela fulgida	0.15313807
Angela fulgida	MANNM1372-23	Angela fulgida	MANNM193-14	Angela fulgida	0.4608315
Angela fulgida	MANNM1372-23	Angela fulgida	MANNM355-14	Angela fulgida	0.61539274
Angela fulgida	MANNM1372-23	Angela fulgida	MANNM828-19	Angela fulgida	1.0819578
Angela fulgida	MANNM1372-23	Angela fulgida	MANNM829-19	Angela fulgida	1.2367128
Angela fulgida	MANNM1372-23	Angela fulgida	MANNM830-19	Angela fulgida	0.9259529
Angela fulgida	MANNM1372-23	Angela fulgida	MANNM831-19	Angela fulgida	1.0819578
Angela fulgida	MANNM1372-23	Angela fulgida	MANNM839-19	Angela fulgida	0.9259529
Angela fulgida	MANNM1383-24	Angela fulgida	MANNM193-14	Angela fulgida	1.0804656
Angela fulgida	MANNM1383-24	Angela fulgida	MANNM355-14	Angela fulgida	0.9246991
Angela fulgida	MANNM1383-24	Angela fulgida	MANNM828-19	Angela fulgida	1.7084179
Angela fulgida	MANNM1383-24	Angela fulgida	MANNM829-19	Angela fulgida	1.8642701
Angela fulgida	MANNM1383-24	Angela fulgida	MANNM830-19	Angela fulgida	1.5506858
Angela fulgida	MANNM1383-24	Angela fulgida	MANNM831-19	Angela fulgida	1.7084179
Angela fulgida	MANNM1383-24	Angela fulgida	MANNM839-19	Angela fulgida	1.5506858
Angela fulgida	MANNM1383-24	Angela fulgida	MANNM1372-23	Angela fulgida	1.2367128
Angela fulgida	MANNM1404-24	Angela fulgida	MANNM193-14	Angela fulgida	1.3918257
Angela fulgida	MANNM1404-24	Angela fulgida	MANNM355-14	Angela fulgida	1.8642701
Angela fulgida	MANNM1404-24	Angela fulgida	MANNM828-19	Angela fulgida	2.022748
Angela fulgida	MANNM1404-24	Angela fulgida	MANNM829-19	Angela fulgida	2.1792202
Angela fulgida	MANNM1404-24	Angela fulgida	MANNM830-19	Angela fulgida	1.8642701
Angela fulgida	MANNM1404-24	Angela fulgida	MANNM831-19	Angela fulgida	2.022748
Angela fulgida	MANNM1404-24	Angela fulgida	MANNM839-19	Angela fulgida	1.8642701
Angela fulgida	MANNM1404-24	Angela fulgida	MANNM1372-23	Angela fulgida	1.8642701
Angela fulgida	MANNM1404-24	Angela fulgida	MANNM1383-24	Angela fulgida	2.4982033
Angela fulgida	MANNM1425-24	Angela fulgida	MANNM193-14	Angela fulgida	1.0819578
Angela fulgida	MANNM1425-24	Angela fulgida	MANNM355-14	Angela fulgida	1.5529208
Angela fulgida	MANNM1425-24	Angela fulgida	MANNM828-19	Angela fulgida	0.77043015
Angela fulgida	MANNM1425-24	Angela fulgida	MANNM829-19	Angela fulgida	0.9246991
Angela fulgida	MANNM1425-24	Angela fulgida	MANNM830-19	Angela fulgida	0.61539274
Angela fulgida	MANNM1425-24	Angela fulgida	MANNM831-19	Angela fulgida	0.77043015
Angela fulgida	MANNM1425-24	Angela fulgida	MANNM839-19	Angela fulgida	0.61539274
Angela fulgida	MANNM1425-24	Angela fulgida	MANNM1372-23	Angela fulgida	1.5529208
Angela fulgida	MANNM1425-24	Angela fulgida	MANNM1383-24	Angela fulgida	2.1846092
Angela fulgida	MANNM1425-24	Angela fulgida	MANNM1404-24	Angela fulgida	2.1817327
Angela fulgida	MANNM1431-24	Angela fulgida	MANNM193-14	Angela fulgida	0.61539274
Angela fulgida	MANNM1431-24	Angela fulgida	MANNM355-14	Angela fulgida	0.15313807
Angela fulgida	MANNM1431-24	Angela fulgida	MANNM828-19	Angela fulgida	1.2384541
Angela fulgida	MANNM1431-24	Angela fulgida	MANNM829-19	Angela fulgida	1.3934559
Angela fulgida	MANNM1431-24	Angela fulgida	MANNM830-19	Angela fulgida	1.0819578
Angela fulgida	MANNM1431-24	Angela fulgida	MANNM831-19	Angela fulgida	1.2384541
Angela fulgida	MANNM1431-24	Angela fulgida	MANNM839-19	Angela fulgida	1.0819578
Angela fulgida	MANNM1431-24	Angela fulgida	MANNM1372-23	Angela fulgida	0.77043015
Angela fulgida	MANNM1431-24	Angela fulgida	MANNM1383-24	Angela fulgida	1.0804656
Angela fulgida	MANNM1431-24	Angela fulgida	MANNM1404-24	Angela fulgida	2.022748
Angela fulgida	MANNM1431-24	Angela fulgida	MANNM1425-24	Angela fulgida	1.7108973
Angela fulgida	MANNM1432-24	Angela fulgida	MANNM193-14	Angela fulgida	0.3139737
Angela fulgida	MANNM1432-24	Angela fulgida	MANNM355-14	Angela fulgida	0.78865916
Angela fulgida	MANNM1432-24	Angela fulgida	MANNM828-19	Angela fulgida	0.94789547
Angela fulgida	MANNM1432-24	Angela fulgida	MANNM829-19	Angela fulgida	1.1060712
Angela fulgida	MANNM1432-24	Angela fulgida	MANNM830-19	Angela fulgida	0.78865916
Angela fulgida	MANNM1432-24	Angela fulgida	MANNM831-19	Angela fulgida	0.94789547
Angela fulgida	MANNM1432-24	Angela fulgida	MANNM839-19	Angela fulgida	0.78865916
Angela fulgida	MANNM1432-24	Angela fulgida	MANNM1372-23	Angela fulgida	0.78865916
Angela fulgida	MANNM1432-24	Angela fulgida	MANNM1383-24	Angela fulgida	1.4265876
Angela fulgida	MANNM1432-24	Angela fulgida	MANNM1404-24	Angela fulgida	1.4248827
Angela fulgida	MANNM1432-24	Angela fulgida	MANNM1425-24	Angela fulgida	1.4286698
Angela fulgida	MANNM1432-24	Angela fulgida	MANNM1431-24	Angela fulgida	0.94789547
Angela fulgida	MANNM1479-24	Angela fulgida	MANNM193-14	Angela fulgida	0.0
Angela fulgida	MANNM1479-24	Angela fulgida	MANNM355-14	Angela fulgida	0.4608315
Angela fulgida	MANNM1479-24	Angela fulgida	MANNM828-19	Angela fulgida	0.61539274
Angela fulgida	MANNM1479-24	Angela fulgida	MANNM829-19	Angela fulgida	0.7694224
Angela fulgida	MANNM1479-24	Angela fulgida	MANNM830-19	Angela fulgida	0.4608315
Angela fulgida	MANNM1479-24	Angela fulgida	MANNM831-19	Angela fulgida	0.61539274
Angela fulgida	MANNM1479-24	Angela fulgida	MANNM839-19	Angela fulgida	0.4608315
Angela fulgida	MANNM1479-24	Angela fulgida	MANNM1372-23	Angela fulgida	0.4608315
Angela fulgida	MANNM1479-24	Angela fulgida	MANNM1383-24	Angela fulgida	1.0804656
Angela fulgida	MANNM1479-24	Angela fulgida	MANNM1404-24	Angela fulgida	1.3918257
Angela fulgida	MANNM1479-24	Angela fulgida	MANNM1425-24	Angela fulgida	1.0819578
Angela fulgida	MANNM1479-24	Angela fulgida	MANNM1431-24	Angela fulgida	0.61539274
Angela fulgida	MANNM1479-24	Angela fulgida	MANNM1432-24	Angela fulgida	0.3139737
Angela fulgida	MANNM1480-24	Angela fulgida	MANNM193-14	Angela fulgida	0.15313807
Angela fulgida	MANNM1480-24	Angela fulgida	MANNM355-14	Angela fulgida	0.61539274
Angela fulgida	MANNM1480-24	Angela fulgida	MANNM828-19	Angela fulgida	0.77043015
Angela fulgida	MANNM1480-24	Angela fulgida	MANNM829-19	Angela fulgida	0.9246991
Angela fulgida	MANNM1480-24	Angela fulgida	MANNM830-19	Angela fulgida	0.61539274
Angela fulgida	MANNM1480-24	Angela fulgida	MANNM831-19	Angela fulgida	0.77043015
Angela fulgida	MANNM1480-24	Angela fulgida	MANNM839-19	Angela fulgida	0.61539274
Angela fulgida	MANNM1480-24	Angela fulgida	MANNM1372-23	Angela fulgida	0.61539274
Angela fulgida	MANNM1480-24	Angela fulgida	MANNM1383-24	Angela fulgida	1.2367128
Angela fulgida	MANNM1480-24	Angela fulgida	MANNM1404-24	Angela fulgida	1.5488137
Angela fulgida	MANNM1480-24	Angela fulgida	MANNM1425-24	Angela fulgida	1.2384541
Angela fulgida	MANNM1480-24	Angela fulgida	MANNM1431-24	Angela fulgida	0.77043015
Angela fulgida	MANNM1480-24	Angela fulgida	MANNM1432-24	Angela fulgida	0.47170296
Angela fulgida	MANNM1480-24	Angela fulgida	MANNM1479-24	Angela fulgida	0.15313807
Angela fulgida	MANNM1501-24	Angela fulgida	MANNM193-14	Angela fulgida	0.61539274
Angela fulgida	MANNM1501-24	Angela fulgida	MANNM355-14	Angela fulgida	1.0819578
Angela fulgida	MANNM1501-24	Angela fulgida	MANNM828-19	Angela fulgida	1.2384541
Angela fulgida	MANNM1501-24	Angela fulgida	MANNM829-19	Angela fulgida	1.3934559
Angela fulgida	MANNM1501-24	Angela fulgida	MANNM830-19	Angela fulgida	1.0819578
Angela fulgida	MANNM1501-24	Angela fulgida	MANNM831-19	Angela fulgida	1.2384541
Angela fulgida	MANNM1501-24	Angela fulgida	MANNM839-19	Angela fulgida	1.0819578
Angela fulgida	MANNM1501-24	Angela fulgida	MANNM1372-23	Angela fulgida	1.0819578
Angela fulgida	MANNM1501-24	Angela fulgida	MANNM1383-24	Angela fulgida	1.7084179
Angela fulgida	MANNM1501-24	Angela fulgida	MANNM1404-24	Angela fulgida	2.022748
Angela fulgida	MANNM1501-24	Angela fulgida	MANNM1425-24	Angela fulgida	1.7108973
Angela fulgida	MANNM1501-24	Angela fulgida	MANNM1431-24	Angela fulgida	1.2384541
Angela fulgida	MANNM1501-24	Angela fulgida	MANNM1432-24	Angela fulgida	0.6299284
Angela fulgida	MANNM1501-24	Angela fulgida	MANNM1479-24	Angela fulgida	0.61539274
Angela fulgida	MANNM1501-24	Angela fulgida	MANNM1480-24	Angela fulgida	0.4608315
Angela fulgida	MANNM1502-24	Angela fulgida	MANNM193-14	Angela fulgida	0.61539274
Angela fulgida	MANNM1502-24	Angela fulgida	MANNM355-14	Angela fulgida	1.0819578
Angela fulgida	MANNM1502-24	Angela fulgida	MANNM828-19	Angela fulgida	1.2384541
Angela fulgida	MANNM1502-24	Angela fulgida	MANNM829-19	Angela fulgida	1.3934559
Angela fulgida	MANNM1502-24	Angela fulgida	MANNM830-19	Angela fulgida	1.0819578
Angela fulgida	MANNM1502-24	Angela fulgida	MANNM831-19	Angela fulgida	1.2384541
Angela fulgida	MANNM1502-24	Angela fulgida	MANNM839-19	Angela fulgida	1.0819578
Angela fulgida	MANNM1502-24	Angela fulgida	MANNM1372-23	Angela fulgida	1.0819578
Angela fulgida	MANNM1502-24	Angela fulgida	MANNM1383-24	Angela fulgida	1.7084179
Angela fulgida	MANNM1502-24	Angela fulgida	MANNM1404-24	Angela fulgida	2.022748
Angela fulgida	MANNM1502-24	Angela fulgida	MANNM1425-24	Angela fulgida	1.7108973
Angela fulgida	MANNM1502-24	Angela fulgida	MANNM1431-24	Angela fulgida	1.2384541
Angela fulgida	MANNM1502-24	Angela fulgida	MANNM1432-24	Angela fulgida	0.6299284
Angela fulgida	MANNM1502-24	Angela fulgida	MANNM1479-24	Angela fulgida	0.61539274
Angela fulgida	MANNM1502-24	Angela fulgida	MANNM1480-24	Angela fulgida	0.4608315
Angela fulgida	MANNM1502-24	Angela fulgida	MANNM1501-24	Angela fulgida	0.0
Angela fulgida	MANNM1503-24	Angela fulgida	MANNM193-14	Angela fulgida	0.61539274
Angela fulgida	MANNM1503-24	Angela fulgida	MANNM355-14	Angela fulgida	1.0819578
Angela fulgida	MANNM1503-24	Angela fulgida	MANNM828-19	Angela fulgida	1.2384541
Angela fulgida	MANNM1503-24	Angela fulgida	MANNM829-19	Angela fulgida	1.3934559
Angela fulgida	MANNM1503-24	Angela fulgida	MANNM830-19	Angela fulgida	1.0819578
Angela fulgida	MANNM1503-24	Angela fulgida	MANNM831-19	Angela fulgida	1.2384541
Angela fulgida	MANNM1503-24	Angela fulgida	MANNM839-19	Angela fulgida	1.0819578
Angela fulgida	MANNM1503-24	Angela fulgida	MANNM1372-23	Angela fulgida	1.0819578
Angela fulgida	MANNM1503-24	Angela fulgida	MANNM1383-24	Angela fulgida	1.7084179
Angela fulgida	MANNM1503-24	Angela fulgida	MANNM1404-24	Angela fulgida	2.022748
Angela fulgida	MANNM1503-24	Angela fulgida	MANNM1425-24	Angela fulgida	1.7108973
Angela fulgida	MANNM1503-24	Angela fulgida	MANNM1431-24	Angela fulgida	1.2384541
Angela fulgida	MANNM1503-24	Angela fulgida	MANNM1432-24	Angela fulgida	0.6299284
Angela fulgida	MANNM1503-24	Angela fulgida	MANNM1479-24	Angela fulgida	0.61539274
Angela fulgida	MANNM1503-24	Angela fulgida	MANNM1480-24	Angela fulgida	0.4608315
Angela fulgida	MANNM1503-24	Angela fulgida	MANNM1501-24	Angela fulgida	0.0
Angela fulgida	MANNM1503-24	Angela fulgida	MANNM1502-24	Angela fulgida	0.0
Angela fulgida	MANNM1511-24	Angela fulgida	MANNM193-14	Angela fulgida	1.5038737
Angela fulgida	MANNM1511-24	Angela fulgida	MANNM355-14	Angela fulgida	1.8870152
Angela fulgida	MANNM1511-24	Angela fulgida	MANNM828-19	Angela fulgida	1.5038737
Angela fulgida	MANNM1511-24	Angela fulgida	MANNM829-19	Angela fulgida	1.5038737
Angela fulgida	MANNM1511-24	Angela fulgida	MANNM830-19	Angela fulgida	1.5038737
Angela fulgida	MANNM1511-24	Angela fulgida	MANNM831-19	Angela fulgida	1.5038737
Angela fulgida	MANNM1511-24	Angela fulgida	MANNM839-19	Angela fulgida	1.5038737
Angela fulgida	MANNM1511-24	Angela fulgida	MANNM1372-23	Angela fulgida	1.8870152
Angela fulgida	MANNM1511-24	Angela fulgida	MANNM1383-24	Angela fulgida	2.6531687
Angela fulgida	MANNM1511-24	Angela fulgida	MANNM1404-24	Angela fulgida	2.2731185
Angela fulgida	MANNM1511-24	Angela fulgida	MANNM1425-24	Angela fulgida	1.8870152
Angela fulgida	MANNM1511-24	Angela fulgida	MANNM1431-24	Angela fulgida	1.8870152
Angela fulgida	MANNM1511-24	Angela fulgida	MANNM1432-24	Angela fulgida	1.8870152
Angela fulgida	MANNM1511-24	Angela fulgida	MANNM1479-24	Angela fulgida	1.5038737
Angela fulgida	MANNM1511-24	Angela fulgida	MANNM1480-24	Angela fulgida	1.5038737
Angela fulgida	MANNM1511-24	Angela fulgida	MANNM1501-24	Angela fulgida	1.8870152
Angela fulgida	MANNM1511-24	Angela fulgida	MANNM1502-24	Angela fulgida	1.8870152
Angela fulgida	MANNM1511-24	Angela fulgida	MANNM1503-24	Angela fulgida	1.8870152
Angela fulgida	MANNM1514-24	Angela fulgida	MANNM193-14	Angela fulgida	0.3067496
Angela fulgida	MANNM1514-24	Angela fulgida	MANNM355-14	Angela fulgida	0.77043015
Angela fulgida	MANNM1514-24	Angela fulgida	MANNM828-19	Angela fulgida	0.9259529
Angela fulgida	MANNM1514-24	Angela fulgida	MANNM829-19	Angela fulgida	1.0804656
Angela fulgida	MANNM1514-24	Angela fulgida	MANNM830-19	Angela fulgida	0.77043015
Angela fulgida	MANNM1514-24	Angela fulgida	MANNM831-19	Angela fulgida	0.9259529
Angela fulgida	MANNM1514-24	Angela fulgida	MANNM839-19	Angela fulgida	0.77043015
Angela fulgida	MANNM1514-24	Angela fulgida	MANNM1372-23	Angela fulgida	0.77043015
Angela fulgida	MANNM1514-24	Angela fulgida	MANNM1383-24	Angela fulgida	1.3934559
Angela fulgida	MANNM1514-24	Angela fulgida	MANNM1404-24	Angela fulgida	1.7062932
Angela fulgida	MANNM1514-24	Angela fulgida	MANNM1425-24	Angela fulgida	1.3954387
Angela fulgida	MANNM1514-24	Angela fulgida	MANNM1431-24	Angela fulgida	0.9259529
Angela fulgida	MANNM1514-24	Angela fulgida	MANNM1432-24	Angela fulgida	0.3139737
Angela fulgida	MANNM1514-24	Angela fulgida	MANNM1479-24	Angela fulgida	0.3067496
Angela fulgida	MANNM1514-24	Angela fulgida	MANNM1480-24	Angela fulgida	0.4608315
Angela fulgida	MANNM1514-24	Angela fulgida	MANNM1501-24	Angela fulgida	0.61539274
Angela fulgida	MANNM1514-24	Angela fulgida	MANNM1502-24	Angela fulgida	0.61539274
Angela fulgida	MANNM1514-24	Angela fulgida	MANNM1503-24	Angela fulgida	0.61539274
Angela fulgida	MANNM1514-24	Angela fulgida	MANNM1511-24	Angela fulgida	1.5038737
Angela fulgida	MANNM1525-24	Angela fulgida	MANNM193-14	Angela fulgida	0.3067496
Angela fulgida	MANNM1525-24	Angela fulgida	MANNM355-14	Angela fulgida	0.77043015
Angela fulgida	MANNM1525-24	Angela fulgida	MANNM828-19	Angela fulgida	0.9259529
Angela fulgida	MANNM1525-24	Angela fulgida	MANNM829-19	Angela fulgida	1.0804656
Angela fulgida	MANNM1525-24	Angela fulgida	MANNM830-19	Angela fulgida	0.77043015
Angela fulgida	MANNM1525-24	Angela fulgida	MANNM831-19	Angela fulgida	0.9259529
Angela fulgida	MANNM1525-24	Angela fulgida	MANNM839-19	Angela fulgida	0.77043015
Angela fulgida	MANNM1525-24	Angela fulgida	MANNM1372-23	Angela fulgida	0.77043015
Angela fulgida	MANNM1525-24	Angela fulgida	MANNM1383-24	Angela fulgida	1.3934559
Angela fulgida	MANNM1525-24	Angela fulgida	MANNM1404-24	Angela fulgida	1.7062932
Angela fulgida	MANNM1525-24	Angela fulgida	MANNM1425-24	Angela fulgida	1.3954387
Angela fulgida	MANNM1525-24	Angela fulgida	MANNM1431-24	Angela fulgida	0.9259529
Angela fulgida	MANNM1525-24	Angela fulgida	MANNM1432-24	Angela fulgida	0.6299284
Angela fulgida	MANNM1525-24	Angela fulgida	MANNM1479-24	Angela fulgida	0.3067496
Angela fulgida	MANNM1525-24	Angela fulgida	MANNM1480-24	Angela fulgida	0.15313807
Angela fulgida	MANNM1525-24	Angela fulgida	MANNM1501-24	Angela fulgida	0.61539274
Angela fulgida	MANNM1525-24	Angela fulgida	MANNM1502-24	Angela fulgida	0.61539274
Angela fulgida	MANNM1525-24	Angela fulgida	MANNM1503-24	Angela fulgida	0.61539274
Angela fulgida	MANNM1525-24	Angela fulgida	MANNM1511-24	Angela fulgida	1.8870152
Angela fulgida	MANNM1525-24	Angela fulgida	MANNM1514-24	Angela fulgida	0.61539274
Angela fulgida	MANNM1526-24	Angela fulgida	MANNM193-14	Angela fulgida	0.3067496
Angela fulgida	MANNM1526-24	Angela fulgida	MANNM355-14	Angela fulgida	0.77043015
Angela fulgida	MANNM1526-24	Angela fulgida	MANNM828-19	Angela fulgida	0.9259529
Angela fulgida	MANNM1526-24	Angela fulgida	MANNM829-19	Angela fulgida	1.0804656
Angela fulgida	MANNM1526-24	Angela fulgida	MANNM830-19	Angela fulgida	0.77043015
Angela fulgida	MANNM1526-24	Angela fulgida	MANNM831-19	Angela fulgida	0.9259529
Angela fulgida	MANNM1526-24	Angela fulgida	MANNM839-19	Angela fulgida	0.77043015
Angela fulgida	MANNM1526-24	Angela fulgida	MANNM1372-23	Angela fulgida	0.77043015
Angela fulgida	MANNM1526-24	Angela fulgida	MANNM1383-24	Angela fulgida	1.3934559
Angela fulgida	MANNM1526-24	Angela fulgida	MANNM1404-24	Angela fulgida	1.7062932
Angela fulgida	MANNM1526-24	Angela fulgida	MANNM1425-24	Angela fulgida	1.3954387
Angela fulgida	MANNM1526-24	Angela fulgida	MANNM1431-24	Angela fulgida	0.9259529
Angela fulgida	MANNM1526-24	Angela fulgida	MANNM1432-24	Angela fulgida	0.3139737
Angela fulgida	MANNM1526-24	Angela fulgida	MANNM1479-24	Angela fulgida	0.3067496
Angela fulgida	MANNM1526-24	Angela fulgida	MANNM1480-24	Angela fulgida	0.4608315
Angela fulgida	MANNM1526-24	Angela fulgida	MANNM1501-24	Angela fulgida	0.61539274
Angela fulgida	MANNM1526-24	Angela fulgida	MANNM1502-24	Angela fulgida	0.61539274
Angela fulgida	MANNM1526-24	Angela fulgida	MANNM1503-24	Angela fulgida	0.61539274
Angela fulgida	MANNM1526-24	Angela fulgida	MANNM1511-24	Angela fulgida	1.5038737
Angela fulgida	MANNM1526-24	Angela fulgida	MANNM1514-24	Angela fulgida	0.0
Angela fulgida	MANNM1526-24	Angela fulgida	MANNM1525-24	Angela fulgida	0.61539274
Angela fulgida	MANNM1530-24	Angela fulgida	MANNM193-14	Angela fulgida	0.9259529
Angela fulgida	MANNM1530-24	Angela fulgida	MANNM355-14	Angela fulgida	0.77043015
Angela fulgida	MANNM1530-24	Angela fulgida	MANNM828-19	Angela fulgida	1.5529208
Angela fulgida	MANNM1530-24	Angela fulgida	MANNM829-19	Angela fulgida	1.7084179
Angela fulgida	MANNM1530-24	Angela fulgida	MANNM830-19	Angela fulgida	1.3954387
Angela fulgida	MANNM1530-24	Angela fulgida	MANNM831-19	Angela fulgida	1.5529208
Angela fulgida	MANNM1530-24	Angela fulgida	MANNM839-19	Angela fulgida	1.3954387
Angela fulgida	MANNM1530-24	Angela fulgida	MANNM1372-23	Angela fulgida	1.0819578
Angela fulgida	MANNM1530-24	Angela fulgida	MANNM1383-24	Angela fulgida	0.46030214
Angela fulgida	MANNM1530-24	Angela fulgida	MANNM1404-24	Angela fulgida	2.022748
Angela fulgida	MANNM1530-24	Angela fulgida	MANNM1425-24	Angela fulgida	2.028359
Angela fulgida	MANNM1530-24	Angela fulgida	MANNM1431-24	Angela fulgida	0.9259529
Angela fulgida	MANNM1530-24	Angela fulgida	MANNM1432-24	Angela fulgida	0.94789547
Angela fulgida	MANNM1530-24	Angela fulgida	MANNM1479-24	Angela fulgida	0.9259529
Angela fulgida	MANNM1530-24	Angela fulgida	MANNM1480-24	Angela fulgida	1.0819578
Angela fulgida	MANNM1530-24	Angela fulgida	MANNM1501-24	Angela fulgida	1.5529208
Angela fulgida	MANNM1530-24	Angela fulgida	MANNM1502-24	Angela fulgida	1.5529208
Angela fulgida	MANNM1530-24	Angela fulgida	MANNM1503-24	Angela fulgida	1.5529208
Angela fulgida	MANNM1530-24	Angela fulgida	MANNM1511-24	Angela fulgida	2.6622267
Angela fulgida	MANNM1530-24	Angela fulgida	MANNM1514-24	Angela fulgida	1.2384541
Angela fulgida	MANNM1530-24	Angela fulgida	MANNM1525-24	Angela fulgida	1.2384541
Angela fulgida	MANNM1530-24	Angela fulgida	MANNM1526-24	Angela fulgida	1.2384541
Angela fulgida	MANNM1535-24	Angela fulgida	MANNM193-14	Angela fulgida	0.30645275
Angela fulgida	MANNM1535-24	Angela fulgida	MANNM355-14	Angela fulgida	0.46030214
Angela fulgida	MANNM1535-24	Angela fulgida	MANNM828-19	Angela fulgida	0.9246991
Angela fulgida	MANNM1535-24	Angela fulgida	MANNM829-19	Angela fulgida	1.0793236
Angela fulgida	MANNM1535-24	Angela fulgida	MANNM830-19	Angela fulgida	0.7694224
Angela fulgida	MANNM1535-24	Angela fulgida	MANNM831-19	Angela fulgida	0.9246991
Angela fulgida	MANNM1535-24	Angela fulgida	MANNM839-19	Angela fulgida	0.7694224
Angela fulgida	MANNM1535-24	Angela fulgida	MANNM1372-23	Angela fulgida	0.46030214
Angela fulgida	MANNM1535-24	Angela fulgida	MANNM1383-24	Angela fulgida	1.0793236
Angela fulgida	MANNM1535-24	Angela fulgida	MANNM1404-24	Angela fulgida	1.3934559
Angela fulgida	MANNM1535-24	Angela fulgida	MANNM1425-24	Angela fulgida	1.2367128
Angela fulgida	MANNM1535-24	Angela fulgida	MANNM1431-24	Angela fulgida	0.6146204
Angela fulgida	MANNM1535-24	Angela fulgida	MANNM1432-24	Angela fulgida	0.6291226
Angela fulgida	MANNM1535-24	Angela fulgida	MANNM1479-24	Angela fulgida	0.30645275
Angela fulgida	MANNM1535-24	Angela fulgida	MANNM1480-24	Angela fulgida	0.46030214
Angela fulgida	MANNM1535-24	Angela fulgida	MANNM1501-24	Angela fulgida	0.9246991
Angela fulgida	MANNM1535-24	Angela fulgida	MANNM1502-24	Angela fulgida	0.9246991
Angela fulgida	MANNM1535-24	Angela fulgida	MANNM1503-24	Angela fulgida	0.9246991
Angela fulgida	MANNM1535-24	Angela fulgida	MANNM1511-24	Angela fulgida	1.5038737
Angela fulgida	MANNM1535-24	Angela fulgida	MANNM1514-24	Angela fulgida	0.6146204
Angela fulgida	MANNM1535-24	Angela fulgida	MANNM1525-24	Angela fulgida	0.6146204
Angela fulgida	MANNM1535-24	Angela fulgida	MANNM1526-24	Angela fulgida	0.6146204
Angela fulgida	MANNM1535-24	Angela fulgida	MANNM1530-24	Angela fulgida	0.9246991
Angela fulgida	MANNM1558-24	Angela fulgida	MANNM193-14	Angela fulgida	1.0804656
Angela fulgida	MANNM1558-24	Angela fulgida	MANNM355-14	Angela fulgida	0.9246991
Angela fulgida	MANNM1558-24	Angela fulgida	MANNM828-19	Angela fulgida	1.7084179
Angela fulgida	MANNM1558-24	Angela fulgida	MANNM829-19	Angela fulgida	1.8642701
Angela fulgida	MANNM1558-24	Angela fulgida	MANNM830-19	Angela fulgida	1.5506858
Angela fulgida	MANNM1558-24	Angela fulgida	MANNM831-19	Angela fulgida	1.7084179
Angela fulgida	MANNM1558-24	Angela fulgida	MANNM839-19	Angela fulgida	1.5506858
Angela fulgida	MANNM1558-24	Angela fulgida	MANNM1372-23	Angela fulgida	1.2367128
Angela fulgida	MANNM1558-24	Angela fulgida	MANNM1383-24	Angela fulgida	0.0
Angela fulgida	MANNM1558-24	Angela fulgida	MANNM1404-24	Angela fulgida	2.4982033
Angela fulgida	MANNM1558-24	Angela fulgida	MANNM1425-24	Angela fulgida	2.1846092
Angela fulgida	MANNM1558-24	Angela fulgida	MANNM1431-24	Angela fulgida	1.0804656
Angela fulgida	MANNM1558-24	Angela fulgida	MANNM1432-24	Angela fulgida	1.4265876
Angela fulgida	MANNM1558-24	Angela fulgida	MANNM1479-24	Angela fulgida	1.0804656
Angela fulgida	MANNM1558-24	Angela fulgida	MANNM1480-24	Angela fulgida	1.2367128
Angela fulgida	MANNM1558-24	Angela fulgida	MANNM1501-24	Angela fulgida	1.7084179
Angela fulgida	MANNM1558-24	Angela fulgida	MANNM1502-24	Angela fulgida	1.7084179
Angela fulgida	MANNM1558-24	Angela fulgida	MANNM1503-24	Angela fulgida	1.7084179
Angela fulgida	MANNM1558-24	Angela fulgida	MANNM1511-24	Angela fulgida	2.6531687
Angela fulgida	MANNM1558-24	Angela fulgida	MANNM1514-24	Angela fulgida	1.3934559
Angela fulgida	MANNM1558-24	Angela fulgida	MANNM1525-24	Angela fulgida	1.3934559
Angela fulgida	MANNM1558-24	Angela fulgida	MANNM1526-24	Angela fulgida	1.3934559
Angela fulgida	MANNM1558-24	Angela fulgida	MANNM1530-24	Angela fulgida	0.46030214
Angela fulgida	MANNM1558-24	Angela fulgida	MANNM1535-24	Angela fulgida	1.0793236
Angela fulgida	MANNM1559-24	Angela fulgida	MANNM193-14	Angela fulgida	0.30645275
Angela fulgida	MANNM1559-24	Angela fulgida	MANNM355-14	Angela fulgida	0.46030214
Angela fulgida	MANNM1559-24	Angela fulgida	MANNM828-19	Angela fulgida	0.9246991
Angela fulgida	MANNM1559-24	Angela fulgida	MANNM829-19	Angela fulgida	1.0793236
Angela fulgida	MANNM1559-24	Angela fulgida	MANNM830-19	Angela fulgida	0.7694224
Angela fulgida	MANNM1559-24	Angela fulgida	MANNM831-19	Angela fulgida	0.9246991
Angela fulgida	MANNM1559-24	Angela fulgida	MANNM839-19	Angela fulgida	0.7694224
Angela fulgida	MANNM1559-24	Angela fulgida	MANNM1372-23	Angela fulgida	0.46030214
Angela fulgida	MANNM1559-24	Angela fulgida	MANNM1383-24	Angela fulgida	1.0793236
Angela fulgida	MANNM1559-24	Angela fulgida	MANNM1404-24	Angela fulgida	1.7045355
Angela fulgida	MANNM1559-24	Angela fulgida	MANNM1425-24	Angela fulgida	1.3934559
Angela fulgida	MANNM1559-24	Angela fulgida	MANNM1431-24	Angela fulgida	0.6146204
Angela fulgida	MANNM1559-24	Angela fulgida	MANNM1432-24	Angela fulgida	0.6291226
Angela fulgida	MANNM1559-24	Angela fulgida	MANNM1479-24	Angela fulgida	0.30645275
Angela fulgida	MANNM1559-24	Angela fulgida	MANNM1480-24	Angela fulgida	0.46030214
Angela fulgida	MANNM1559-24	Angela fulgida	MANNM1501-24	Angela fulgida	0.9246991
Angela fulgida	MANNM1559-24	Angela fulgida	MANNM1502-24	Angela fulgida	0.9246991
Angela fulgida	MANNM1559-24	Angela fulgida	MANNM1503-24	Angela fulgida	0.9246991
Angela fulgida	MANNM1559-24	Angela fulgida	MANNM1511-24	Angela fulgida	1.5038737
Angela fulgida	MANNM1559-24	Angela fulgida	MANNM1514-24	Angela fulgida	0.6146204
Angela fulgida	MANNM1559-24	Angela fulgida	MANNM1525-24	Angela fulgida	0.6146204
Angela fulgida	MANNM1559-24	Angela fulgida	MANNM1526-24	Angela fulgida	0.6146204
Angela fulgida	MANNM1559-24	Angela fulgida	MANNM1530-24	Angela fulgida	0.9246991
Angela fulgida	MANNM1559-24	Angela fulgida	MANNM1535-24	Angela fulgida	0.3065127
Angela fulgida	MANNM1559-24	Angela fulgida	MANNM1558-24	Angela fulgida	1.0793236
Bantia fusca	MANNM946-19	Bantia fusca	MANNM917-19	Bantia fusca	3.790115
Bantia fusca	MANNM1307-23	Bantia fusca	MANNM917-19	Bantia fusca	3.6264513
Bantia fusca	MANNM1307-23	Bantia fusca	MANNM946-19	Bantia fusca	3.95432
Bantia fusca	MANNM1308-23	Bantia fusca	MANNM917-19	Bantia fusca	2.608177
Bantia fusca	MANNM1308-23	Bantia fusca	MANNM946-19	Bantia fusca	3.6129177
Bantia fusca	MANNM1308-23	Bantia fusca	MANNM1307-23	Bantia fusca	3.6129177
Bantia fusca	MANNM1309-23	Bantia fusca	MANNM917-19	Bantia fusca	2.4982033
Bantia fusca	MANNM1309-23	Bantia fusca	MANNM946-19	Bantia fusca	3.4594696
Bantia fusca	MANNM1309-23	Bantia fusca	MANNM1307-23	Bantia fusca	3.7857335
Bantia fusca	MANNM1309-23	Bantia fusca	MANNM1308-23	Bantia fusca	0.0
Bantia fusca	MANNM1498-24	Bantia fusca	MANNM917-19	Bantia fusca	3.799996
Bantia fusca	MANNM1498-24	Bantia fusca	MANNM946-19	Bantia fusca	3.799996
Bantia fusca	MANNM1498-24	Bantia fusca	MANNM1307-23	Bantia fusca	3.3089936
Bantia fusca	MANNM1498-24	Bantia fusca	MANNM1308-23	Bantia fusca	4.309022
Bantia fusca	MANNM1498-24	Bantia fusca	MANNM1309-23	Bantia fusca	4.622704
Bantia fusca	MANNM1524-24	Bantia fusca	MANNM917-19	Bantia fusca	2.4551566
Bantia fusca	MANNM1524-24	Bantia fusca	MANNM946-19	Bantia fusca	2.7641516
Bantia fusca	MANNM1524-24	Bantia fusca	MANNM1307-23	Bantia fusca	2.770615
Bantia fusca	MANNM1524-24	Bantia fusca	MANNM1308-23	Bantia fusca	0.0
Bantia fusca	MANNM1524-24	Bantia fusca	MANNM1309-23	Bantia fusca	0.0
Bantia fusca	MANNM1524-24	Bantia fusca	MANNM1498-24	Bantia fusca	4.7063437
Bantia fusca	MANNM1534-24	Bantia fusca	MANNM917-19	Bantia fusca	1.0804656
Bantia fusca	MANNM1534-24	Bantia fusca	MANNM946-19	Bantia fusca	3.3046696
Bantia fusca	MANNM1534-24	Bantia fusca	MANNM1307-23	Bantia fusca	2.819231
Bantia fusca	MANNM1534-24	Bantia fusca	MANNM1308-23	Bantia fusca	2.6114738
Bantia fusca	MANNM1534-24	Bantia fusca	MANNM1309-23	Bantia fusca	2.6617362
Bantia fusca	MANNM1534-24	Bantia fusca	MANNM1498-24	Bantia fusca	3.3136904
Bantia fusca	MANNM1534-24	Bantia fusca	MANNM1524-24	Bantia fusca	2.4620342
Bantia fusca	MANNM1556-24	Bantia fusca	MANNM917-19	Bantia fusca	0.9246991
Bantia fusca	MANNM1556-24	Bantia fusca	MANNM946-19	Bantia fusca	3.4675374
Bantia fusca	MANNM1556-24	Bantia fusca	MANNM1307-23	Bantia fusca	2.980523
Bantia fusca	MANNM1556-24	Bantia fusca	MANNM1308-23	Bantia fusca	2.7792594
Bantia fusca	MANNM1556-24	Bantia fusca	MANNM1309-23	Bantia fusca	2.8227692
Bantia fusca	MANNM1556-24	Bantia fusca	MANNM1498-24	Bantia fusca	3.4770892
Bantia fusca	MANNM1556-24	Bantia fusca	MANNM1524-24	Bantia fusca	2.778494
Bantia fusca	MANNM1556-24	Bantia fusca	MANNM1534-24	Bantia fusca	0.15313807
Bantia fusca	MANNM1557-24	Bantia fusca	MANNM917-19	Bantia fusca	3.6264513
Bantia fusca	MANNM1557-24	Bantia fusca	MANNM946-19	Bantia fusca	3.6264513
Bantia fusca	MANNM1557-24	Bantia fusca	MANNM1307-23	Bantia fusca	0.3067496
Bantia fusca	MANNM1557-24	Bantia fusca	MANNM1308-23	Bantia fusca	3.6129177
Bantia fusca	MANNM1557-24	Bantia fusca	MANNM1309-23	Bantia fusca	3.7857335
Bantia fusca	MANNM1557-24	Bantia fusca	MANNM1498-24	Bantia fusca	3.3089936
Bantia fusca	MANNM1557-24	Bantia fusca	MANNM1524-24	Bantia fusca	3.0880797
Bantia fusca	MANNM1557-24	Bantia fusca	MANNM1534-24	Bantia fusca	2.819231
Bantia fusca	MANNM1557-24	Bantia fusca	MANNM1556-24	Bantia fusca	2.980523
Bantia fusca	MANNM1561-24	Bantia fusca	MANNM917-19	Bantia fusca	3.790115
Bantia fusca	MANNM1561-24	Bantia fusca	MANNM946-19	Bantia fusca	3.790115
Bantia fusca	MANNM1561-24	Bantia fusca	MANNM1307-23	Bantia fusca	0.15313807
Bantia fusca	MANNM1561-24	Bantia fusca	MANNM1308-23	Bantia fusca	3.7832744
Bantia fusca	MANNM1561-24	Bantia fusca	MANNM1309-23	Bantia fusca	3.949666
Bantia fusca	MANNM1561-24	Bantia fusca	MANNM1498-24	Bantia fusca	3.1463895
Bantia fusca	MANNM1561-24	Bantia fusca	MANNM1524-24	Bantia fusca	3.0880797
Bantia fusca	MANNM1561-24	Bantia fusca	MANNM1534-24	Bantia fusca	2.980523
Bantia fusca	MANNM1561-24	Bantia fusca	MANNM1556-24	Bantia fusca	3.1423337
Bantia fusca	MANNM1561-24	Bantia fusca	MANNM1557-24	Bantia fusca	0.15313807
Cardioptera squalodon	MANNM821-19	Cardioptera squalodon	MANNM820-19	Cardioptera squalodon	0.30722037
Cardioptera squalodon	MANNM822-19	Cardioptera squalodon	MANNM820-19	Cardioptera squalodon	0.0
Cardioptera squalodon	MANNM822-19	Cardioptera squalodon	MANNM821-19	Cardioptera squalodon	0.30722037
Cardioptera squalodon	MANNM876-19	Cardioptera squalodon	MANNM820-19	Cardioptera squalodon	0.0
Cardioptera squalodon	MANNM876-19	Cardioptera squalodon	MANNM821-19	Cardioptera squalodon	0.30722037
Cardioptera squalodon	MANNM876-19	Cardioptera squalodon	MANNM822-19	Cardioptera squalodon	0.0
Microphotina vitripennis	MANNM921-19	Microphotina vitripennis	MANNM909-19	Microphotina vitripennis	0.0
Microphotina vitripennis	MANNM1287-23	Microphotina vitripennis	MANNM909-19	Microphotina vitripennis	0.4608315
Microphotina vitripennis	MANNM1287-23	Microphotina vitripennis	MANNM921-19	Microphotina vitripennis	0.4608315
Microphotina vitripennis	MANNM1320-23	Microphotina vitripennis	MANNM909-19	Microphotina vitripennis	0.3658804
Microphotina vitripennis	MANNM1320-23	Microphotina vitripennis	MANNM921-19	Microphotina vitripennis	0.3658804
Microphotina vitripennis	MANNM1320-23	Microphotina vitripennis	MANNM1287-23	Microphotina vitripennis	0.7342069
Microphotina vitripennis	MANNM1364-23	Microphotina vitripennis	MANNM909-19	Microphotina vitripennis	2.347849
Microphotina vitripennis	MANNM1364-23	Microphotina vitripennis	MANNM921-19	Microphotina vitripennis	2.347849
Microphotina vitripennis	MANNM1364-23	Microphotina vitripennis	MANNM1287-23	Microphotina vitripennis	2.8309433
Microphotina vitripennis	MANNM1364-23	Microphotina vitripennis	MANNM1320-23	Microphotina vitripennis	2.6176662
Microphotina vitripennis	MANNM1390-24	Microphotina vitripennis	MANNM909-19	Microphotina vitripennis	0.0
Microphotina vitripennis	MANNM1390-24	Microphotina vitripennis	MANNM921-19	Microphotina vitripennis	0.0
Microphotina vitripennis	MANNM1390-24	Microphotina vitripennis	MANNM1287-23	Microphotina vitripennis	0.4608315
Microphotina vitripennis	MANNM1390-24	Microphotina vitripennis	MANNM1320-23	Microphotina vitripennis	0.3658804
Microphotina vitripennis	MANNM1390-24	Microphotina vitripennis	MANNM1364-23	Microphotina vitripennis	2.347849
Microphotina vitripennis	MANNM1391-24	Microphotina vitripennis	MANNM909-19	Microphotina vitripennis	0.0
Microphotina vitripennis	MANNM1391-24	Microphotina vitripennis	MANNM921-19	Microphotina vitripennis	0.0
Microphotina vitripennis	MANNM1391-24	Microphotina vitripennis	MANNM1287-23	Microphotina vitripennis	0.4608315
Microphotina vitripennis	MANNM1391-24	Microphotina vitripennis	MANNM1320-23	Microphotina vitripennis	0.3658804
Microphotina vitripennis	MANNM1391-24	Microphotina vitripennis	MANNM1364-23	Microphotina vitripennis	2.347849
Microphotina vitripennis	MANNM1391-24	Microphotina vitripennis	MANNM1390-24	Microphotina vitripennis	0.0
Microphotina vitripennis	MANNM1478-24	Microphotina vitripennis	MANNM909-19	Microphotina vitripennis	0.33243296
Microphotina vitripennis	MANNM1478-24	Microphotina vitripennis	MANNM921-19	Microphotina vitripennis	0.33243296
Microphotina vitripennis	MANNM1478-24	Microphotina vitripennis	MANNM1287-23	Microphotina vitripennis	0.49937963
Microphotina vitripennis	MANNM1478-24	Microphotina vitripennis	MANNM1320-23	Microphotina vitripennis	0.73361415
Microphotina vitripennis	MANNM1478-24	Microphotina vitripennis	MANNM1364-23	Microphotina vitripennis	2.7219646
Microphotina vitripennis	MANNM1478-24	Microphotina vitripennis	MANNM1390-24	Microphotina vitripennis	0.33243296
Microphotina vitripennis	MANNM1478-24	Microphotina vitripennis	MANNM1391-24	Microphotina vitripennis	0.33243296
Microphotina vitripennis	MANNM1518-24	Microphotina vitripennis	MANNM909-19	Microphotina vitripennis	0.4608315
Microphotina vitripennis	MANNM1518-24	Microphotina vitripennis	MANNM921-19	Microphotina vitripennis	0.4608315
Microphotina vitripennis	MANNM1518-24	Microphotina vitripennis	MANNM1287-23	Microphotina vitripennis	0.0
Microphotina vitripennis	MANNM1518-24	Microphotina vitripennis	MANNM1320-23	Microphotina vitripennis	0.7342069
Microphotina vitripennis	MANNM1518-24	Microphotina vitripennis	MANNM1364-23	Microphotina vitripennis	2.8309433
Microphotina vitripennis	MANNM1518-24	Microphotina vitripennis	MANNM1390-24	Microphotina vitripennis	0.4608315
Microphotina vitripennis	MANNM1518-24	Microphotina vitripennis	MANNM1391-24	Microphotina vitripennis	0.4608315
Microphotina vitripennis	MANNM1518-24	Microphotina vitripennis	MANNM1478-24	Microphotina vitripennis	0.49937963
Stagmatoptera biocellata	MANNM1368-23	Stagmatoptera biocellata	MANNM727-19	Stagmatoptera biocellata	0.0
Stagmatoptera biocellata	MANNM1386-24	Stagmatoptera biocellata	MANNM727-19	Stagmatoptera biocellata	0.0
Stagmatoptera biocellata	MANNM1386-24	Stagmatoptera biocellata	MANNM1368-23	Stagmatoptera biocellata	0.0
Stagmatoptera biocellata	MANNM1492-24	Stagmatoptera biocellata	MANNM727-19	Stagmatoptera biocellata	0.0
Stagmatoptera biocellata	MANNM1492-24	Stagmatoptera biocellata	MANNM1368-23	Stagmatoptera biocellata	0.0
Stagmatoptera biocellata	MANNM1492-24	Stagmatoptera biocellata	MANNM1386-24	Stagmatoptera biocellata	0.0
Angela quinquemaculata	MANNM1428-24	Angela quinquemaculata	MANNM883-19	Angela quinquemaculata	6.5734515
Mantoida brunneriana	MANNM717-19	Mantoida brunneriana	MANNM716-19	Mantoida brunneriana	7.933373
Mantoida brunneriana	MANNM718-19	Mantoida brunneriana	MANNM716-19	Mantoida brunneriana	1.3954387
Mantoida brunneriana	MANNM718-19	Mantoida brunneriana	MANNM717-19	Mantoida brunneriana	8.633911
Mantoida brunneriana	MANNM725-19	Mantoida brunneriana	MANNM716-19	Mantoida brunneriana	0.0
Mantoida brunneriana	MANNM725-19	Mantoida brunneriana	MANNM717-19	Mantoida brunneriana	7.933373
Mantoida brunneriana	MANNM725-19	Mantoida brunneriana	MANNM718-19	Mantoida brunneriana	1.3954387
Mantoida brunneriana	MANNM765-19	Mantoida brunneriana	MANNM716-19	Mantoida brunneriana	4.783528
Mantoida brunneriana	MANNM765-19	Mantoida brunneriana	MANNM717-19	Mantoida brunneriana	8.82608
Mantoida brunneriana	MANNM765-19	Mantoida brunneriana	MANNM718-19	Mantoida brunneriana	4.9510336
Mantoida brunneriana	MANNM765-19	Mantoida brunneriana	MANNM725-19	Mantoida brunneriana	4.783528
Mantoida brunneriana	MANNM819-19	Mantoida brunneriana	MANNM716-19	Mantoida brunneriana	0.15313807
Mantoida brunneriana	MANNM819-19	Mantoida brunneriana	MANNM717-19	Mantoida brunneriana	7.7597632
Mantoida brunneriana	MANNM819-19	Mantoida brunneriana	MANNM718-19	Mantoida brunneriana	1.2384541
Mantoida brunneriana	MANNM819-19	Mantoida brunneriana	MANNM725-19	Mantoida brunneriana	0.15313807
Mantoida brunneriana	MANNM819-19	Mantoida brunneriana	MANNM765-19	Mantoida brunneriana	4.616582
Mantoida brunneriana	MANNM860-19	Mantoida brunneriana	MANNM716-19	Mantoida brunneriana	0.3067496
Mantoida brunneriana	MANNM860-19	Mantoida brunneriana	MANNM717-19	Mantoida brunneriana	7.933373
Mantoida brunneriana	MANNM860-19	Mantoida brunneriana	MANNM718-19	Mantoida brunneriana	1.3954387
Mantoida brunneriana	MANNM860-19	Mantoida brunneriana	MANNM725-19	Mantoida brunneriana	0.3067496
Mantoida brunneriana	MANNM860-19	Mantoida brunneriana	MANNM765-19	Mantoida brunneriana	4.783528
Mantoida brunneriana	MANNM860-19	Mantoida brunneriana	MANNM819-19	Mantoida brunneriana	0.15313807
Mantoida brunneriana	MANNM864-19	Mantoida brunneriana	MANNM716-19	Mantoida brunneriana	7.933373
Mantoida brunneriana	MANNM864-19	Mantoida brunneriana	MANNM717-19	Mantoida brunneriana	0.0
Mantoida brunneriana	MANNM864-19	Mantoida brunneriana	MANNM718-19	Mantoida brunneriana	8.633911
Mantoida brunneriana	MANNM864-19	Mantoida brunneriana	MANNM725-19	Mantoida brunneriana	7.933373
Mantoida brunneriana	MANNM864-19	Mantoida brunneriana	MANNM765-19	Mantoida brunneriana	8.82608
Mantoida brunneriana	MANNM864-19	Mantoida brunneriana	MANNM819-19	Mantoida brunneriana	7.7597632
Mantoida brunneriana	MANNM864-19	Mantoida brunneriana	MANNM860-19	Mantoida brunneriana	7.933373
Mantoida brunneriana	MANNM867-19	Mantoida brunneriana	MANNM716-19	Mantoida brunneriana	1.5488137
Mantoida brunneriana	MANNM867-19	Mantoida brunneriana	MANNM717-19	Mantoida brunneriana	7.933373
Mantoida brunneriana	MANNM867-19	Mantoida brunneriana	MANNM718-19	Mantoida brunneriana	1.0793236
Mantoida brunneriana	MANNM867-19	Mantoida brunneriana	MANNM725-19	Mantoida brunneriana	1.5488137
Mantoida brunneriana	MANNM867-19	Mantoida brunneriana	MANNM765-19	Mantoida brunneriana	4.130028
Mantoida brunneriana	MANNM867-19	Mantoida brunneriana	MANNM819-19	Mantoida brunneriana	1.3918257
Mantoida brunneriana	MANNM867-19	Mantoida brunneriana	MANNM860-19	Mantoida brunneriana	1.5488137
Mantoida brunneriana	MANNM867-19	Mantoida brunneriana	MANNM864-19	Mantoida brunneriana	7.933373
Mantoida brunneriana	MANNM925-19	Mantoida brunneriana	MANNM716-19	Mantoida brunneriana	7.933373
Mantoida brunneriana	MANNM925-19	Mantoida brunneriana	MANNM717-19	Mantoida brunneriana	0.0
Mantoida brunneriana	MANNM925-19	Mantoida brunneriana	MANNM718-19	Mantoida brunneriana	8.633911
Mantoida brunneriana	MANNM925-19	Mantoida brunneriana	MANNM725-19	Mantoida brunneriana	7.933373
Mantoida brunneriana	MANNM925-19	Mantoida brunneriana	MANNM765-19	Mantoida brunneriana	8.82608
Mantoida brunneriana	MANNM925-19	Mantoida brunneriana	MANNM819-19	Mantoida brunneriana	7.7597632
Mantoida brunneriana	MANNM925-19	Mantoida brunneriana	MANNM860-19	Mantoida brunneriana	7.933373
Mantoida brunneriana	MANNM925-19	Mantoida brunneriana	MANNM864-19	Mantoida brunneriana	0.0
Mantoida brunneriana	MANNM925-19	Mantoida brunneriana	MANNM867-19	Mantoida brunneriana	7.933373
Mantoida brunneriana	MANNM926-19	Mantoida brunneriana	MANNM716-19	Mantoida brunneriana	0.0
Mantoida brunneriana	MANNM926-19	Mantoida brunneriana	MANNM717-19	Mantoida brunneriana	7.933373
Mantoida brunneriana	MANNM926-19	Mantoida brunneriana	MANNM718-19	Mantoida brunneriana	1.3954387
Mantoida brunneriana	MANNM926-19	Mantoida brunneriana	MANNM725-19	Mantoida brunneriana	0.0
Mantoida brunneriana	MANNM926-19	Mantoida brunneriana	MANNM765-19	Mantoida brunneriana	4.783528
Mantoida brunneriana	MANNM926-19	Mantoida brunneriana	MANNM819-19	Mantoida brunneriana	0.15313807
Mantoida brunneriana	MANNM926-19	Mantoida brunneriana	MANNM860-19	Mantoida brunneriana	0.3067496
Mantoida brunneriana	MANNM926-19	Mantoida brunneriana	MANNM864-19	Mantoida brunneriana	7.933373
Mantoida brunneriana	MANNM926-19	Mantoida brunneriana	MANNM867-19	Mantoida brunneriana	1.5488137
Mantoida brunneriana	MANNM926-19	Mantoida brunneriana	MANNM925-19	Mantoida brunneriana	7.933373
Mantoida brunneriana	MANNM929-19	Mantoida brunneriana	MANNM716-19	Mantoida brunneriana	0.0
Mantoida brunneriana	MANNM929-19	Mantoida brunneriana	MANNM717-19	Mantoida brunneriana	7.933373
Mantoida brunneriana	MANNM929-19	Mantoida brunneriana	MANNM718-19	Mantoida brunneriana	1.3954387
Mantoida brunneriana	MANNM929-19	Mantoida brunneriana	MANNM725-19	Mantoida brunneriana	0.0
Mantoida brunneriana	MANNM929-19	Mantoida brunneriana	MANNM765-19	Mantoida brunneriana	4.783528
Mantoida brunneriana	MANNM929-19	Mantoida brunneriana	MANNM819-19	Mantoida brunneriana	0.15313807
Mantoida brunneriana	MANNM929-19	Mantoida brunneriana	MANNM860-19	Mantoida brunneriana	0.3067496
Mantoida brunneriana	MANNM929-19	Mantoida brunneriana	MANNM864-19	Mantoida brunneriana	7.933373
Mantoida brunneriana	MANNM929-19	Mantoida brunneriana	MANNM867-19	Mantoida brunneriana	1.5488137
Mantoida brunneriana	MANNM929-19	Mantoida brunneriana	MANNM925-19	Mantoida brunneriana	7.933373
Mantoida brunneriana	MANNM929-19	Mantoida brunneriana	MANNM926-19	Mantoida brunneriana	0.0
Mantoida brunneriana	MANNM1306-23	Mantoida brunneriana	MANNM716-19	Mantoida brunneriana	7.521738
Mantoida brunneriana	MANNM1306-23	Mantoida brunneriana	MANNM717-19	Mantoida brunneriana	0.0
Mantoida brunneriana	MANNM1306-23	Mantoida brunneriana	MANNM718-19	Mantoida brunneriana	8.113458
Mantoida brunneriana	MANNM1306-23	Mantoida brunneriana	MANNM725-19	Mantoida brunneriana	7.521738
Mantoida brunneriana	MANNM1306-23	Mantoida brunneriana	MANNM765-19	Mantoida brunneriana	8.519714
Mantoida brunneriana	MANNM1306-23	Mantoida brunneriana	MANNM819-19	Mantoida brunneriana	7.326039
Mantoida brunneriana	MANNM1306-23	Mantoida brunneriana	MANNM860-19	Mantoida brunneriana	7.521738
Mantoida brunneriana	MANNM1306-23	Mantoida brunneriana	MANNM864-19	Mantoida brunneriana	0.0
Mantoida brunneriana	MANNM1306-23	Mantoida brunneriana	MANNM867-19	Mantoida brunneriana	7.712464
Mantoida brunneriana	MANNM1306-23	Mantoida brunneriana	MANNM925-19	Mantoida brunneriana	0.0
Mantoida brunneriana	MANNM1306-23	Mantoida brunneriana	MANNM926-19	Mantoida brunneriana	7.521738
Mantoida brunneriana	MANNM1306-23	Mantoida brunneriana	MANNM929-19	Mantoida brunneriana	7.521738
Mantoida brunneriana	MANNM1323-23	Mantoida brunneriana	MANNM716-19	Mantoida brunneriana	3.1423337
Mantoida brunneriana	MANNM1323-23	Mantoida brunneriana	MANNM717-19	Mantoida brunneriana	8.980465
Mantoida brunneriana	MANNM1323-23	Mantoida brunneriana	MANNM718-19	Mantoida brunneriana	2.980523
Mantoida brunneriana	MANNM1323-23	Mantoida brunneriana	MANNM725-19	Mantoida brunneriana	3.1423337
Mantoida brunneriana	MANNM1323-23	Mantoida brunneriana	MANNM765-19	Mantoida brunneriana	4.9577136
Mantoida brunneriana	MANNM1323-23	Mantoida brunneriana	MANNM819-19	Mantoida brunneriana	2.980523
Mantoida brunneriana	MANNM1323-23	Mantoida brunneriana	MANNM860-19	Mantoida brunneriana	3.1423337
Mantoida brunneriana	MANNM1323-23	Mantoida brunneriana	MANNM864-19	Mantoida brunneriana	8.980465
Mantoida brunneriana	MANNM1323-23	Mantoida brunneriana	MANNM867-19	Mantoida brunneriana	2.5046105
Mantoida brunneriana	MANNM1323-23	Mantoida brunneriana	MANNM925-19	Mantoida brunneriana	8.980465
Mantoida brunneriana	MANNM1323-23	Mantoida brunneriana	MANNM926-19	Mantoida brunneriana	3.1423337
Mantoida brunneriana	MANNM1323-23	Mantoida brunneriana	MANNM929-19	Mantoida brunneriana	3.1423337
Mantoida brunneriana	MANNM1323-23	Mantoida brunneriana	MANNM1306-23	Mantoida brunneriana	8.497795
Mantoida brunneriana	MANNM1324-23	Mantoida brunneriana	MANNM716-19	Mantoida brunneriana	7.7780814
Mantoida brunneriana	MANNM1324-23	Mantoida brunneriana	MANNM717-19	Mantoida brunneriana	3.2910857
Mantoida brunneriana	MANNM1324-23	Mantoida brunneriana	MANNM718-19	Mantoida brunneriana	8.479847
Mantoida brunneriana	MANNM1324-23	Mantoida brunneriana	MANNM725-19	Mantoida brunneriana	7.7780814
Mantoida brunneriana	MANNM1324-23	Mantoida brunneriana	MANNM765-19	Mantoida brunneriana	8.303478
Mantoida brunneriana	MANNM1324-23	Mantoida brunneriana	MANNM819-19	Mantoida brunneriana	7.604171
Mantoida brunneriana	MANNM1324-23	Mantoida brunneriana	MANNM860-19	Mantoida brunneriana	7.7780814
Mantoida brunneriana	MANNM1324-23	Mantoida brunneriana	MANNM864-19	Mantoida brunneriana	3.2910857
Mantoida brunneriana	MANNM1324-23	Mantoida brunneriana	MANNM867-19	Mantoida brunneriana	7.7780814
Mantoida brunneriana	MANNM1324-23	Mantoida brunneriana	MANNM925-19	Mantoida brunneriana	3.2910857
Mantoida brunneriana	MANNM1324-23	Mantoida brunneriana	MANNM926-19	Mantoida brunneriana	7.7780814
Mantoida brunneriana	MANNM1324-23	Mantoida brunneriana	MANNM929-19	Mantoida brunneriana	7.7780814
Mantoida brunneriana	MANNM1324-23	Mantoida brunneriana	MANNM1306-23	Mantoida brunneriana	2.4778624
Mantoida brunneriana	MANNM1324-23	Mantoida brunneriana	MANNM1323-23	Mantoida brunneriana	8.472097
Alangularis multilobata	MANNM779-19	Alangularis multilobata	MANNM166-14	Alangularis multilobata	4.7718577
Alangularis multilobata	MANNM813-19	Alangularis multilobata	MANNM166-14	Alangularis multilobata	5.7429204
Alangularis multilobata	MANNM813-19	Alangularis multilobata	MANNM779-19	Alangularis multilobata	3.9490209
Alangularis multilobata	MANNM842-19	Alangularis multilobata	MANNM166-14	Alangularis multilobata	5.443011
Alangularis multilobata	MANNM842-19	Alangularis multilobata	MANNM779-19	Alangularis multilobata	3.95432
Alangularis multilobata	MANNM842-19	Alangularis multilobata	MANNM813-19	Alangularis multilobata	0.0
Alangularis multilobata	MANNM880-19	Alangularis multilobata	MANNM166-14	Alangularis multilobata	5.106307
Alangularis multilobata	MANNM880-19	Alangularis multilobata	MANNM779-19	Alangularis multilobata	3.6264513
Alangularis multilobata	MANNM880-19	Alangularis multilobata	MANNM813-19	Alangularis multilobata	0.50000274
Alangularis multilobata	MANNM880-19	Alangularis multilobata	MANNM842-19	Alangularis multilobata	0.61539274
Alangularis multilobata	MANNM958-19	Alangularis multilobata	MANNM166-14	Alangularis multilobata	0.0
Alangularis multilobata	MANNM958-19	Alangularis multilobata	MANNM779-19	Alangularis multilobata	4.6615014
Alangularis multilobata	MANNM958-19	Alangularis multilobata	MANNM813-19	Alangularis multilobata	5.7429204
Alangularis multilobata	MANNM958-19	Alangularis multilobata	MANNM842-19	Alangularis multilobata	5.540256
Alangularis multilobata	MANNM958-19	Alangularis multilobata	MANNM880-19	Alangularis multilobata	5.0111527
Alangularis multilobata	MANNM959-19	Alangularis multilobata	MANNM166-14	Alangularis multilobata	0.0
Alangularis multilobata	MANNM959-19	Alangularis multilobata	MANNM779-19	Alangularis multilobata	4.5154552
Alangularis multilobata	MANNM959-19	Alangularis multilobata	MANNM813-19	Alangularis multilobata	5.7429204
Alangularis multilobata	MANNM959-19	Alangularis multilobata	MANNM842-19	Alangularis multilobata	5.568328
Alangularis multilobata	MANNM959-19	Alangularis multilobata	MANNM880-19	Alangularis multilobata	5.0364113
Alangularis multilobata	MANNM959-19	Alangularis multilobata	MANNM958-19	Alangularis multilobata	0.0
Alangularis multilobata	MANNM960-19	Alangularis multilobata	MANNM166-14	Alangularis multilobata	0.0
Alangularis multilobata	MANNM960-19	Alangularis multilobata	MANNM779-19	Alangularis multilobata	4.7718577
Alangularis multilobata	MANNM960-19	Alangularis multilobata	MANNM813-19	Alangularis multilobata	5.7429204
Alangularis multilobata	MANNM960-19	Alangularis multilobata	MANNM842-19	Alangularis multilobata	5.443011
Alangularis multilobata	MANNM960-19	Alangularis multilobata	MANNM880-19	Alangularis multilobata	5.106307
Alangularis multilobata	MANNM960-19	Alangularis multilobata	MANNM958-19	Alangularis multilobata	0.0
Alangularis multilobata	MANNM960-19	Alangularis multilobata	MANNM959-19	Alangularis multilobata	0.0
Pseudacanthops spinulosus	MANNM084-14	Pseudacanthops spinulosus	MANNM083-14	Pseudacanthops spinulosus	2.3384576
Pseudacanthops spinulosus	MANNM762-19	Pseudacanthops spinulosus	MANNM083-14	Pseudacanthops spinulosus	2.3384576
Pseudacanthops spinulosus	MANNM762-19	Pseudacanthops spinulosus	MANNM084-14	Pseudacanthops spinulosus	1.2384541
Pseudacanthops spinulosus	MANNM783-19	Pseudacanthops spinulosus	MANNM083-14	Pseudacanthops spinulosus	2.4955466
Pseudacanthops spinulosus	MANNM783-19	Pseudacanthops spinulosus	MANNM084-14	Pseudacanthops spinulosus	1.3934559
Pseudacanthops spinulosus	MANNM783-19	Pseudacanthops spinulosus	MANNM762-19	Pseudacanthops spinulosus	0.15308127
Pseudacanthops spinulosus	MANNM784-19	Pseudacanthops spinulosus	MANNM083-14	Pseudacanthops spinulosus	2.3384576
Pseudacanthops spinulosus	MANNM784-19	Pseudacanthops spinulosus	MANNM084-14	Pseudacanthops spinulosus	1.2384541
Pseudacanthops spinulosus	MANNM784-19	Pseudacanthops spinulosus	MANNM762-19	Pseudacanthops spinulosus	0.0
Pseudacanthops spinulosus	MANNM784-19	Pseudacanthops spinulosus	MANNM783-19	Pseudacanthops spinulosus	0.15308127
Pseudacanthops spinulosus	MANNM785-19	Pseudacanthops spinulosus	MANNM083-14	Pseudacanthops spinulosus	2.3384576
Pseudacanthops spinulosus	MANNM785-19	Pseudacanthops spinulosus	MANNM084-14	Pseudacanthops spinulosus	1.2384541
Pseudacanthops spinulosus	MANNM785-19	Pseudacanthops spinulosus	MANNM762-19	Pseudacanthops spinulosus	0.0
Pseudacanthops spinulosus	MANNM785-19	Pseudacanthops spinulosus	MANNM783-19	Pseudacanthops spinulosus	0.15308127
Pseudacanthops spinulosus	MANNM785-19	Pseudacanthops spinulosus	MANNM784-19	Pseudacanthops spinulosus	0.0
Pseudacanthops spinulosus	MANNM849-19	Pseudacanthops spinulosus	MANNM083-14	Pseudacanthops spinulosus	0.30645275
Pseudacanthops spinulosus	MANNM849-19	Pseudacanthops spinulosus	MANNM084-14	Pseudacanthops spinulosus	2.022748
Pseudacanthops spinulosus	MANNM849-19	Pseudacanthops spinulosus	MANNM762-19	Pseudacanthops spinulosus	2.022748
Pseudacanthops spinulosus	MANNM849-19	Pseudacanthops spinulosus	MANNM783-19	Pseudacanthops spinulosus	2.1792202
Pseudacanthops spinulosus	MANNM849-19	Pseudacanthops spinulosus	MANNM784-19	Pseudacanthops spinulosus	2.022748
Pseudacanthops spinulosus	MANNM849-19	Pseudacanthops spinulosus	MANNM785-19	Pseudacanthops spinulosus	2.022748
Vespamantoida toulgoeti	MANNM720-19	Vespamantoida toulgoeti	MANNM719-19	Vespamantoida toulgoeti	3.3136904
Vespamantoida toulgoeti	MANNM857-19	Vespamantoida toulgoeti	MANNM719-19	Vespamantoida toulgoeti	1.0819578
Vespamantoida toulgoeti	MANNM857-19	Vespamantoida toulgoeti	MANNM720-19	Vespamantoida toulgoeti	2.8266733
Vespamantoida toulgoeti	MANNM858-19	Vespamantoida toulgoeti	MANNM719-19	Vespamantoida toulgoeti	1.0819578
Vespamantoida toulgoeti	MANNM858-19	Vespamantoida toulgoeti	MANNM720-19	Vespamantoida toulgoeti	2.8266733
Vespamantoida toulgoeti	MANNM858-19	Vespamantoida toulgoeti	MANNM857-19	Vespamantoida toulgoeti	0.0
Vespamantoida toulgoeti	MANNM1311-23	Vespamantoida toulgoeti	MANNM719-19	Vespamantoida toulgoeti	0.0
Vespamantoida toulgoeti	MANNM1311-23	Vespamantoida toulgoeti	MANNM720-19	Vespamantoida toulgoeti	3.3136904
Vespamantoida toulgoeti	MANNM1311-23	Vespamantoida toulgoeti	MANNM857-19	Vespamantoida toulgoeti	1.0819578
Vespamantoida toulgoeti	MANNM1311-23	Vespamantoida toulgoeti	MANNM858-19	Vespamantoida toulgoeti	1.0819578
Vespamantoida toulgoeti	MANNM1522-24	Vespamantoida toulgoeti	MANNM719-19	Vespamantoida toulgoeti	0.7740107
Vespamantoida toulgoeti	MANNM1522-24	Vespamantoida toulgoeti	MANNM720-19	Vespamantoida toulgoeti	2.8400524
Vespamantoida toulgoeti	MANNM1522-24	Vespamantoida toulgoeti	MANNM857-19	Vespamantoida toulgoeti	1.2442315
Vespamantoida toulgoeti	MANNM1522-24	Vespamantoida toulgoeti	MANNM858-19	Vespamantoida toulgoeti	1.2442315
Vespamantoida toulgoeti	MANNM1522-24	Vespamantoida toulgoeti	MANNM1311-23	Vespamantoida toulgoeti	0.7740107
Vespamantoida toulgoeti	MANNM1562-24	Vespamantoida toulgoeti	MANNM719-19	Vespamantoida toulgoeti	5.619273
Vespamantoida toulgoeti	MANNM1562-24	Vespamantoida toulgoeti	MANNM720-19	Vespamantoida toulgoeti	3.7817285
Vespamantoida toulgoeti	MANNM1562-24	Vespamantoida toulgoeti	MANNM857-19	Vespamantoida toulgoeti	5.1125126
Vespamantoida toulgoeti	MANNM1562-24	Vespamantoida toulgoeti	MANNM858-19	Vespamantoida toulgoeti	5.1125126
Vespamantoida toulgoeti	MANNM1562-24	Vespamantoida toulgoeti	MANNM1311-23	Vespamantoida toulgoeti	5.619273
Vespamantoida toulgoeti	MANNM1562-24	Vespamantoida toulgoeti	MANNM1522-24	Vespamantoida toulgoeti	5.1371512
Pseudovates stolli	MANNM771-19	Pseudovates stolli	MANNM755-19	Pseudovates stolli	0.17211822
Pseudovates stolli	MANNM791-19	Pseudovates stolli	MANNM755-19	Pseudovates stolli	0.15313807
Pseudovates stolli	MANNM791-19	Pseudovates stolli	MANNM771-19	Pseudovates stolli	0.34482798
Pseudovates stolli	MANNM792-19	Pseudovates stolli	MANNM755-19	Pseudovates stolli	0.15313807
Pseudovates stolli	MANNM792-19	Pseudovates stolli	MANNM771-19	Pseudovates stolli	0.17211822
Pseudovates stolli	MANNM792-19	Pseudovates stolli	MANNM791-19	Pseudovates stolli	0.3067496
Pseudovates stolli	MANNM870-19	Pseudovates stolli	MANNM755-19	Pseudovates stolli	0.4756232
Pseudovates stolli	MANNM870-19	Pseudovates stolli	MANNM771-19	Pseudovates stolli	0.34445888
Pseudovates stolli	MANNM870-19	Pseudovates stolli	MANNM791-19	Pseudovates stolli	0.63511664
Pseudovates stolli	MANNM870-19	Pseudovates stolli	MANNM792-19	Pseudovates stolli	0.63511664
Pseudovates stolli	MANNM1292-23	Pseudovates stolli	MANNM755-19	Pseudovates stolli	1.3514323
Pseudovates stolli	MANNM1292-23	Pseudovates stolli	MANNM771-19	Pseudovates stolli	1.2174525
Pseudovates stolli	MANNM1292-23	Pseudovates stolli	MANNM791-19	Pseudovates stolli	1.5229589
Pseudovates stolli	MANNM1292-23	Pseudovates stolli	MANNM792-19	Pseudovates stolli	1.3514323
Pseudovates stolli	MANNM1292-23	Pseudovates stolli	MANNM870-19	Pseudovates stolli	1.5205932
Pseudovates stolli	MANNM1430-24	Pseudovates stolli	MANNM755-19	Pseudovates stolli	1.2367128
Pseudovates stolli	MANNM1430-24	Pseudovates stolli	MANNM771-19	Pseudovates stolli	1.0401222
Pseudovates stolli	MANNM1430-24	Pseudovates stolli	MANNM791-19	Pseudovates stolli	1.3934559
Pseudovates stolli	MANNM1430-24	Pseudovates stolli	MANNM792-19	Pseudovates stolli	1.3934559
Pseudovates stolli	MANNM1430-24	Pseudovates stolli	MANNM870-19	Pseudovates stolli	1.7637538
Pseudovates stolli	MANNM1430-24	Pseudovates stolli	MANNM1292-23	Pseudovates stolli	1.3493595
Pseudovates stolli	MANNM1532-24	Pseudovates stolli	MANNM755-19	Pseudovates stolli	1.2367128
Pseudovates stolli	MANNM1532-24	Pseudovates stolli	MANNM771-19	Pseudovates stolli	1.0401222
Pseudovates stolli	MANNM1532-24	Pseudovates stolli	MANNM791-19	Pseudovates stolli	1.3934559
Pseudovates stolli	MANNM1532-24	Pseudovates stolli	MANNM792-19	Pseudovates stolli	1.3934559
Pseudovates stolli	MANNM1532-24	Pseudovates stolli	MANNM870-19	Pseudovates stolli	1.7637538
Pseudovates stolli	MANNM1532-24	Pseudovates stolli	MANNM1292-23	Pseudovates stolli	1.3493595
Pseudovates stolli	MANNM1532-24	Pseudovates stolli	MANNM1430-24	Pseudovates stolli	0.0
Chaeteessa valida	MANNM724-19	Chaeteessa valida	MANNM723-19	Chaeteessa valida	0.8406854
Chaeteessa valida	MANNM726-19	Chaeteessa valida	MANNM723-19	Chaeteessa valida	1.0529982
Chaeteessa valida	MANNM726-19	Chaeteessa valida	MANNM724-19	Chaeteessa valida	0.15313807
Chaeteessa valida	MANNM1497-24	Chaeteessa valida	MANNM723-19	Chaeteessa valida	11.060521
Chaeteessa valida	MANNM1497-24	Chaeteessa valida	MANNM724-19	Chaeteessa valida	10.268844
Chaeteessa valida	MANNM1497-24	Chaeteessa valida	MANNM726-19	Chaeteessa valida	10.268844
Chaeteessa valida	MANNM1499-24	Chaeteessa valida	MANNM723-19	Chaeteessa valida	0.8406854
Chaeteessa valida	MANNM1499-24	Chaeteessa valida	MANNM724-19	Chaeteessa valida	0.15313807
Chaeteessa valida	MANNM1499-24	Chaeteessa valida	MANNM726-19	Chaeteessa valida	0.3067496
Chaeteessa valida	MANNM1499-24	Chaeteessa valida	MANNM1497-24	Chaeteessa valida	10.268844
Angela lemoulti	MANNM743-19	Angela lemoulti	MANNM740-19	Angela lemoulti	2.0204918
Angela lemoulti	MANNM1371-23	Angela lemoulti	MANNM740-19	Angela lemoulti	0.46030214
Angela lemoulti	MANNM1371-23	Angela lemoulti	MANNM743-19	Angela lemoulti	1.7062932
Angela lemoulti	MANNM1446-24	Angela lemoulti	MANNM740-19	Angela lemoulti	0.15308127
Angela lemoulti	MANNM1446-24	Angela lemoulti	MANNM743-19	Angela lemoulti	1.8642701
Angela lemoulti	MANNM1446-24	Angela lemoulti	MANNM1371-23	Angela lemoulti	0.3067496
Angela lemoulti	MANNM1448-24	Angela lemoulti	MANNM740-19	Angela lemoulti	2.0204918
Angela lemoulti	MANNM1448-24	Angela lemoulti	MANNM743-19	Angela lemoulti	0.61539274
Angela lemoulti	MANNM1448-24	Angela lemoulti	MANNM1371-23	Angela lemoulti	1.7062932
Angela lemoulti	MANNM1448-24	Angela lemoulti	MANNM1446-24	Angela lemoulti	1.8642701
Angela lemoulti	MANNM1505-24	Angela lemoulti	MANNM740-19	Angela lemoulti	0.15308127
Angela lemoulti	MANNM1505-24	Angela lemoulti	MANNM743-19	Angela lemoulti	1.8642701
Angela lemoulti	MANNM1505-24	Angela lemoulti	MANNM1371-23	Angela lemoulti	0.3067496
Angela lemoulti	MANNM1505-24	Angela lemoulti	MANNM1446-24	Angela lemoulti	0.0
Angela lemoulti	MANNM1505-24	Angela lemoulti	MANNM1448-24	Angela lemoulti	1.8642701
Angela lemoulti	MANNM1506-24	Angela lemoulti	MANNM740-19	Angela lemoulti	0.15450124
Angela lemoulti	MANNM1506-24	Angela lemoulti	MANNM743-19	Angela lemoulti	1.8818163
Angela lemoulti	MANNM1506-24	Angela lemoulti	MANNM1371-23	Angela lemoulti	0.30959833
Angela lemoulti	MANNM1506-24	Angela lemoulti	MANNM1446-24	Angela lemoulti	0.0
Angela lemoulti	MANNM1506-24	Angela lemoulti	MANNM1448-24	Angela lemoulti	1.8818163
Angela lemoulti	MANNM1506-24	Angela lemoulti	MANNM1505-24	Angela lemoulti	0.0
Parastagmatoptera flavoguttata	MANNM088-14	Parastagmatoptera flavoguttata	MANNM053-14	Parastagmatoptera flavoguttata	0.46030214
Parastagmatoptera flavoguttata	MANNM131-14	Parastagmatoptera flavoguttata	MANNM053-14	Parastagmatoptera flavoguttata	0.4608315
Parastagmatoptera flavoguttata	MANNM131-14	Parastagmatoptera flavoguttata	MANNM088-14	Parastagmatoptera flavoguttata	0.30645275
Parastagmatoptera flavoguttata	MANNM198-14	Parastagmatoptera flavoguttata	MANNM053-14	Parastagmatoptera flavoguttata	0.53121305
Parastagmatoptera flavoguttata	MANNM198-14	Parastagmatoptera flavoguttata	MANNM088-14	Parastagmatoptera flavoguttata	0.0
Parastagmatoptera flavoguttata	MANNM198-14	Parastagmatoptera flavoguttata	MANNM131-14	Parastagmatoptera flavoguttata	0.17660119
Parastagmatoptera flavoguttata	MANNM237-14	Parastagmatoptera flavoguttata	MANNM053-14	Parastagmatoptera flavoguttata	0.46030214
Parastagmatoptera flavoguttata	MANNM237-14	Parastagmatoptera flavoguttata	MANNM088-14	Parastagmatoptera flavoguttata	0.0
Parastagmatoptera flavoguttata	MANNM237-14	Parastagmatoptera flavoguttata	MANNM131-14	Parastagmatoptera flavoguttata	0.30645275
Parastagmatoptera flavoguttata	MANNM237-14	Parastagmatoptera flavoguttata	MANNM198-14	Parastagmatoptera flavoguttata	0.0
Parastagmatoptera flavoguttata	MANNM356-14	Parastagmatoptera flavoguttata	MANNM053-14	Parastagmatoptera flavoguttata	0.4601217
Parastagmatoptera flavoguttata	MANNM356-14	Parastagmatoptera flavoguttata	MANNM088-14	Parastagmatoptera flavoguttata	0.30645275
Parastagmatoptera flavoguttata	MANNM356-14	Parastagmatoptera flavoguttata	MANNM131-14	Parastagmatoptera flavoguttata	0.614207
Parastagmatoptera flavoguttata	MANNM356-14	Parastagmatoptera flavoguttata	MANNM198-14	Parastagmatoptera flavoguttata	0.35359123
Parastagmatoptera flavoguttata	MANNM356-14	Parastagmatoptera flavoguttata	MANNM237-14	Parastagmatoptera flavoguttata	0.30645275
Parastagmatoptera flavoguttata	MANNM758-19	Parastagmatoptera flavoguttata	MANNM053-14	Parastagmatoptera flavoguttata	0.614207
Parastagmatoptera flavoguttata	MANNM758-19	Parastagmatoptera flavoguttata	MANNM088-14	Parastagmatoptera flavoguttata	0.46030214
Parastagmatoptera flavoguttata	MANNM758-19	Parastagmatoptera flavoguttata	MANNM131-14	Parastagmatoptera flavoguttata	0.7687626
Parastagmatoptera flavoguttata	MANNM758-19	Parastagmatoptera flavoguttata	MANNM198-14	Parastagmatoptera flavoguttata	0.53121305
Parastagmatoptera flavoguttata	MANNM758-19	Parastagmatoptera flavoguttata	MANNM237-14	Parastagmatoptera flavoguttata	0.46030214
Parastagmatoptera flavoguttata	MANNM758-19	Parastagmatoptera flavoguttata	MANNM356-14	Parastagmatoptera flavoguttata	0.15313807
Parastagmatoptera flavoguttata	MANNM769-19	Parastagmatoptera flavoguttata	MANNM053-14	Parastagmatoptera flavoguttata	0.30645275
Parastagmatoptera flavoguttata	MANNM769-19	Parastagmatoptera flavoguttata	MANNM088-14	Parastagmatoptera flavoguttata	0.15313807
Parastagmatoptera flavoguttata	MANNM769-19	Parastagmatoptera flavoguttata	MANNM131-14	Parastagmatoptera flavoguttata	0.46030214
Parastagmatoptera flavoguttata	MANNM769-19	Parastagmatoptera flavoguttata	MANNM198-14	Parastagmatoptera flavoguttata	0.17667894
Parastagmatoptera flavoguttata	MANNM769-19	Parastagmatoptera flavoguttata	MANNM237-14	Parastagmatoptera flavoguttata	0.15313807
Parastagmatoptera flavoguttata	MANNM769-19	Parastagmatoptera flavoguttata	MANNM356-14	Parastagmatoptera flavoguttata	0.15308127
Parastagmatoptera flavoguttata	MANNM769-19	Parastagmatoptera flavoguttata	MANNM758-19	Parastagmatoptera flavoguttata	0.30645275
Parastagmatoptera flavoguttata	MANNM777-19	Parastagmatoptera flavoguttata	MANNM053-14	Parastagmatoptera flavoguttata	0.4601217
Parastagmatoptera flavoguttata	MANNM777-19	Parastagmatoptera flavoguttata	MANNM088-14	Parastagmatoptera flavoguttata	0.30645275
Parastagmatoptera flavoguttata	MANNM777-19	Parastagmatoptera flavoguttata	MANNM131-14	Parastagmatoptera flavoguttata	0.614207
Parastagmatoptera flavoguttata	MANNM777-19	Parastagmatoptera flavoguttata	MANNM198-14	Parastagmatoptera flavoguttata	0.35359123
Parastagmatoptera flavoguttata	MANNM777-19	Parastagmatoptera flavoguttata	MANNM237-14	Parastagmatoptera flavoguttata	0.30645275
Parastagmatoptera flavoguttata	MANNM777-19	Parastagmatoptera flavoguttata	MANNM356-14	Parastagmatoptera flavoguttata	0.0
Parastagmatoptera flavoguttata	MANNM777-19	Parastagmatoptera flavoguttata	MANNM758-19	Parastagmatoptera flavoguttata	0.15313807
Parastagmatoptera flavoguttata	MANNM777-19	Parastagmatoptera flavoguttata	MANNM769-19	Parastagmatoptera flavoguttata	0.15308127
Parastagmatoptera flavoguttata	MANNM778-19	Parastagmatoptera flavoguttata	MANNM053-14	Parastagmatoptera flavoguttata	0.30645275
Parastagmatoptera flavoguttata	MANNM778-19	Parastagmatoptera flavoguttata	MANNM088-14	Parastagmatoptera flavoguttata	0.15313807
Parastagmatoptera flavoguttata	MANNM778-19	Parastagmatoptera flavoguttata	MANNM131-14	Parastagmatoptera flavoguttata	0.46030214
Parastagmatoptera flavoguttata	MANNM778-19	Parastagmatoptera flavoguttata	MANNM198-14	Parastagmatoptera flavoguttata	0.17667894
Parastagmatoptera flavoguttata	MANNM778-19	Parastagmatoptera flavoguttata	MANNM237-14	Parastagmatoptera flavoguttata	0.15313807
Parastagmatoptera flavoguttata	MANNM778-19	Parastagmatoptera flavoguttata	MANNM356-14	Parastagmatoptera flavoguttata	0.15308127
Parastagmatoptera flavoguttata	MANNM778-19	Parastagmatoptera flavoguttata	MANNM758-19	Parastagmatoptera flavoguttata	0.30645275
Parastagmatoptera flavoguttata	MANNM778-19	Parastagmatoptera flavoguttata	MANNM769-19	Parastagmatoptera flavoguttata	0.0
Parastagmatoptera flavoguttata	MANNM778-19	Parastagmatoptera flavoguttata	MANNM777-19	Parastagmatoptera flavoguttata	0.15308127
Parastagmatoptera flavoguttata	MANNM788-19	Parastagmatoptera flavoguttata	MANNM053-14	Parastagmatoptera flavoguttata	0.4601217
Parastagmatoptera flavoguttata	MANNM788-19	Parastagmatoptera flavoguttata	MANNM088-14	Parastagmatoptera flavoguttata	0.30645275
Parastagmatoptera flavoguttata	MANNM788-19	Parastagmatoptera flavoguttata	MANNM131-14	Parastagmatoptera flavoguttata	0.614207
Parastagmatoptera flavoguttata	MANNM788-19	Parastagmatoptera flavoguttata	MANNM198-14	Parastagmatoptera flavoguttata	0.35359123
Parastagmatoptera flavoguttata	MANNM788-19	Parastagmatoptera flavoguttata	MANNM237-14	Parastagmatoptera flavoguttata	0.30645275
Parastagmatoptera flavoguttata	MANNM788-19	Parastagmatoptera flavoguttata	MANNM356-14	Parastagmatoptera flavoguttata	0.0
Parastagmatoptera flavoguttata	MANNM788-19	Parastagmatoptera flavoguttata	MANNM758-19	Parastagmatoptera flavoguttata	0.15313807
Parastagmatoptera flavoguttata	MANNM788-19	Parastagmatoptera flavoguttata	MANNM769-19	Parastagmatoptera flavoguttata	0.15308127
Parastagmatoptera flavoguttata	MANNM788-19	Parastagmatoptera flavoguttata	MANNM777-19	Parastagmatoptera flavoguttata	0.0
Parastagmatoptera flavoguttata	MANNM788-19	Parastagmatoptera flavoguttata	MANNM778-19	Parastagmatoptera flavoguttata	0.15308127
Parastagmatoptera flavoguttata	MANNM803-19	Parastagmatoptera flavoguttata	MANNM053-14	Parastagmatoptera flavoguttata	1.0785501
Parastagmatoptera flavoguttata	MANNM803-19	Parastagmatoptera flavoguttata	MANNM088-14	Parastagmatoptera flavoguttata	0.92309016
Parastagmatoptera flavoguttata	MANNM803-19	Parastagmatoptera flavoguttata	MANNM131-14	Parastagmatoptera flavoguttata	0.9232662
Parastagmatoptera flavoguttata	MANNM803-19	Parastagmatoptera flavoguttata	MANNM198-14	Parastagmatoptera flavoguttata	0.35359123
Parastagmatoptera flavoguttata	MANNM803-19	Parastagmatoptera flavoguttata	MANNM237-14	Parastagmatoptera flavoguttata	0.92309016
Parastagmatoptera flavoguttata	MANNM803-19	Parastagmatoptera flavoguttata	MANNM356-14	Parastagmatoptera flavoguttata	1.2333434
Parastagmatoptera flavoguttata	MANNM803-19	Parastagmatoptera flavoguttata	MANNM758-19	Parastagmatoptera flavoguttata	1.3891107
Parastagmatoptera flavoguttata	MANNM803-19	Parastagmatoptera flavoguttata	MANNM769-19	Parastagmatoptera flavoguttata	1.0781269
Parastagmatoptera flavoguttata	MANNM803-19	Parastagmatoptera flavoguttata	MANNM777-19	Parastagmatoptera flavoguttata	1.2333434
Parastagmatoptera flavoguttata	MANNM803-19	Parastagmatoptera flavoguttata	MANNM778-19	Parastagmatoptera flavoguttata	1.0781269
Parastagmatoptera flavoguttata	MANNM803-19	Parastagmatoptera flavoguttata	MANNM788-19	Parastagmatoptera flavoguttata	1.2333434
Parastagmatoptera flavoguttata	MANNM843-19	Parastagmatoptera flavoguttata	MANNM053-14	Parastagmatoptera flavoguttata	0.3067496
Parastagmatoptera flavoguttata	MANNM843-19	Parastagmatoptera flavoguttata	MANNM088-14	Parastagmatoptera flavoguttata	0.46030214
Parastagmatoptera flavoguttata	MANNM843-19	Parastagmatoptera flavoguttata	MANNM131-14	Parastagmatoptera flavoguttata	0.4608315
Parastagmatoptera flavoguttata	MANNM843-19	Parastagmatoptera flavoguttata	MANNM198-14	Parastagmatoptera flavoguttata	0.53121305
Parastagmatoptera flavoguttata	MANNM843-19	Parastagmatoptera flavoguttata	MANNM237-14	Parastagmatoptera flavoguttata	0.46030214
Parastagmatoptera flavoguttata	MANNM843-19	Parastagmatoptera flavoguttata	MANNM356-14	Parastagmatoptera flavoguttata	0.4601217
Parastagmatoptera flavoguttata	MANNM843-19	Parastagmatoptera flavoguttata	MANNM758-19	Parastagmatoptera flavoguttata	0.614207
Parastagmatoptera flavoguttata	MANNM843-19	Parastagmatoptera flavoguttata	MANNM769-19	Parastagmatoptera flavoguttata	0.30645275
Parastagmatoptera flavoguttata	MANNM843-19	Parastagmatoptera flavoguttata	MANNM777-19	Parastagmatoptera flavoguttata	0.4601217
Parastagmatoptera flavoguttata	MANNM843-19	Parastagmatoptera flavoguttata	MANNM778-19	Parastagmatoptera flavoguttata	0.30645275
Parastagmatoptera flavoguttata	MANNM843-19	Parastagmatoptera flavoguttata	MANNM788-19	Parastagmatoptera flavoguttata	0.4601217
Parastagmatoptera flavoguttata	MANNM843-19	Parastagmatoptera flavoguttata	MANNM803-19	Parastagmatoptera flavoguttata	1.0785501
Liturgusa maroni	MANNM731-19	Liturgusa maroni	MANNM728-19	Liturgusa maroni	0.16611364
Liturgusa maroni	MANNM1504-24	Liturgusa maroni	MANNM728-19	Liturgusa maroni	0.3067496
Liturgusa maroni	MANNM1504-24	Liturgusa maroni	MANNM731-19	Liturgusa maroni	0.16611364
Liturgusa maroni	MANNM1509-24	Liturgusa maroni	MANNM728-19	Liturgusa maroni	3.1556196
Liturgusa maroni	MANNM1509-24	Liturgusa maroni	MANNM731-19	Liturgusa maroni	3.2545745
Liturgusa maroni	MANNM1509-24	Liturgusa maroni	MANNM1504-24	Liturgusa maroni	3.1556196
Liturgusa maroni	MANNM1510-24	Liturgusa maroni	MANNM728-19	Liturgusa maroni	3.1556196
Liturgusa maroni	MANNM1510-24	Liturgusa maroni	MANNM731-19	Liturgusa maroni	3.2545745
Liturgusa maroni	MANNM1510-24	Liturgusa maroni	MANNM1504-24	Liturgusa maroni	3.1556196
Liturgusa maroni	MANNM1510-24	Liturgusa maroni	MANNM1509-24	Liturgusa maroni	0.0
Vates marmorata	MANNM851-19	Vates marmorata	MANNM812-19	Vates marmorata	0.0
Vates marmorata	MANNM855-19	Vates marmorata	MANNM812-19	Vates marmorata	0.0
Vates marmorata	MANNM855-19	Vates marmorata	MANNM851-19	Vates marmorata	0.0
Vates marmorata	MANNM859-19	Vates marmorata	MANNM812-19	Vates marmorata	0.0
Vates marmorata	MANNM859-19	Vates marmorata	MANNM851-19	Vates marmorata	0.0
Vates marmorata	MANNM859-19	Vates marmorata	MANNM855-19	Vates marmorata	0.0
Vates marmorata	MANNM1301-23	Vates marmorata	MANNM812-19	Vates marmorata	0.0
Vates marmorata	MANNM1301-23	Vates marmorata	MANNM851-19	Vates marmorata	0.0
Vates marmorata	MANNM1301-23	Vates marmorata	MANNM855-19	Vates marmorata	0.0
Vates marmorata	MANNM1301-23	Vates marmorata	MANNM859-19	Vates marmorata	0.0
Vates marmorata	MANNM1413-24	Vates marmorata	MANNM812-19	Vates marmorata	0.9259529
Vates marmorata	MANNM1413-24	Vates marmorata	MANNM851-19	Vates marmorata	0.9259529
Vates marmorata	MANNM1413-24	Vates marmorata	MANNM855-19	Vates marmorata	0.9259529
Vates marmorata	MANNM1413-24	Vates marmorata	MANNM859-19	Vates marmorata	0.9259529
Vates marmorata	MANNM1413-24	Vates marmorata	MANNM1301-23	Vates marmorata	0.9259529
Vates marmorata	MANNM1566-24	Vates marmorata	MANNM812-19	Vates marmorata	0.0
Vates marmorata	MANNM1566-24	Vates marmorata	MANNM851-19	Vates marmorata	0.0
Vates marmorata	MANNM1566-24	Vates marmorata	MANNM855-19	Vates marmorata	0.0
Vates marmorata	MANNM1566-24	Vates marmorata	MANNM859-19	Vates marmorata	0.0
Vates marmorata	MANNM1566-24	Vates marmorata	MANNM1301-23	Vates marmorata	0.0
Vates marmorata	MANNM1566-24	Vates marmorata	MANNM1413-24	Vates marmorata	0.9259529
Chopardiella latipennis	MANNM233-14	Chopardiella latipennis	MANNM132-14	Chopardiella latipennis	1.0793236
Chopardiella latipennis	MANNM714-19	Chopardiella latipennis	MANNM132-14	Chopardiella latipennis	1.5506858
Chopardiella latipennis	MANNM714-19	Chopardiella latipennis	MANNM233-14	Chopardiella latipennis	1.7084179
Chopardiella latipennis	MANNM715-19	Chopardiella latipennis	MANNM132-14	Chopardiella latipennis	0.6146204
Chopardiella latipennis	MANNM715-19	Chopardiella latipennis	MANNM233-14	Chopardiella latipennis	0.46030214
Chopardiella latipennis	MANNM715-19	Chopardiella latipennis	MANNM714-19	Chopardiella latipennis	1.2384541
Chopardiella latipennis	MANNM753-19	Chopardiella latipennis	MANNM132-14	Chopardiella latipennis	0.9232662
Chopardiella latipennis	MANNM753-19	Chopardiella latipennis	MANNM233-14	Chopardiella latipennis	0.76846904
Chopardiella latipennis	MANNM753-19	Chopardiella latipennis	MANNM714-19	Chopardiella latipennis	1.5488137
Chopardiella latipennis	MANNM753-19	Chopardiella latipennis	MANNM715-19	Chopardiella latipennis	0.3065127
Chopardiella latipennis	MANNM804-19	Chopardiella latipennis	MANNM132-14	Chopardiella latipennis	0.6146204
Chopardiella latipennis	MANNM804-19	Chopardiella latipennis	MANNM233-14	Chopardiella latipennis	0.46030214
Chopardiella latipennis	MANNM804-19	Chopardiella latipennis	MANNM714-19	Chopardiella latipennis	1.2384541
Chopardiella latipennis	MANNM804-19	Chopardiella latipennis	MANNM715-19	Chopardiella latipennis	0.0
Chopardiella latipennis	MANNM804-19	Chopardiella latipennis	MANNM753-19	Chopardiella latipennis	0.3065127
Chopardiella latipennis	MANNM919-19	Chopardiella latipennis	MANNM132-14	Chopardiella latipennis	0.8066646
Chopardiella latipennis	MANNM919-19	Chopardiella latipennis	MANNM233-14	Chopardiella latipennis	0.6443234
Chopardiella latipennis	MANNM919-19	Chopardiella latipennis	MANNM714-19	Chopardiella latipennis	1.1345708
Chopardiella latipennis	MANNM919-19	Chopardiella latipennis	MANNM715-19	Chopardiella latipennis	0.1605134
Chopardiella latipennis	MANNM919-19	Chopardiella latipennis	MANNM753-19	Chopardiella latipennis	0.482315
Chopardiella latipennis	MANNM919-19	Chopardiella latipennis	MANNM804-19	Chopardiella latipennis	0.1605134
Liturgusa milleri	MANNM865-19	Liturgusa milleri	MANNM359-14	Liturgusa milleri	4.4501915
Liturgusa milleri	MANNM939-19	Liturgusa milleri	MANNM359-14	Liturgusa milleri	3.1386428
Liturgusa milleri	MANNM939-19	Liturgusa milleri	MANNM865-19	Liturgusa milleri	3.4721248
Liturgusa milleri	MANNM940-19	Liturgusa milleri	MANNM359-14	Liturgusa milleri	2.8976786
Liturgusa milleri	MANNM940-19	Liturgusa milleri	MANNM865-19	Liturgusa milleri	3.0711765
Liturgusa milleri	MANNM940-19	Liturgusa milleri	MANNM939-19	Liturgusa milleri	0.15748182
Liturgusa milleri	MANNM1373-23	Liturgusa milleri	MANNM359-14	Liturgusa milleri	3.790115
Liturgusa milleri	MANNM1373-23	Liturgusa milleri	MANNM865-19	Liturgusa milleri	3.799996
Liturgusa milleri	MANNM1373-23	Liturgusa milleri	MANNM939-19	Liturgusa milleri	1.8693777
Liturgusa milleri	MANNM1373-23	Liturgusa milleri	MANNM940-19	Liturgusa milleri	1.4355057
Lagrecacanthops guyanensis	MANNM1548-24	Lagrecacanthops guyanensis	MANNM1547-24	Lagrecacanthops guyanensis	1.375526
Oxyopsis rubicunda	MANNM826-19	Oxyopsis rubicunda	MANNM802-19	Oxyopsis rubicunda	2.9930196
Oxyopsis rubicunda	MANNM835-19	Oxyopsis rubicunda	MANNM802-19	Oxyopsis rubicunda	2.9930196
Oxyopsis rubicunda	MANNM835-19	Oxyopsis rubicunda	MANNM826-19	Oxyopsis rubicunda	0.0
Oxyopsis rubicunda	MANNM836-19	Oxyopsis rubicunda	MANNM802-19	Oxyopsis rubicunda	2.9930196
Oxyopsis rubicunda	MANNM836-19	Oxyopsis rubicunda	MANNM826-19	Oxyopsis rubicunda	0.0
Oxyopsis rubicunda	MANNM836-19	Oxyopsis rubicunda	MANNM835-19	Oxyopsis rubicunda	0.0
Oxyopsis rubicunda	MANNM1334-23	Oxyopsis rubicunda	MANNM802-19	Oxyopsis rubicunda	1.7443634
Oxyopsis rubicunda	MANNM1334-23	Oxyopsis rubicunda	MANNM826-19	Oxyopsis rubicunda	1.3514323
Oxyopsis rubicunda	MANNM1334-23	Oxyopsis rubicunda	MANNM835-19	Oxyopsis rubicunda	1.3514323
Oxyopsis rubicunda	MANNM1334-23	Oxyopsis rubicunda	MANNM836-19	Oxyopsis rubicunda	1.3514323
Oxyopsis rubicunda	MANNM1424-24	Oxyopsis rubicunda	MANNM802-19	Oxyopsis rubicunda	3.1556196
Oxyopsis rubicunda	MANNM1424-24	Oxyopsis rubicunda	MANNM826-19	Oxyopsis rubicunda	1.3954387
Oxyopsis rubicunda	MANNM1424-24	Oxyopsis rubicunda	MANNM835-19	Oxyopsis rubicunda	1.3954387
Oxyopsis rubicunda	MANNM1424-24	Oxyopsis rubicunda	MANNM836-19	Oxyopsis rubicunda	1.3954387
Oxyopsis rubicunda	MANNM1424-24	Oxyopsis rubicunda	MANNM1334-23	Oxyopsis rubicunda	1.7443634
Oxyopsis rubicunda	MANNM1434-24	Oxyopsis rubicunda	MANNM802-19	Oxyopsis rubicunda	1.3954387
Oxyopsis rubicunda	MANNM1434-24	Oxyopsis rubicunda	MANNM826-19	Oxyopsis rubicunda	1.8693777
Oxyopsis rubicunda	MANNM1434-24	Oxyopsis rubicunda	MANNM835-19	Oxyopsis rubicunda	1.8693777
Oxyopsis rubicunda	MANNM1434-24	Oxyopsis rubicunda	MANNM836-19	Oxyopsis rubicunda	1.8693777
Oxyopsis rubicunda	MANNM1434-24	Oxyopsis rubicunda	MANNM1334-23	Oxyopsis rubicunda	1.5475135
Oxyopsis rubicunda	MANNM1434-24	Oxyopsis rubicunda	MANNM1424-24	Oxyopsis rubicunda	2.028359
Chaeteessa caudata	MANNM1387-24	Chaeteessa caudata	MANNM773-19	Chaeteessa caudata	6.253709
Chaeteessa caudata	MANNM1496-24	Chaeteessa caudata	MANNM773-19	Chaeteessa caudata	6.253709
Chaeteessa caudata	MANNM1496-24	Chaeteessa caudata	MANNM1387-24	Chaeteessa caudata	0.0
Chaeteessa caudata	MANNM1552-24	Chaeteessa caudata	MANNM773-19	Chaeteessa caudata	6.253709
Chaeteessa caudata	MANNM1552-24	Chaeteessa caudata	MANNM1387-24	Chaeteessa caudata	0.0
Chaeteessa caudata	MANNM1552-24	Chaeteessa caudata	MANNM1496-24	Chaeteessa caudata	0.0
Chaeteessa caudata	MANNM1554-24	Chaeteessa caudata	MANNM773-19	Chaeteessa caudata	6.274994
Chaeteessa caudata	MANNM1554-24	Chaeteessa caudata	MANNM1387-24	Chaeteessa caudata	0.0
Chaeteessa caudata	MANNM1554-24	Chaeteessa caudata	MANNM1496-24	Chaeteessa caudata	0.0
Chaeteessa caudata	MANNM1554-24	Chaeteessa caudata	MANNM1552-24	Chaeteessa caudata	0.0
Callibia diana	MANNM1521-24	Callibia diana	MANNM1342-23	Callibia diana	0.77298766
Liturgusa cayennensis	MANNM732-19	Liturgusa cayennensis	MANNM360-14	Liturgusa cayennensis	1.3918257
Liturgusa cayennensis	MANNM734-19	Liturgusa cayennensis	MANNM360-14	Liturgusa cayennensis	1.3918257
Liturgusa cayennensis	MANNM734-19	Liturgusa cayennensis	MANNM732-19	Liturgusa cayennensis	0.61539274
Liturgusa cayennensis	MANNM1294-23	Liturgusa cayennensis	MANNM360-14	Liturgusa cayennensis	1.235332
Liturgusa cayennensis	MANNM1294-23	Liturgusa cayennensis	MANNM732-19	Liturgusa cayennensis	0.4608315
Liturgusa cayennensis	MANNM1294-23	Liturgusa cayennensis	MANNM734-19	Liturgusa cayennensis	0.4608315
Liturgusa cayennensis	MANNM1359-23	Liturgusa cayennensis	MANNM360-14	Liturgusa cayennensis	1.4797305
Liturgusa cayennensis	MANNM1359-23	Liturgusa cayennensis	MANNM732-19	Liturgusa cayennensis	0.0
Liturgusa cayennensis	MANNM1359-23	Liturgusa cayennensis	MANNM734-19	Liturgusa cayennensis	0.49019954
Liturgusa cayennensis	MANNM1359-23	Liturgusa cayennensis	MANNM1294-23	Liturgusa cayennensis	0.49019954
Liturgusa cayennensis	MANNM1420-24	Liturgusa cayennensis	MANNM360-14	Liturgusa cayennensis	0.5405453
Liturgusa cayennensis	MANNM1420-24	Liturgusa cayennensis	MANNM732-19	Liturgusa cayennensis	2.1910977
Liturgusa cayennensis	MANNM1420-24	Liturgusa cayennensis	MANNM734-19	Liturgusa cayennensis	2.1910977
Liturgusa cayennensis	MANNM1420-24	Liturgusa cayennensis	MANNM1294-23	Liturgusa cayennensis	2.0048761
Liturgusa cayennensis	MANNM1420-24	Liturgusa cayennensis	MANNM1359-23	Liturgusa cayennensis	2.4898672
Hagiomantis mesopoda	MANNM1487-24	Hagiomantis mesopoda	MANNM735-19	Hagiomantis mesopoda	0.9259529
Chaeteessa filata	MANNM1481-24	Chaeteessa filata	MANNM722-19	Chaeteessa filata	14.351284
Microphotina viridula	MANNM935-19	Microphotina viridula	MANNM933-19	Microphotina viridula	0.17857215
Microphotina viridula	MANNM936-19	Microphotina viridula	MANNM933-19	Microphotina viridula	0.0
Microphotina viridula	MANNM936-19	Microphotina viridula	MANNM935-19	Microphotina viridula	0.16366775
Microphotina viridula	MANNM937-19	Microphotina viridula	MANNM933-19	Microphotina viridula	0.0
Microphotina viridula	MANNM937-19	Microphotina viridula	MANNM935-19	Microphotina viridula	0.16366775
Microphotina viridula	MANNM937-19	Microphotina viridula	MANNM936-19	Microphotina viridula	0.0
Angela trifasciata	MANNM985-19	Angela trifasciata	MANNM882-19	Angela trifasciata	0.4830944
Stenophylla gallardi	MANNM1491-24	Stenophylla gallardi	MANNM1343-23	Stenophylla gallardi	0.1566776
Stenophylla gallardi	MANNM1495-24	Stenophylla gallardi	MANNM1343-23	Stenophylla gallardi	0.6291226
Stenophylla gallardi	MANNM1495-24	Stenophylla gallardi	MANNM1491-24	Stenophylla gallardi	0.4608315
Parastagmatoptera unipunctata	MANNM954-19	Parastagmatoptera unipunctata	MANNM953-19	Parastagmatoptera unipunctata	2.1846092
Parastagmatoptera unipunctata	MANNM964-19	Parastagmatoptera unipunctata	MANNM953-19	Parastagmatoptera unipunctata	2.337858
Parastagmatoptera unipunctata	MANNM964-19	Parastagmatoptera unipunctata	MANNM954-19	Parastagmatoptera unipunctata	0.49261627
Parastagmatoptera unipunctata	MANNM1297-23	Parastagmatoptera unipunctata	MANNM953-19	Parastagmatoptera unipunctata	2.0253766
Parastagmatoptera unipunctata	MANNM1297-23	Parastagmatoptera unipunctata	MANNM954-19	Parastagmatoptera unipunctata	0.15313807
Parastagmatoptera unipunctata	MANNM1297-23	Parastagmatoptera unipunctata	MANNM964-19	Parastagmatoptera unipunctata	0.32787
Parastagmatoptera unipunctata	MANNM1384-24	Parastagmatoptera unipunctata	MANNM953-19	Parastagmatoptera unipunctata	0.46030214
Parastagmatoptera unipunctata	MANNM1384-24	Parastagmatoptera unipunctata	MANNM954-19	Parastagmatoptera unipunctata	2.347849
Parastagmatoptera unipunctata	MANNM1384-24	Parastagmatoptera unipunctata	MANNM964-19	Parastagmatoptera unipunctata	2.5130932
Parastagmatoptera unipunctata	MANNM1384-24	Parastagmatoptera unipunctata	MANNM1297-23	Parastagmatoptera unipunctata	2.1878502
Parastagmatoptera unipunctata	MANNM1385-24	Parastagmatoptera unipunctata	MANNM953-19	Parastagmatoptera unipunctata	0.46030214
Parastagmatoptera unipunctata	MANNM1385-24	Parastagmatoptera unipunctata	MANNM954-19	Parastagmatoptera unipunctata	2.347849
Parastagmatoptera unipunctata	MANNM1385-24	Parastagmatoptera unipunctata	MANNM964-19	Parastagmatoptera unipunctata	2.5130932
Parastagmatoptera unipunctata	MANNM1385-24	Parastagmatoptera unipunctata	MANNM1297-23	Parastagmatoptera unipunctata	2.1878502
Parastagmatoptera unipunctata	MANNM1385-24	Parastagmatoptera unipunctata	MANNM1384-24	Parastagmatoptera unipunctata	0.0
Parastagmatoptera unipunctata	MANNM1412-24	Parastagmatoptera unipunctata	MANNM953-19	Parastagmatoptera unipunctata	2.0253766
Parastagmatoptera unipunctata	MANNM1412-24	Parastagmatoptera unipunctata	MANNM954-19	Parastagmatoptera unipunctata	0.15313807
Parastagmatoptera unipunctata	MANNM1412-24	Parastagmatoptera unipunctata	MANNM964-19	Parastagmatoptera unipunctata	0.32787
Parastagmatoptera unipunctata	MANNM1412-24	Parastagmatoptera unipunctata	MANNM1297-23	Parastagmatoptera unipunctata	0.0
Parastagmatoptera unipunctata	MANNM1412-24	Parastagmatoptera unipunctata	MANNM1384-24	Parastagmatoptera unipunctata	2.1878502
Parastagmatoptera unipunctata	MANNM1412-24	Parastagmatoptera unipunctata	MANNM1385-24	Parastagmatoptera unipunctata	2.1878502
Parastagmatoptera unipunctata	MANNM1421-24	Parastagmatoptera unipunctata	MANNM953-19	Parastagmatoptera unipunctata	0.6146204
Parastagmatoptera unipunctata	MANNM1421-24	Parastagmatoptera unipunctata	MANNM954-19	Parastagmatoptera unipunctata	2.5083644
Parastagmatoptera unipunctata	MANNM1421-24	Parastagmatoptera unipunctata	MANNM964-19	Parastagmatoptera unipunctata	2.6852088
Parastagmatoptera unipunctata	MANNM1421-24	Parastagmatoptera unipunctata	MANNM1297-23	Parastagmatoptera unipunctata	2.347849
Parastagmatoptera unipunctata	MANNM1421-24	Parastagmatoptera unipunctata	MANNM1384-24	Parastagmatoptera unipunctata	0.15313807
Parastagmatoptera unipunctata	MANNM1421-24	Parastagmatoptera unipunctata	MANNM1385-24	Parastagmatoptera unipunctata	0.15313807
Parastagmatoptera unipunctata	MANNM1421-24	Parastagmatoptera unipunctata	MANNM1412-24	Parastagmatoptera unipunctata	2.347849
Musonia surinama	MANNM1422-24	Musonia surinama	MANNM911-19	Musonia surinama	0.0
Musonia surinama	MANNM1488-24	Musonia surinama	MANNM911-19	Musonia surinama	0.0
Musonia surinama	MANNM1488-24	Musonia surinama	MANNM1422-24	Musonia surinama	0.0
Musonia surinama	MANNM1553-24	Musonia surinama	MANNM911-19	Musonia surinama	0.16200833
Musonia surinama	MANNM1553-24	Musonia surinama	MANNM1422-24	Musonia surinama	0.19184451
Musonia surinama	MANNM1553-24	Musonia surinama	MANNM1488-24	Musonia surinama	0.15308127
Choeradodis rhomboidea	MANNM1440-24	Choeradodis rhomboidea	MANNM190-14	Choeradodis rhomboidea	0.21551739
Choeradodis rhomboidea	MANNM1443-24	Choeradodis rhomboidea	MANNM190-14	Choeradodis rhomboidea	0.21551739
Choeradodis rhomboidea	MANNM1443-24	Choeradodis rhomboidea	MANNM1440-24	Choeradodis rhomboidea	0.0
Choeradodis rhomboidea	MANNM1550-24	Choeradodis rhomboidea	MANNM190-14	Choeradodis rhomboidea	0.21551739
Choeradodis rhomboidea	MANNM1550-24	Choeradodis rhomboidea	MANNM1440-24	Choeradodis rhomboidea	0.0
Choeradodis rhomboidea	MANNM1550-24	Choeradodis rhomboidea	MANNM1443-24	Choeradodis rhomboidea	0.0
Choeradodis rhomboidea	MANNM1551-24	Choeradodis rhomboidea	MANNM190-14	Choeradodis rhomboidea	3.1121147
Choeradodis rhomboidea	MANNM1551-24	Choeradodis rhomboidea	MANNM1440-24	Choeradodis rhomboidea	2.7119896
Choeradodis rhomboidea	MANNM1551-24	Choeradodis rhomboidea	MANNM1443-24	Choeradodis rhomboidea	2.7119896
Choeradodis rhomboidea	MANNM1551-24	Choeradodis rhomboidea	MANNM1550-24	Choeradodis rhomboidea	2.7119896
Metilia brunnerii	MANNM850-19	Metilia brunnerii	MANNM816-19	Metilia brunnerii	0.0
Metilia brunnerii	MANNM915-19	Metilia brunnerii	MANNM816-19	Metilia brunnerii	5.9451065
Metilia brunnerii	MANNM915-19	Metilia brunnerii	MANNM850-19	Metilia brunnerii	5.9451065
Metilia brunnerii	MANNM944-19	Metilia brunnerii	MANNM816-19	Metilia brunnerii	6.286989
Metilia brunnerii	MANNM944-19	Metilia brunnerii	MANNM850-19	Metilia brunnerii	6.286989
Metilia brunnerii	MANNM944-19	Metilia brunnerii	MANNM915-19	Metilia brunnerii	4.9281144
Metilia brunnerii	MANNM1380-24	Metilia brunnerii	MANNM816-19	Metilia brunnerii	5.9451065
Metilia brunnerii	MANNM1380-24	Metilia brunnerii	MANNM850-19	Metilia brunnerii	5.9451065
Metilia brunnerii	MANNM1380-24	Metilia brunnerii	MANNM915-19	Metilia brunnerii	0.3067496
Metilia brunnerii	MANNM1380-24	Metilia brunnerii	MANNM944-19	Metilia brunnerii	4.9281144
Metilia brunnerii	MANNM1393-24	Metilia brunnerii	MANNM816-19	Metilia brunnerii	5.9451065
Metilia brunnerii	MANNM1393-24	Metilia brunnerii	MANNM850-19	Metilia brunnerii	5.9451065
Metilia brunnerii	MANNM1393-24	Metilia brunnerii	MANNM915-19	Metilia brunnerii	0.3067496
Metilia brunnerii	MANNM1393-24	Metilia brunnerii	MANNM944-19	Metilia brunnerii	4.9281144
Metilia brunnerii	MANNM1393-24	Metilia brunnerii	MANNM1380-24	Metilia brunnerii	0.0
Metilia brunnerii	MANNM1433-24	Metilia brunnerii	MANNM816-19	Metilia brunnerii	0.4608315
Metilia brunnerii	MANNM1433-24	Metilia brunnerii	MANNM850-19	Metilia brunnerii	0.4608315
Metilia brunnerii	MANNM1433-24	Metilia brunnerii	MANNM915-19	Metilia brunnerii	5.7750397
Metilia brunnerii	MANNM1433-24	Metilia brunnerii	MANNM944-19	Metilia brunnerii	6.8042316
Metilia brunnerii	MANNM1433-24	Metilia brunnerii	MANNM1380-24	Metilia brunnerii	5.7750397
Metilia brunnerii	MANNM1433-24	Metilia brunnerii	MANNM1393-24	Metilia brunnerii	5.7750397
Metilia brunnerii	MANNM1519-24	Metilia brunnerii	MANNM816-19	Metilia brunnerii	0.4608315
Metilia brunnerii	MANNM1519-24	Metilia brunnerii	MANNM850-19	Metilia brunnerii	0.4608315
Metilia brunnerii	MANNM1519-24	Metilia brunnerii	MANNM915-19	Metilia brunnerii	5.7750397
Metilia brunnerii	MANNM1519-24	Metilia brunnerii	MANNM944-19	Metilia brunnerii	6.8042316
Metilia brunnerii	MANNM1519-24	Metilia brunnerii	MANNM1380-24	Metilia brunnerii	5.7750397
Metilia brunnerii	MANNM1519-24	Metilia brunnerii	MANNM1393-24	Metilia brunnerii	5.7750397
Metilia brunnerii	MANNM1519-24	Metilia brunnerii	MANNM1433-24	Metilia brunnerii	0.0
Pseudomiopteryx guyanensis	MANNM1382-24	Pseudomiopteryx guyanensis	MANNM1284-23	Pseudomiopteryx guyanensis	9.788374
Pseudomiopteryx guyanensis	MANNM1437-24	Pseudomiopteryx guyanensis	MANNM1284-23	Pseudomiopteryx guyanensis	8.648775
Pseudomiopteryx guyanensis	MANNM1437-24	Pseudomiopteryx guyanensis	MANNM1382-24	Pseudomiopteryx guyanensis	8.021882
Pseudomiopteryx guyanensis	MANNM1438-24	Pseudomiopteryx guyanensis	MANNM1284-23	Pseudomiopteryx guyanensis	8.648775
Pseudomiopteryx guyanensis	MANNM1438-24	Pseudomiopteryx guyanensis	MANNM1382-24	Pseudomiopteryx guyanensis	8.021882
Pseudomiopteryx guyanensis	MANNM1438-24	Pseudomiopteryx guyanensis	MANNM1437-24	Pseudomiopteryx guyanensis	0.0
Pseudomiopteryx guyanensis	MANNM1489-24	Pseudomiopteryx guyanensis	MANNM1284-23	Pseudomiopteryx guyanensis	7.952604
Pseudomiopteryx guyanensis	MANNM1489-24	Pseudomiopteryx guyanensis	MANNM1382-24	Pseudomiopteryx guyanensis	7.6783843
Pseudomiopteryx guyanensis	MANNM1489-24	Pseudomiopteryx guyanensis	MANNM1437-24	Pseudomiopteryx guyanensis	1.2367128
Pseudomiopteryx guyanensis	MANNM1489-24	Pseudomiopteryx guyanensis	MANNM1438-24	Pseudomiopteryx guyanensis	1.2367128
Pseudomiopteryx guyanensis	MANNM1513-24	Pseudomiopteryx guyanensis	MANNM1284-23	Pseudomiopteryx guyanensis	8.472097
Pseudomiopteryx guyanensis	MANNM1513-24	Pseudomiopteryx guyanensis	MANNM1382-24	Pseudomiopteryx guyanensis	7.4927764
Pseudomiopteryx guyanensis	MANNM1513-24	Pseudomiopteryx guyanensis	MANNM1437-24	Pseudomiopteryx guyanensis	0.77043015
Pseudomiopteryx guyanensis	MANNM1513-24	Pseudomiopteryx guyanensis	MANNM1438-24	Pseudomiopteryx guyanensis	0.77043015
Pseudomiopteryx guyanensis	MANNM1513-24	Pseudomiopteryx guyanensis	MANNM1489-24	Pseudomiopteryx guyanensis	0.7694224
Pseudomiopteryx guyanensis	MANNM1523-24	Pseudomiopteryx guyanensis	MANNM1284-23	Pseudomiopteryx guyanensis	8.648775
Pseudomiopteryx guyanensis	MANNM1523-24	Pseudomiopteryx guyanensis	MANNM1382-24	Pseudomiopteryx guyanensis	8.021882
Pseudomiopteryx guyanensis	MANNM1523-24	Pseudomiopteryx guyanensis	MANNM1437-24	Pseudomiopteryx guyanensis	0.0
Pseudomiopteryx guyanensis	MANNM1523-24	Pseudomiopteryx guyanensis	MANNM1438-24	Pseudomiopteryx guyanensis	0.0
Pseudomiopteryx guyanensis	MANNM1523-24	Pseudomiopteryx guyanensis	MANNM1489-24	Pseudomiopteryx guyanensis	1.2367128
Pseudomiopteryx guyanensis	MANNM1523-24	Pseudomiopteryx guyanensis	MANNM1513-24	Pseudomiopteryx guyanensis	0.77043015
Pseudomiopteryx guyanensis	MANNM1563-24	Pseudomiopteryx guyanensis	MANNM1284-23	Pseudomiopteryx guyanensis	14.026751
Pseudomiopteryx guyanensis	MANNM1563-24	Pseudomiopteryx guyanensis	MANNM1382-24	Pseudomiopteryx guyanensis	14.086744
Pseudomiopteryx guyanensis	MANNM1563-24	Pseudomiopteryx guyanensis	MANNM1437-24	Pseudomiopteryx guyanensis	14.026751
Pseudomiopteryx guyanensis	MANNM1563-24	Pseudomiopteryx guyanensis	MANNM1438-24	Pseudomiopteryx guyanensis	14.026751
Pseudomiopteryx guyanensis	MANNM1563-24	Pseudomiopteryx guyanensis	MANNM1489-24	Pseudomiopteryx guyanensis	14.676428
Pseudomiopteryx guyanensis	MANNM1563-24	Pseudomiopteryx guyanensis	MANNM1513-24	Pseudomiopteryx guyanensis	14.340234
Pseudomiopteryx guyanensis	MANNM1563-24	Pseudomiopteryx guyanensis	MANNM1523-24	Pseudomiopteryx guyanensis	14.026751
Pseudomiopteryx guyanensis	MANNM1567-24	Pseudomiopteryx guyanensis	MANNM1284-23	Pseudomiopteryx guyanensis	9.900055
Pseudomiopteryx guyanensis	MANNM1567-24	Pseudomiopteryx guyanensis	MANNM1382-24	Pseudomiopteryx guyanensis	8.584593
Pseudomiopteryx guyanensis	MANNM1567-24	Pseudomiopteryx guyanensis	MANNM1437-24	Pseudomiopteryx guyanensis	5.4784102
Pseudomiopteryx guyanensis	MANNM1567-24	Pseudomiopteryx guyanensis	MANNM1438-24	Pseudomiopteryx guyanensis	5.4784102
Pseudomiopteryx guyanensis	MANNM1567-24	Pseudomiopteryx guyanensis	MANNM1489-24	Pseudomiopteryx guyanensis	5.767407
Pseudomiopteryx guyanensis	MANNM1567-24	Pseudomiopteryx guyanensis	MANNM1513-24	Pseudomiopteryx guyanensis	5.203682
Pseudomiopteryx guyanensis	MANNM1567-24	Pseudomiopteryx guyanensis	MANNM1523-24	Pseudomiopteryx guyanensis	5.4784102
Pseudomiopteryx guyanensis	MANNM1567-24	Pseudomiopteryx guyanensis	MANNM1563-24	Pseudomiopteryx guyanensis	14.9949
Photina pilosa	MANNM872-19	Photina pilosa	MANNM191-14	Photina pilosa	8.846818
Photina pilosa	MANNM955-19	Photina pilosa	MANNM191-14	Photina pilosa	0.15313807
Photina pilosa	MANNM955-19	Photina pilosa	MANNM872-19	Photina pilosa	9.024753
Photina pilosa	MANNM956-19	Photina pilosa	MANNM191-14	Photina pilosa	0.15313807
Photina pilosa	MANNM956-19	Photina pilosa	MANNM872-19	Photina pilosa	9.024753
Photina pilosa	MANNM956-19	Photina pilosa	MANNM955-19	Photina pilosa	0.3067496
Photina pilosa	MANNM1318-23	Photina pilosa	MANNM191-14	Photina pilosa	0.0
Photina pilosa	MANNM1318-23	Photina pilosa	MANNM872-19	Photina pilosa	8.843438
Photina pilosa	MANNM1318-23	Photina pilosa	MANNM955-19	Photina pilosa	0.1620741
Photina pilosa	MANNM1318-23	Photina pilosa	MANNM956-19	Photina pilosa	0.1620741
Photina pilosa	MANNM1319-23	Photina pilosa	MANNM191-14	Photina pilosa	0.3065127
Photina pilosa	MANNM1319-23	Photina pilosa	MANNM872-19	Photina pilosa	9.011022
Photina pilosa	MANNM1319-23	Photina pilosa	MANNM955-19	Photina pilosa	0.4601217
Photina pilosa	MANNM1319-23	Photina pilosa	MANNM956-19	Photina pilosa	0.4601217
Photina pilosa	MANNM1319-23	Photina pilosa	MANNM1318-23	Photina pilosa	0.32441133
Photina pilosa	MANNM1435-24	Photina pilosa	MANNM191-14	Photina pilosa	0.0
Photina pilosa	MANNM1435-24	Photina pilosa	MANNM872-19	Photina pilosa	8.846818
Photina pilosa	MANNM1435-24	Photina pilosa	MANNM955-19	Photina pilosa	0.15313807
Photina pilosa	MANNM1435-24	Photina pilosa	MANNM956-19	Photina pilosa	0.15313807
Photina pilosa	MANNM1435-24	Photina pilosa	MANNM1318-23	Photina pilosa	0.0
Photina pilosa	MANNM1435-24	Photina pilosa	MANNM1319-23	Photina pilosa	0.3065127
Photina pilosa	MANNM1490-24	Photina pilosa	MANNM191-14	Photina pilosa	0.0
Photina pilosa	MANNM1490-24	Photina pilosa	MANNM872-19	Photina pilosa	8.846818
Photina pilosa	MANNM1490-24	Photina pilosa	MANNM955-19	Photina pilosa	0.15313807
Photina pilosa	MANNM1490-24	Photina pilosa	MANNM956-19	Photina pilosa	0.15313807
Photina pilosa	MANNM1490-24	Photina pilosa	MANNM1318-23	Photina pilosa	0.0
Photina pilosa	MANNM1490-24	Photina pilosa	MANNM1319-23	Photina pilosa	0.3065127
Photina pilosa	MANNM1490-24	Photina pilosa	MANNM1435-24	Photina pilosa	0.0
Photina pilosa	MANNM1512-24	Photina pilosa	MANNM191-14	Photina pilosa	0.15313807
Photina pilosa	MANNM1512-24	Photina pilosa	MANNM872-19	Photina pilosa	8.669511
Photina pilosa	MANNM1512-24	Photina pilosa	MANNM955-19	Photina pilosa	0.3067496
Photina pilosa	MANNM1512-24	Photina pilosa	MANNM956-19	Photina pilosa	0.3067496
Photina pilosa	MANNM1512-24	Photina pilosa	MANNM1318-23	Photina pilosa	0.0
Photina pilosa	MANNM1512-24	Photina pilosa	MANNM1319-23	Photina pilosa	0.4601217
Photina pilosa	MANNM1512-24	Photina pilosa	MANNM1435-24	Photina pilosa	0.15313807
Photina pilosa	MANNM1512-24	Photina pilosa	MANNM1490-24	Photina pilosa	0.15313807
Photina pilosa	MANNM1564-24	Photina pilosa	MANNM191-14	Photina pilosa	0.15313807
Photina pilosa	MANNM1564-24	Photina pilosa	MANNM872-19	Photina pilosa	8.669511
Photina pilosa	MANNM1564-24	Photina pilosa	MANNM955-19	Photina pilosa	0.3067496
Photina pilosa	MANNM1564-24	Photina pilosa	MANNM956-19	Photina pilosa	0.3067496
Photina pilosa	MANNM1564-24	Photina pilosa	MANNM1318-23	Photina pilosa	0.0
Photina pilosa	MANNM1564-24	Photina pilosa	MANNM1319-23	Photina pilosa	0.4601217
Photina pilosa	MANNM1564-24	Photina pilosa	MANNM1435-24	Photina pilosa	0.15313807
Photina pilosa	MANNM1564-24	Photina pilosa	MANNM1490-24	Photina pilosa	0.15313807
Photina pilosa	MANNM1564-24	Photina pilosa	MANNM1512-24	Photina pilosa	0.0
Royacanthops soukana	MANNM1485-24	Royacanthops soukana	MANNM761-19	Royacanthops soukana	0.0
Angela saussurii	MANNM744-19	Angela saussurii	MANNM742-19	Angela saussurii	0.0
Angela saussurii	MANNM781-19	Angela saussurii	MANNM742-19	Angela saussurii	0.3067496
Angela saussurii	MANNM781-19	Angela saussurii	MANNM744-19	Angela saussurii	0.3067496
Angela saussurii	MANNM782-19	Angela saussurii	MANNM742-19	Angela saussurii	0.15313807
Angela saussurii	MANNM782-19	Angela saussurii	MANNM744-19	Angela saussurii	0.15313807
Angela saussurii	MANNM782-19	Angela saussurii	MANNM781-19	Angela saussurii	0.15313807
Angela saussurii	MANNM787-19	Angela saussurii	MANNM742-19	Angela saussurii	0.15313807
Angela saussurii	MANNM787-19	Angela saussurii	MANNM744-19	Angela saussurii	0.15313807
Angela saussurii	MANNM787-19	Angela saussurii	MANNM781-19	Angela saussurii	0.15313807
Angela saussurii	MANNM787-19	Angela saussurii	MANNM782-19	Angela saussurii	0.0
Angela saussurii	MANNM987-19	Angela saussurii	MANNM742-19	Angela saussurii	0.332781
Angela saussurii	MANNM987-19	Angela saussurii	MANNM744-19	Angela saussurii	0.332781
Angela saussurii	MANNM987-19	Angela saussurii	MANNM781-19	Angela saussurii	0.332781
Angela saussurii	MANNM987-19	Angela saussurii	MANNM782-19	Angela saussurii	0.16611364
Angela saussurii	MANNM987-19	Angela saussurii	MANNM787-19	Angela saussurii	0.16611364
Angela saussurii	MANNM1378-24	Angela saussurii	MANNM742-19	Angela saussurii	0.46030214
Angela saussurii	MANNM1378-24	Angela saussurii	MANNM744-19	Angela saussurii	0.46030214
Angela saussurii	MANNM1378-24	Angela saussurii	MANNM781-19	Angela saussurii	0.7694224
Angela saussurii	MANNM1378-24	Angela saussurii	MANNM782-19	Angela saussurii	0.6146204
Angela saussurii	MANNM1378-24	Angela saussurii	MANNM787-19	Angela saussurii	0.6146204
Angela saussurii	MANNM1378-24	Angela saussurii	MANNM987-19	Angela saussurii	0.83494854
Angela saussurii	MANNM1444-24	Angela saussurii	MANNM742-19	Angela saussurii	0.4608315
Angela saussurii	MANNM1444-24	Angela saussurii	MANNM744-19	Angela saussurii	0.4608315
Angela saussurii	MANNM1444-24	Angela saussurii	MANNM781-19	Angela saussurii	0.4608315
Angela saussurii	MANNM1444-24	Angela saussurii	MANNM782-19	Angela saussurii	0.3067496
Angela saussurii	MANNM1444-24	Angela saussurii	MANNM787-19	Angela saussurii	0.3067496
Angela saussurii	MANNM1444-24	Angela saussurii	MANNM987-19	Angela saussurii	0.16611364
Angela saussurii	MANNM1444-24	Angela saussurii	MANNM1378-24	Angela saussurii	0.9246991
Angela saussurii	MANNM1449-24	Angela saussurii	MANNM742-19	Angela saussurii	0.30722037
Angela saussurii	MANNM1449-24	Angela saussurii	MANNM744-19	Angela saussurii	0.30722037
Angela saussurii	MANNM1449-24	Angela saussurii	MANNM781-19	Angela saussurii	0.30722037
Angela saussurii	MANNM1449-24	Angela saussurii	MANNM782-19	Angela saussurii	0.15337422
Angela saussurii	MANNM1449-24	Angela saussurii	MANNM787-19	Angela saussurii	0.15337422
Angela saussurii	MANNM1449-24	Angela saussurii	MANNM987-19	Angela saussurii	0.0
Angela saussurii	MANNM1449-24	Angela saussurii	MANNM1378-24	Angela saussurii	0.7706088
Angela saussurii	MANNM1449-24	Angela saussurii	MANNM1444-24	Angela saussurii	0.15337422
Metacanthops amazonica	MANNM236-14	Metacanthops amazonica	MANNM085-14	Metacanthops amazonica	0.9232662
Metacanthops amazonica	MANNM766-19	Metacanthops amazonica	MANNM085-14	Metacanthops amazonica	1.3934559
Metacanthops amazonica	MANNM766-19	Metacanthops amazonica	MANNM236-14	Metacanthops amazonica	1.3918257
Metacanthops amazonica	MANNM767-19	Metacanthops amazonica	MANNM085-14	Metacanthops amazonica	1.3918257
Metacanthops amazonica	MANNM767-19	Metacanthops amazonica	MANNM236-14	Metacanthops amazonica	1.7045355
Metacanthops amazonica	MANNM767-19	Metacanthops amazonica	MANNM766-19	Metacanthops amazonica	0.30645275
Metacanthops amazonica	MANNM780-19	Metacanthops amazonica	MANNM085-14	Metacanthops amazonica	1.235332
Metacanthops amazonica	MANNM780-19	Metacanthops amazonica	MANNM236-14	Metacanthops amazonica	1.5473014
Metacanthops amazonica	MANNM780-19	Metacanthops amazonica	MANNM766-19	Metacanthops amazonica	1.7084179
Metacanthops amazonica	MANNM780-19	Metacanthops amazonica	MANNM767-19	Metacanthops amazonica	1.7062932
Metacanthops amazonica	MANNM801-19	Metacanthops amazonica	MANNM085-14	Metacanthops amazonica	1.0793236
Metacanthops amazonica	MANNM801-19	Metacanthops amazonica	MANNM236-14	Metacanthops amazonica	1.3905631
Metacanthops amazonica	MANNM801-19	Metacanthops amazonica	MANNM766-19	Metacanthops amazonica	1.5506858
Metacanthops amazonica	MANNM801-19	Metacanthops amazonica	MANNM767-19	Metacanthops amazonica	1.5488137
Metacanthops amazonica	MANNM801-19	Metacanthops amazonica	MANNM780-19	Metacanthops amazonica	1.7062932
Metacanthops amazonica	MANNM943-19	Metacanthops amazonica	MANNM085-14	Metacanthops amazonica	1.3934559
Metacanthops amazonica	MANNM943-19	Metacanthops amazonica	MANNM236-14	Metacanthops amazonica	1.7062932
Metacanthops amazonica	MANNM943-19	Metacanthops amazonica	MANNM766-19	Metacanthops amazonica	1.5529208
Metacanthops amazonica	MANNM943-19	Metacanthops amazonica	MANNM767-19	Metacanthops amazonica	1.5506858
Metacanthops amazonica	MANNM943-19	Metacanthops amazonica	MANNM780-19	Metacanthops amazonica	1.3934559
Metacanthops amazonica	MANNM943-19	Metacanthops amazonica	MANNM801-19	Metacanthops amazonica	1.866643
Parastagmatoptera immaculata	MANNM789-19	Parastagmatoptera immaculata	MANNM197-14	Parastagmatoptera immaculata	0.15337422
Parastagmatoptera immaculata	MANNM797-19	Parastagmatoptera immaculata	MANNM197-14	Parastagmatoptera immaculata	0.30692652
Parastagmatoptera immaculata	MANNM797-19	Parastagmatoptera immaculata	MANNM789-19	Parastagmatoptera immaculata	0.46030214
Parastagmatoptera immaculata	MANNM834-19	Parastagmatoptera immaculata	MANNM197-14	Parastagmatoptera immaculata	0.7706088
Parastagmatoptera immaculata	MANNM834-19	Parastagmatoptera immaculata	MANNM789-19	Parastagmatoptera immaculata	0.9246991
Parastagmatoptera immaculata	MANNM834-19	Parastagmatoptera immaculata	MANNM797-19	Parastagmatoptera immaculata	1.0793236
Parastagmatoptera immaculata	MANNM852-19	Parastagmatoptera immaculata	MANNM197-14	Parastagmatoptera immaculata	0.0
Parastagmatoptera immaculata	MANNM852-19	Parastagmatoptera immaculata	MANNM789-19	Parastagmatoptera immaculata	0.15822923
Parastagmatoptera immaculata	MANNM852-19	Parastagmatoptera immaculata	MANNM797-19	Parastagmatoptera immaculata	0.31664288
Parastagmatoptera immaculata	MANNM852-19	Parastagmatoptera immaculata	MANNM834-19	Parastagmatoptera immaculata	0.7951144
Parastagmatoptera immaculata	MANNM862-19	Parastagmatoptera immaculata	MANNM197-14	Parastagmatoptera immaculata	0.15337422
Parastagmatoptera immaculata	MANNM862-19	Parastagmatoptera immaculata	MANNM789-19	Parastagmatoptera immaculata	0.3067496
Parastagmatoptera immaculata	MANNM862-19	Parastagmatoptera immaculata	MANNM797-19	Parastagmatoptera immaculata	0.46030214
Parastagmatoptera immaculata	MANNM862-19	Parastagmatoptera immaculata	MANNM834-19	Parastagmatoptera immaculata	0.9246991
Parastagmatoptera immaculata	MANNM862-19	Parastagmatoptera immaculata	MANNM852-19	Parastagmatoptera immaculata	0.15822923
Parastagmatoptera immaculata	MANNM965-19	Parastagmatoptera immaculata	MANNM197-14	Parastagmatoptera immaculata	1.1563946
Parastagmatoptera immaculata	MANNM965-19	Parastagmatoptera immaculata	MANNM789-19	Parastagmatoptera immaculata	1.3491023
Parastagmatoptera immaculata	MANNM965-19	Parastagmatoptera immaculata	MANNM797-19	Parastagmatoptera immaculata	1.5426353
Parastagmatoptera immaculata	MANNM965-19	Parastagmatoptera immaculata	MANNM834-19	Parastagmatoptera immaculata	0.1908393
Parastagmatoptera immaculata	MANNM965-19	Parastagmatoptera immaculata	MANNM852-19	Parastagmatoptera immaculata	1.1541713
Parastagmatoptera immaculata	MANNM965-19	Parastagmatoptera immaculata	MANNM862-19	Parastagmatoptera immaculata	1.1541713
Parastagmatoptera immaculata	MANNM966-19	Parastagmatoptera immaculata	MANNM197-14	Parastagmatoptera immaculata	0.6422555
Parastagmatoptera immaculata	MANNM966-19	Parastagmatoptera immaculata	MANNM789-19	Parastagmatoptera immaculata	0.80277586
Parastagmatoptera immaculata	MANNM966-19	Parastagmatoptera immaculata	MANNM797-19	Parastagmatoptera immaculata	0.963877
Parastagmatoptera immaculata	MANNM966-19	Parastagmatoptera immaculata	MANNM834-19	Parastagmatoptera immaculata	0.0
Parastagmatoptera immaculata	MANNM966-19	Parastagmatoptera immaculata	MANNM852-19	Parastagmatoptera immaculata	0.66356343
Parastagmatoptera immaculata	MANNM966-19	Parastagmatoptera immaculata	MANNM862-19	Parastagmatoptera immaculata	0.80277586
Parastagmatoptera immaculata	MANNM966-19	Parastagmatoptera immaculata	MANNM965-19	Parastagmatoptera immaculata	0.20120637
Parastagmatoptera immaculata	MANNM967-19	Parastagmatoptera immaculata	MANNM197-14	Parastagmatoptera immaculata	0.30722037
Parastagmatoptera immaculata	MANNM967-19	Parastagmatoptera immaculata	MANNM789-19	Parastagmatoptera immaculata	0.4608315
Parastagmatoptera immaculata	MANNM967-19	Parastagmatoptera immaculata	MANNM797-19	Parastagmatoptera immaculata	0.46030214
Parastagmatoptera immaculata	MANNM967-19	Parastagmatoptera immaculata	MANNM834-19	Parastagmatoptera immaculata	1.0804656
Parastagmatoptera immaculata	MANNM967-19	Parastagmatoptera immaculata	MANNM852-19	Parastagmatoptera immaculata	0.31695777
Parastagmatoptera immaculata	MANNM967-19	Parastagmatoptera immaculata	MANNM862-19	Parastagmatoptera immaculata	0.4608315
Parastagmatoptera immaculata	MANNM967-19	Parastagmatoptera immaculata	MANNM965-19	Parastagmatoptera immaculata	1.3491023
Parastagmatoptera immaculata	MANNM967-19	Parastagmatoptera immaculata	MANNM966-19	Parastagmatoptera immaculata	0.96484923
Acontista gracilis	MANNM760-19	Acontista gracilis	MANNM187-14	Acontista gracilis	0.15313807
Acontista gracilis	MANNM764-19	Acontista gracilis	MANNM187-14	Acontista gracilis	0.6146204
Acontista gracilis	MANNM764-19	Acontista gracilis	MANNM760-19	Acontista gracilis	0.46030214
Acontista gracilis	MANNM800-19	Acontista gracilis	MANNM187-14	Acontista gracilis	0.3067496
Acontista gracilis	MANNM800-19	Acontista gracilis	MANNM760-19	Acontista gracilis	0.15313807
Acontista gracilis	MANNM800-19	Acontista gracilis	MANNM764-19	Acontista gracilis	0.6146204
Acontista gracilis	MANNM848-19	Acontista gracilis	MANNM187-14	Acontista gracilis	0.15313807
Acontista gracilis	MANNM848-19	Acontista gracilis	MANNM760-19	Acontista gracilis	0.0
Acontista gracilis	MANNM848-19	Acontista gracilis	MANNM764-19	Acontista gracilis	0.46030214
Acontista gracilis	MANNM848-19	Acontista gracilis	MANNM800-19	Acontista gracilis	0.15313807
Acontista gracilis	MANNM992-19	Acontista gracilis	MANNM187-14	Acontista gracilis	0.6146204
Acontista gracilis	MANNM992-19	Acontista gracilis	MANNM760-19	Acontista gracilis	0.6146204
Acontista gracilis	MANNM992-19	Acontista gracilis	MANNM764-19	Acontista gracilis	1.0793236
Acontista gracilis	MANNM992-19	Acontista gracilis	MANNM800-19	Acontista gracilis	0.7694224
Acontista gracilis	MANNM992-19	Acontista gracilis	MANNM848-19	Acontista gracilis	0.6146204
Angela maxima	MANNM1484-24	Angela maxima	MANNM214-14	Angela maxima	0.0
Oxyopsis saussurei	MANNM948-19	Oxyopsis saussurei	MANNM879-19	Oxyopsis saussurei	0.45872006
Oxyopsis saussurei	MANNM949-19	Oxyopsis saussurei	MANNM879-19	Oxyopsis saussurei	0.0
Oxyopsis saussurei	MANNM949-19	Oxyopsis saussurei	MANNM948-19	Oxyopsis saussurei	0.45872006
Oxyopsis saussurei	MANNM950-19	Oxyopsis saussurei	MANNM879-19	Oxyopsis saussurei	0.0
Oxyopsis saussurei	MANNM950-19	Oxyopsis saussurei	MANNM948-19	Oxyopsis saussurei	0.45872006
Oxyopsis saussurei	MANNM950-19	Oxyopsis saussurei	MANNM949-19	Oxyopsis saussurei	0.0
Oxyopsis saussurei	MANNM951-19	Oxyopsis saussurei	MANNM879-19	Oxyopsis saussurei	0.0
Oxyopsis saussurei	MANNM951-19	Oxyopsis saussurei	MANNM948-19	Oxyopsis saussurei	0.45872006
Oxyopsis saussurei	MANNM951-19	Oxyopsis saussurei	MANNM949-19	Oxyopsis saussurei	0.0
Oxyopsis saussurei	MANNM951-19	Oxyopsis saussurei	MANNM950-19	Oxyopsis saussurei	0.0
Macromantis ovalifolia	MANNM869-19	Macromantis ovalifolia	MANNM192-14	Macromantis ovalifolia	0.15313807
Macromantis ovalifolia	MANNM875-19	Macromantis ovalifolia	MANNM192-14	Macromantis ovalifolia	0.15313807
Macromantis ovalifolia	MANNM875-19	Macromantis ovalifolia	MANNM869-19	Macromantis ovalifolia	0.0
Macromantis ovalifolia	MANNM890-19	Macromantis ovalifolia	MANNM192-14	Macromantis ovalifolia	0.61539274
Macromantis ovalifolia	MANNM890-19	Macromantis ovalifolia	MANNM869-19	Macromantis ovalifolia	0.4608315
Macromantis ovalifolia	MANNM890-19	Macromantis ovalifolia	MANNM875-19	Macromantis ovalifolia	0.4608315
Macromantis ovalifolia	MANNM891-19	Macromantis ovalifolia	MANNM192-14	Macromantis ovalifolia	0.77043015
Macromantis ovalifolia	MANNM891-19	Macromantis ovalifolia	MANNM869-19	Macromantis ovalifolia	0.61539274
Macromantis ovalifolia	MANNM891-19	Macromantis ovalifolia	MANNM875-19	Macromantis ovalifolia	0.61539274
Macromantis ovalifolia	MANNM891-19	Macromantis ovalifolia	MANNM890-19	Macromantis ovalifolia	0.4608315
Macromantis ovalifolia	MANNM1300-23	Macromantis ovalifolia	MANNM192-14	Macromantis ovalifolia	0.30645275
Macromantis ovalifolia	MANNM1300-23	Macromantis ovalifolia	MANNM869-19	Macromantis ovalifolia	0.15308127
Macromantis ovalifolia	MANNM1300-23	Macromantis ovalifolia	MANNM875-19	Macromantis ovalifolia	0.15308127
Macromantis ovalifolia	MANNM1300-23	Macromantis ovalifolia	MANNM890-19	Macromantis ovalifolia	0.6146204
Macromantis ovalifolia	MANNM1300-23	Macromantis ovalifolia	MANNM891-19	Macromantis ovalifolia	0.7694224
Macromantis ovalifolia	MANNM1369-23	Macromantis ovalifolia	MANNM192-14	Macromantis ovalifolia	0.16806623
Macromantis ovalifolia	MANNM1369-23	Macromantis ovalifolia	MANNM869-19	Macromantis ovalifolia	0.0
Macromantis ovalifolia	MANNM1369-23	Macromantis ovalifolia	MANNM875-19	Macromantis ovalifolia	0.0
Macromantis ovalifolia	MANNM1369-23	Macromantis ovalifolia	MANNM890-19	Macromantis ovalifolia	0.50590605
Macromantis ovalifolia	MANNM1369-23	Macromantis ovalifolia	MANNM891-19	Macromantis ovalifolia	0.50590605
Macromantis ovalifolia	MANNM1369-23	Macromantis ovalifolia	MANNM1300-23	Macromantis ovalifolia	0.16799746
Macromantis ovalifolia	MANNM1436-24	Macromantis ovalifolia	MANNM192-14	Macromantis ovalifolia	0.15313807
Macromantis ovalifolia	MANNM1436-24	Macromantis ovalifolia	MANNM869-19	Macromantis ovalifolia	0.0
Macromantis ovalifolia	MANNM1436-24	Macromantis ovalifolia	MANNM875-19	Macromantis ovalifolia	0.0
Macromantis ovalifolia	MANNM1436-24	Macromantis ovalifolia	MANNM890-19	Macromantis ovalifolia	0.4608315
Macromantis ovalifolia	MANNM1436-24	Macromantis ovalifolia	MANNM891-19	Macromantis ovalifolia	0.61539274
Macromantis ovalifolia	MANNM1436-24	Macromantis ovalifolia	MANNM1300-23	Macromantis ovalifolia	0.15308127
Macromantis ovalifolia	MANNM1436-24	Macromantis ovalifolia	MANNM1369-23	Macromantis ovalifolia	0.0
Macromantis ovalifolia	MANNM1474-24	Macromantis ovalifolia	MANNM192-14	Macromantis ovalifolia	0.3067496
Macromantis ovalifolia	MANNM1474-24	Macromantis ovalifolia	MANNM869-19	Macromantis ovalifolia	0.15313807
Macromantis ovalifolia	MANNM1474-24	Macromantis ovalifolia	MANNM875-19	Macromantis ovalifolia	0.15313807
Macromantis ovalifolia	MANNM1474-24	Macromantis ovalifolia	MANNM890-19	Macromantis ovalifolia	0.61539274
Macromantis ovalifolia	MANNM1474-24	Macromantis ovalifolia	MANNM891-19	Macromantis ovalifolia	0.77043015
Macromantis ovalifolia	MANNM1474-24	Macromantis ovalifolia	MANNM1300-23	Macromantis ovalifolia	0.30645275
Macromantis ovalifolia	MANNM1474-24	Macromantis ovalifolia	MANNM1369-23	Macromantis ovalifolia	0.16806623
Macromantis ovalifolia	MANNM1474-24	Macromantis ovalifolia	MANNM1436-24	Macromantis ovalifolia	0.15313807
Acanthops fuscifolia	MANNM235-14	Acanthops fuscifolia	MANNM082-14	Acanthops fuscifolia	2.355399
Acanthops fuscifolia	MANNM878-19	Acanthops fuscifolia	MANNM082-14	Acanthops fuscifolia	2.0348861
Acanthops fuscifolia	MANNM878-19	Acanthops fuscifolia	MANNM235-14	Acanthops fuscifolia	0.9259529
Acanthops fuscifolia	MANNM892-19	Acanthops fuscifolia	MANNM082-14	Acanthops fuscifolia	2.3522408
Acanthops fuscifolia	MANNM892-19	Acanthops fuscifolia	MANNM235-14	Acanthops fuscifolia	1.0804656
Acanthops fuscifolia	MANNM892-19	Acanthops fuscifolia	MANNM878-19	Acanthops fuscifolia	0.9246991
Acanthops fuscifolia	MANNM1411-24	Acanthops fuscifolia	MANNM082-14	Acanthops fuscifolia	2.355399
Acanthops fuscifolia	MANNM1411-24	Acanthops fuscifolia	MANNM235-14	Acanthops fuscifolia	0.0
Acanthops fuscifolia	MANNM1411-24	Acanthops fuscifolia	MANNM878-19	Acanthops fuscifolia	0.9259529
Acanthops fuscifolia	MANNM1411-24	Acanthops fuscifolia	MANNM892-19	Acanthops fuscifolia	1.0804656
Acanthops fuscifolia	MANNM1423-24	Acanthops fuscifolia	MANNM082-14	Acanthops fuscifolia	2.355399
Acanthops fuscifolia	MANNM1423-24	Acanthops fuscifolia	MANNM235-14	Acanthops fuscifolia	0.0
Acanthops fuscifolia	MANNM1423-24	Acanthops fuscifolia	MANNM878-19	Acanthops fuscifolia	0.9259529
Acanthops fuscifolia	MANNM1423-24	Acanthops fuscifolia	MANNM892-19	Acanthops fuscifolia	1.0804656
Acanthops fuscifolia	MANNM1423-24	Acanthops fuscifolia	MANNM1411-24	Acanthops fuscifolia	0.0
Acanthops fuscifolia	MANNM1429-24	Acanthops fuscifolia	MANNM082-14	Acanthops fuscifolia	1.3999561
Acanthops fuscifolia	MANNM1429-24	Acanthops fuscifolia	MANNM235-14	Acanthops fuscifolia	2.1878502
Acanthops fuscifolia	MANNM1429-24	Acanthops fuscifolia	MANNM878-19	Acanthops fuscifolia	2.1878502
Acanthops fuscifolia	MANNM1429-24	Acanthops fuscifolia	MANNM892-19	Acanthops fuscifolia	2.344357
Acanthops fuscifolia	MANNM1429-24	Acanthops fuscifolia	MANNM1411-24	Acanthops fuscifolia	2.1878502
Acanthops fuscifolia	MANNM1429-24	Acanthops fuscifolia	MANNM1423-24	Acanthops fuscifolia	2.1878502
Plesiacanthops tuberculata	MANNM877-19	Plesiacanthops tuberculata	MANNM873-19	Plesiacanthops tuberculata	1.0785501
Plesiacanthops tuberculata	MANNM1529-24	Plesiacanthops tuberculata	MANNM873-19	Plesiacanthops tuberculata	1.8622626
Plesiacanthops tuberculata	MANNM1529-24	Plesiacanthops tuberculata	MANNM877-19	Plesiacanthops tuberculata	2.3323493
Vates patrinata	MANNM357-14	Vates patrinata	MANNM167-14	Vates patrinata	0.0
Vates patrinata	MANNM750-19	Vates patrinata	MANNM167-14	Vates patrinata	0.0
Vates patrinata	MANNM750-19	Vates patrinata	MANNM357-14	Vates patrinata	0.0
Vates patrinata	MANNM751-19	Vates patrinata	MANNM167-14	Vates patrinata	0.0
Vates patrinata	MANNM751-19	Vates patrinata	MANNM357-14	Vates patrinata	0.0
Vates patrinata	MANNM751-19	Vates patrinata	MANNM750-19	Vates patrinata	0.0
Vates patrinata	MANNM768-19	Vates patrinata	MANNM167-14	Vates patrinata	0.15313807
Vates patrinata	MANNM768-19	Vates patrinata	MANNM357-14	Vates patrinata	0.15313807
Vates patrinata	MANNM768-19	Vates patrinata	MANNM750-19	Vates patrinata	0.15313807
Vates patrinata	MANNM768-19	Vates patrinata	MANNM751-19	Vates patrinata	0.15313807
Vates patrinata	MANNM770-19	Vates patrinata	MANNM167-14	Vates patrinata	0.0
Vates patrinata	MANNM770-19	Vates patrinata	MANNM357-14	Vates patrinata	0.0
Vates patrinata	MANNM770-19	Vates patrinata	MANNM750-19	Vates patrinata	0.0
Vates patrinata	MANNM770-19	Vates patrinata	MANNM751-19	Vates patrinata	0.0
Vates patrinata	MANNM770-19	Vates patrinata	MANNM768-19	Vates patrinata	0.15313807
Vates patrinata	MANNM786-19	Vates patrinata	MANNM167-14	Vates patrinata	0.0
Vates patrinata	MANNM786-19	Vates patrinata	MANNM357-14	Vates patrinata	0.0
Vates patrinata	MANNM786-19	Vates patrinata	MANNM750-19	Vates patrinata	0.0
Vates patrinata	MANNM786-19	Vates patrinata	MANNM751-19	Vates patrinata	0.0
Vates patrinata	MANNM786-19	Vates patrinata	MANNM768-19	Vates patrinata	0.15313807
Vates patrinata	MANNM786-19	Vates patrinata	MANNM770-19	Vates patrinata	0.0
Vates patrinata	MANNM794-19	Vates patrinata	MANNM167-14	Vates patrinata	0.15313807
Vates patrinata	MANNM794-19	Vates patrinata	MANNM357-14	Vates patrinata	0.15313807
Vates patrinata	MANNM794-19	Vates patrinata	MANNM750-19	Vates patrinata	0.15313807
Vates patrinata	MANNM794-19	Vates patrinata	MANNM751-19	Vates patrinata	0.15313807
Vates patrinata	MANNM794-19	Vates patrinata	MANNM768-19	Vates patrinata	0.0
Vates patrinata	MANNM794-19	Vates patrinata	MANNM770-19	Vates patrinata	0.15313807
Vates patrinata	MANNM794-19	Vates patrinata	MANNM786-19	Vates patrinata	0.15313807
Vates patrinata	MANNM905-19	Vates patrinata	MANNM167-14	Vates patrinata	0.32000205
Vates patrinata	MANNM905-19	Vates patrinata	MANNM357-14	Vates patrinata	0.32000205
Vates patrinata	MANNM905-19	Vates patrinata	MANNM750-19	Vates patrinata	0.32000205
Vates patrinata	MANNM905-19	Vates patrinata	MANNM751-19	Vates patrinata	0.32000205
Vates patrinata	MANNM905-19	Vates patrinata	MANNM768-19	Vates patrinata	0.48077437
Vates patrinata	MANNM905-19	Vates patrinata	MANNM770-19	Vates patrinata	0.32000205
Vates patrinata	MANNM905-19	Vates patrinata	MANNM786-19	Vates patrinata	0.32000205
Vates patrinata	MANNM905-19	Vates patrinata	MANNM794-19	Vates patrinata	0.48077437
Vates patrinata	MANNM906-19	Vates patrinata	MANNM167-14	Vates patrinata	0.3067496
Vates patrinata	MANNM906-19	Vates patrinata	MANNM357-14	Vates patrinata	0.3067496
Vates patrinata	MANNM906-19	Vates patrinata	MANNM750-19	Vates patrinata	0.3067496
Vates patrinata	MANNM906-19	Vates patrinata	MANNM751-19	Vates patrinata	0.3067496
Vates patrinata	MANNM906-19	Vates patrinata	MANNM768-19	Vates patrinata	0.4608315
Vates patrinata	MANNM906-19	Vates patrinata	MANNM770-19	Vates patrinata	0.3067496
Vates patrinata	MANNM906-19	Vates patrinata	MANNM786-19	Vates patrinata	0.3067496
Vates patrinata	MANNM906-19	Vates patrinata	MANNM794-19	Vates patrinata	0.4608315
Vates patrinata	MANNM906-19	Vates patrinata	MANNM905-19	Vates patrinata	0.0
Vates patrinata	MANNM930-19	Vates patrinata	MANNM167-14	Vates patrinata	0.0
Vates patrinata	MANNM930-19	Vates patrinata	MANNM357-14	Vates patrinata	0.0
Vates patrinata	MANNM930-19	Vates patrinata	MANNM750-19	Vates patrinata	0.0
Vates patrinata	MANNM930-19	Vates patrinata	MANNM751-19	Vates patrinata	0.0
Vates patrinata	MANNM930-19	Vates patrinata	MANNM768-19	Vates patrinata	0.15313807
Vates patrinata	MANNM930-19	Vates patrinata	MANNM770-19	Vates patrinata	0.0
Vates patrinata	MANNM930-19	Vates patrinata	MANNM786-19	Vates patrinata	0.0
Vates patrinata	MANNM930-19	Vates patrinata	MANNM794-19	Vates patrinata	0.15313807
Vates patrinata	MANNM930-19	Vates patrinata	MANNM905-19	Vates patrinata	0.32000205
Vates patrinata	MANNM930-19	Vates patrinata	MANNM906-19	Vates patrinata	0.3067496
Vates patrinata	MANNM1399-24	Vates patrinata	MANNM167-14	Vates patrinata	0.1552785
Vates patrinata	MANNM1399-24	Vates patrinata	MANNM357-14	Vates patrinata	0.1552785
Vates patrinata	MANNM1399-24	Vates patrinata	MANNM750-19	Vates patrinata	0.1552785
Vates patrinata	MANNM1399-24	Vates patrinata	MANNM751-19	Vates patrinata	0.1552785
Vates patrinata	MANNM1399-24	Vates patrinata	MANNM768-19	Vates patrinata	0.0
Vates patrinata	MANNM1399-24	Vates patrinata	MANNM770-19	Vates patrinata	0.1552785
Vates patrinata	MANNM1399-24	Vates patrinata	MANNM786-19	Vates patrinata	0.1552785
Vates patrinata	MANNM1399-24	Vates patrinata	MANNM794-19	Vates patrinata	0.0
Vates patrinata	MANNM1399-24	Vates patrinata	MANNM905-19	Vates patrinata	0.48077437
Vates patrinata	MANNM1399-24	Vates patrinata	MANNM906-19	Vates patrinata	0.46729273
Vates patrinata	MANNM1399-24	Vates patrinata	MANNM930-19	Vates patrinata	0.1552785
Vates patrinata	MANNM1403-24	Vates patrinata	MANNM167-14	Vates patrinata	0.0
Vates patrinata	MANNM1403-24	Vates patrinata	MANNM357-14	Vates patrinata	0.0
Vates patrinata	MANNM1403-24	Vates patrinata	MANNM750-19	Vates patrinata	0.0
Vates patrinata	MANNM1403-24	Vates patrinata	MANNM751-19	Vates patrinata	0.0
Vates patrinata	MANNM1403-24	Vates patrinata	MANNM768-19	Vates patrinata	0.15313807
Vates patrinata	MANNM1403-24	Vates patrinata	MANNM770-19	Vates patrinata	0.0
Vates patrinata	MANNM1403-24	Vates patrinata	MANNM786-19	Vates patrinata	0.0
Vates patrinata	MANNM1403-24	Vates patrinata	MANNM794-19	Vates patrinata	0.15313807
Vates patrinata	MANNM1403-24	Vates patrinata	MANNM905-19	Vates patrinata	0.32000205
Vates patrinata	MANNM1403-24	Vates patrinata	MANNM906-19	Vates patrinata	0.3067496
Vates patrinata	MANNM1403-24	Vates patrinata	MANNM930-19	Vates patrinata	0.0
Vates patrinata	MANNM1403-24	Vates patrinata	MANNM1399-24	Vates patrinata	0.1552785
Vates patrinata	MANNM1516-24	Vates patrinata	MANNM167-14	Vates patrinata	0.24937788
Vates patrinata	MANNM1516-24	Vates patrinata	MANNM357-14	Vates patrinata	0.24937788
Vates patrinata	MANNM1516-24	Vates patrinata	MANNM750-19	Vates patrinata	0.24937788
Vates patrinata	MANNM1516-24	Vates patrinata	MANNM751-19	Vates patrinata	0.24937788
Vates patrinata	MANNM1516-24	Vates patrinata	MANNM768-19	Vates patrinata	0.24937788
Vates patrinata	MANNM1516-24	Vates patrinata	MANNM770-19	Vates patrinata	0.24937788
Vates patrinata	MANNM1516-24	Vates patrinata	MANNM786-19	Vates patrinata	0.24937788
Vates patrinata	MANNM1516-24	Vates patrinata	MANNM794-19	Vates patrinata	0.24937788
Vates patrinata	MANNM1516-24	Vates patrinata	MANNM905-19	Vates patrinata	0.50000274
Vates patrinata	MANNM1516-24	Vates patrinata	MANNM906-19	Vates patrinata	0.50000274
Vates patrinata	MANNM1516-24	Vates patrinata	MANNM930-19	Vates patrinata	0.24937788
Vates patrinata	MANNM1516-24	Vates patrinata	MANNM1399-24	Vates patrinata	0.24937788
Vates patrinata	MANNM1516-24	Vates patrinata	MANNM1403-24	Vates patrinata	0.24937788
Vates patrinata	MANNM1528-24	Vates patrinata	MANNM167-14	Vates patrinata	0.0
Vates patrinata	MANNM1528-24	Vates patrinata	MANNM357-14	Vates patrinata	0.0
Vates patrinata	MANNM1528-24	Vates patrinata	MANNM750-19	Vates patrinata	0.0
Vates patrinata	MANNM1528-24	Vates patrinata	MANNM751-19	Vates patrinata	0.0
Vates patrinata	MANNM1528-24	Vates patrinata	MANNM768-19	Vates patrinata	0.0
Vates patrinata	MANNM1528-24	Vates patrinata	MANNM770-19	Vates patrinata	0.0
Vates patrinata	MANNM1528-24	Vates patrinata	MANNM786-19	Vates patrinata	0.0
Vates patrinata	MANNM1528-24	Vates patrinata	MANNM794-19	Vates patrinata	0.0
Vates patrinata	MANNM1528-24	Vates patrinata	MANNM905-19	Vates patrinata	0.24937788
Vates patrinata	MANNM1528-24	Vates patrinata	MANNM906-19	Vates patrinata	0.24937788
Vates patrinata	MANNM1528-24	Vates patrinata	MANNM930-19	Vates patrinata	0.0
Vates patrinata	MANNM1528-24	Vates patrinata	MANNM1399-24	Vates patrinata	0.0
Vates patrinata	MANNM1528-24	Vates patrinata	MANNM1403-24	Vates patrinata	0.0
Vates patrinata	MANNM1528-24	Vates patrinata	MANNM1516-24	Vates patrinata	0.24937788
Vates patrinata	MANNM1565-24	Vates patrinata	MANNM167-14	Vates patrinata	0.15313807
Vates patrinata	MANNM1565-24	Vates patrinata	MANNM357-14	Vates patrinata	0.15313807
Vates patrinata	MANNM1565-24	Vates patrinata	MANNM750-19	Vates patrinata	0.15313807
Vates patrinata	MANNM1565-24	Vates patrinata	MANNM751-19	Vates patrinata	0.15313807
Vates patrinata	MANNM1565-24	Vates patrinata	MANNM768-19	Vates patrinata	0.3067496
Vates patrinata	MANNM1565-24	Vates patrinata	MANNM770-19	Vates patrinata	0.15313807
Vates patrinata	MANNM1565-24	Vates patrinata	MANNM786-19	Vates patrinata	0.15313807
Vates patrinata	MANNM1565-24	Vates patrinata	MANNM794-19	Vates patrinata	0.3067496
Vates patrinata	MANNM1565-24	Vates patrinata	MANNM905-19	Vates patrinata	0.48077437
Vates patrinata	MANNM1565-24	Vates patrinata	MANNM906-19	Vates patrinata	0.4608315
Vates patrinata	MANNM1565-24	Vates patrinata	MANNM930-19	Vates patrinata	0.15313807
Vates patrinata	MANNM1565-24	Vates patrinata	MANNM1399-24	Vates patrinata	0.31104374
Vates patrinata	MANNM1565-24	Vates patrinata	MANNM1403-24	Vates patrinata	0.15313807
Vates patrinata	MANNM1565-24	Vates patrinata	MANNM1516-24	Vates patrinata	0.0
Vates patrinata	MANNM1565-24	Vates patrinata	MANNM1528-24	Vates patrinata	0.24937788
Tithrone roseipennis	MANNM747-19	Tithrone roseipennis	MANNM746-19	Tithrone roseipennis	0.0
Tithrone roseipennis	MANNM863-19	Tithrone roseipennis	MANNM746-19	Tithrone roseipennis	2.9770908
Tithrone roseipennis	MANNM863-19	Tithrone roseipennis	MANNM747-19	Tithrone roseipennis	2.9770908
Tithrone roseipennis	MANNM916-19	Tithrone roseipennis	MANNM746-19	Tithrone roseipennis	2.4982033
Tithrone roseipennis	MANNM916-19	Tithrone roseipennis	MANNM747-19	Tithrone roseipennis	2.4982033
Tithrone roseipennis	MANNM916-19	Tithrone roseipennis	MANNM863-19	Tithrone roseipennis	2.6584613
Tithrone roseipennis	MANNM927-19	Tithrone roseipennis	MANNM746-19	Tithrone roseipennis	3.3007152
Tithrone roseipennis	MANNM927-19	Tithrone roseipennis	MANNM747-19	Tithrone roseipennis	3.3007152
Tithrone roseipennis	MANNM927-19	Tithrone roseipennis	MANNM863-19	Tithrone roseipennis	2.8160625
Tithrone roseipennis	MANNM927-19	Tithrone roseipennis	MANNM916-19	Tithrone roseipennis	1.7084179
Tithrone roseipennis	MANNM991-19	Tithrone roseipennis	MANNM746-19	Tithrone roseipennis	3.1386428
Tithrone roseipennis	MANNM991-19	Tithrone roseipennis	MANNM747-19	Tithrone roseipennis	3.1386428
Tithrone roseipennis	MANNM991-19	Tithrone roseipennis	MANNM863-19	Tithrone roseipennis	2.6555445
Tithrone roseipennis	MANNM991-19	Tithrone roseipennis	MANNM916-19	Tithrone roseipennis	1.5506858
Tithrone roseipennis	MANNM991-19	Tithrone roseipennis	MANNM927-19	Tithrone roseipennis	0.15313807
Tithrone roseipennis	MANNM1325-23	Tithrone roseipennis	MANNM746-19	Tithrone roseipennis	3.1386428
Tithrone roseipennis	MANNM1325-23	Tithrone roseipennis	MANNM747-19	Tithrone roseipennis	3.1386428
Tithrone roseipennis	MANNM1325-23	Tithrone roseipennis	MANNM863-19	Tithrone roseipennis	2.6555445
Tithrone roseipennis	MANNM1325-23	Tithrone roseipennis	MANNM916-19	Tithrone roseipennis	1.5506858
Tithrone roseipennis	MANNM1325-23	Tithrone roseipennis	MANNM927-19	Tithrone roseipennis	0.15313807
Tithrone roseipennis	MANNM1325-23	Tithrone roseipennis	MANNM991-19	Tithrone roseipennis	0.0
Tithrone roseipennis	MANNM1439-24	Tithrone roseipennis	MANNM746-19	Tithrone roseipennis	3.3007152
Tithrone roseipennis	MANNM1439-24	Tithrone roseipennis	MANNM747-19	Tithrone roseipennis	3.3007152
Tithrone roseipennis	MANNM1439-24	Tithrone roseipennis	MANNM863-19	Tithrone roseipennis	0.3067496
Tithrone roseipennis	MANNM1439-24	Tithrone roseipennis	MANNM916-19	Tithrone roseipennis	2.6584613
Tithrone roseipennis	MANNM1439-24	Tithrone roseipennis	MANNM927-19	Tithrone roseipennis	3.1386428
Tithrone roseipennis	MANNM1439-24	Tithrone roseipennis	MANNM991-19	Tithrone roseipennis	2.9770908
Tithrone roseipennis	MANNM1439-24	Tithrone roseipennis	MANNM1325-23	Tithrone roseipennis	2.9770908
Acontista cayennensis	MANNM847-19	Acontista cayennensis	MANNM754-19	Acontista cayennensis	0.46030214
Acontista cayennensis	MANNM886-19	Acontista cayennensis	MANNM754-19	Acontista cayennensis	3.4594696
Acontista cayennensis	MANNM886-19	Acontista cayennensis	MANNM847-19	Acontista cayennensis	3.3007152
Acontista cayennensis	MANNM1285-23	Acontista cayennensis	MANNM754-19	Acontista cayennensis	0.15313807
Acontista cayennensis	MANNM1285-23	Acontista cayennensis	MANNM847-19	Acontista cayennensis	0.6146204
Acontista cayennensis	MANNM1285-23	Acontista cayennensis	MANNM886-19	Acontista cayennensis	3.6223338
Choeradodis strumaria	MANNM889-19	Choeradodis strumaria	MANNM838-19	Choeradodis strumaria	0.84461343
Choeradodis strumaria	MANNM904-19	Choeradodis strumaria	MANNM838-19	Choeradodis strumaria	0.8196897
Choeradodis strumaria	MANNM904-19	Choeradodis strumaria	MANNM889-19	Choeradodis strumaria	0.35971442
Choeradodis strumaria	MANNM942-19	Choeradodis strumaria	MANNM838-19	Choeradodis strumaria	4.335748
Choeradodis strumaria	MANNM942-19	Choeradodis strumaria	MANNM889-19	Choeradodis strumaria	3.587475
Choeradodis strumaria	MANNM942-19	Choeradodis strumaria	MANNM904-19	Choeradodis strumaria	3.9598036
