# Supplementary material for: MANGF: a reference library of DNA barcodes for Mantodea from French Guiana (Insecta, Dictyoptera)
Source: Biodivers Data J. 2025 Apr 9;13:e149486. doi: 10.3897/BDJ.13.e149486 (PMC12004074; doi:10.3897/BDJ.13.e149486)
Supplement: Supplementary material 6 — Pairwise K2P distances within genera [file bdj-13-e149486-s006.csv]

Genus	ProcessID	Species	ProcessID	Species	K2P
Acontista	MANNM754-19	Acontista cayennensis	MANNM187-14	Acontista gracilis	15.666223
Acontista	MANNM760-19	Acontista gracilis	MANNM754-19	Acontista cayennensis	15.666223
Acontista	MANNM764-19	Acontista gracilis	MANNM754-19	Acontista cayennensis	15.851966
Acontista	MANNM800-19	Acontista gracilis	MANNM754-19	Acontista cayennensis	15.471667
Acontista	MANNM847-19	Acontista cayennensis	MANNM187-14	Acontista gracilis	15.657035
Acontista	MANNM847-19	Acontista cayennensis	MANNM760-19	Acontista gracilis	15.657035
Acontista	MANNM847-19	Acontista cayennensis	MANNM764-19	Acontista gracilis	15.842903
Acontista	MANNM847-19	Acontista cayennensis	MANNM800-19	Acontista gracilis	15.462859
Acontista	MANNM848-19	Acontista gracilis	MANNM754-19	Acontista cayennensis	15.666223
Acontista	MANNM848-19	Acontista gracilis	MANNM847-19	Acontista cayennensis	15.657035
Acontista	MANNM886-19	Acontista cayennensis	MANNM187-14	Acontista gracilis	15.269434
Acontista	MANNM886-19	Acontista cayennensis	MANNM760-19	Acontista gracilis	15.269434
Acontista	MANNM886-19	Acontista cayennensis	MANNM764-19	Acontista gracilis	15.454552
Acontista	MANNM886-19	Acontista cayennensis	MANNM800-19	Acontista gracilis	15.462859
Acontista	MANNM886-19	Acontista cayennensis	MANNM848-19	Acontista gracilis	15.269434
Acontista	MANNM992-19	Acontista gracilis	MANNM754-19	Acontista cayennensis	15.480979
Acontista	MANNM992-19	Acontista gracilis	MANNM847-19	Acontista cayennensis	15.277873
Acontista	MANNM992-19	Acontista gracilis	MANNM886-19	Acontista cayennensis	14.892512
Acontista	MANNM1285-23	Acontista cayennensis	MANNM187-14	Acontista gracilis	15.861538
Acontista	MANNM1285-23	Acontista cayennensis	MANNM760-19	Acontista gracilis	15.861538
Acontista	MANNM1285-23	Acontista cayennensis	MANNM764-19	Acontista gracilis	16.047665
Acontista	MANNM1285-23	Acontista cayennensis	MANNM800-19	Acontista gracilis	15.666223
Acontista	MANNM1285-23	Acontista cayennensis	MANNM848-19	Acontista gracilis	15.861538
Acontista	MANNM1285-23	Acontista cayennensis	MANNM992-19	Acontista gracilis	15.675915
Stagmatoptera	MANNM727-19	Stagmatoptera biocellata	MANNM089-14	Stagmatoptera supplicaria	11.029391
Stagmatoptera	MANNM727-19	Stagmatoptera biocellata	MANNM168-14	Stagmatoptera supplicaria	8.346836
Stagmatoptera	MANNM809-19	Stagmatoptera supplicaria	MANNM727-19	Stagmatoptera biocellata	8.524768
Stagmatoptera	MANNM823-19	Stagmatoptera supplicaria	MANNM727-19	Stagmatoptera biocellata	8.346836
Stagmatoptera	MANNM824-19	Stagmatoptera supplicaria	MANNM727-19	Stagmatoptera biocellata	8.346836
Stagmatoptera	MANNM845-19	Stagmatoptera supplicaria	MANNM727-19	Stagmatoptera biocellata	8.346836
Stagmatoptera	MANNM871-19	Stagmatoptera supplicaria	MANNM727-19	Stagmatoptera biocellata	8.346836
Stagmatoptera	MANNM903-19	Stagmatoptera supplicaria	MANNM727-19	Stagmatoptera biocellata	8.169528
Stagmatoptera	MANNM957-19	Stagmatoptera supplicaria	MANNM727-19	Stagmatoptera biocellata	10.469364
Stagmatoptera	MANNM1368-23	Stagmatoptera biocellata	MANNM089-14	Stagmatoptera supplicaria	11.029391
Stagmatoptera	MANNM1368-23	Stagmatoptera biocellata	MANNM168-14	Stagmatoptera supplicaria	8.346836
Stagmatoptera	MANNM1368-23	Stagmatoptera biocellata	MANNM809-19	Stagmatoptera supplicaria	8.524768
Stagmatoptera	MANNM1368-23	Stagmatoptera biocellata	MANNM823-19	Stagmatoptera supplicaria	8.346836
Stagmatoptera	MANNM1368-23	Stagmatoptera biocellata	MANNM824-19	Stagmatoptera supplicaria	8.346836
Stagmatoptera	MANNM1368-23	Stagmatoptera biocellata	MANNM845-19	Stagmatoptera supplicaria	8.346836
Stagmatoptera	MANNM1368-23	Stagmatoptera biocellata	MANNM871-19	Stagmatoptera supplicaria	8.346836
Stagmatoptera	MANNM1368-23	Stagmatoptera biocellata	MANNM903-19	Stagmatoptera supplicaria	8.169528
Stagmatoptera	MANNM1368-23	Stagmatoptera biocellata	MANNM957-19	Stagmatoptera supplicaria	10.469364
Stagmatoptera	MANNM1386-24	Stagmatoptera biocellata	MANNM089-14	Stagmatoptera supplicaria	11.029391
Stagmatoptera	MANNM1386-24	Stagmatoptera biocellata	MANNM168-14	Stagmatoptera supplicaria	8.346836
Stagmatoptera	MANNM1386-24	Stagmatoptera biocellata	MANNM809-19	Stagmatoptera supplicaria	8.524768
Stagmatoptera	MANNM1386-24	Stagmatoptera biocellata	MANNM823-19	Stagmatoptera supplicaria	8.346836
Stagmatoptera	MANNM1386-24	Stagmatoptera biocellata	MANNM824-19	Stagmatoptera supplicaria	8.346836
Stagmatoptera	MANNM1386-24	Stagmatoptera biocellata	MANNM845-19	Stagmatoptera supplicaria	8.346836
Stagmatoptera	MANNM1386-24	Stagmatoptera biocellata	MANNM871-19	Stagmatoptera supplicaria	8.346836
Stagmatoptera	MANNM1386-24	Stagmatoptera biocellata	MANNM903-19	Stagmatoptera supplicaria	8.169528
Stagmatoptera	MANNM1386-24	Stagmatoptera biocellata	MANNM957-19	Stagmatoptera supplicaria	10.469364
Stagmatoptera	MANNM1492-24	Stagmatoptera biocellata	MANNM089-14	Stagmatoptera supplicaria	11.029391
Stagmatoptera	MANNM1492-24	Stagmatoptera biocellata	MANNM168-14	Stagmatoptera supplicaria	8.346836
Stagmatoptera	MANNM1492-24	Stagmatoptera biocellata	MANNM809-19	Stagmatoptera supplicaria	8.524768
Stagmatoptera	MANNM1492-24	Stagmatoptera biocellata	MANNM823-19	Stagmatoptera supplicaria	8.346836
Stagmatoptera	MANNM1492-24	Stagmatoptera biocellata	MANNM824-19	Stagmatoptera supplicaria	8.346836
Stagmatoptera	MANNM1492-24	Stagmatoptera biocellata	MANNM845-19	Stagmatoptera supplicaria	8.346836
Stagmatoptera	MANNM1492-24	Stagmatoptera biocellata	MANNM871-19	Stagmatoptera supplicaria	8.346836
Stagmatoptera	MANNM1492-24	Stagmatoptera biocellata	MANNM903-19	Stagmatoptera supplicaria	8.169528
Stagmatoptera	MANNM1492-24	Stagmatoptera biocellata	MANNM957-19	Stagmatoptera supplicaria	10.469364
Stagmatoptera	MANNM1545-24	Stagmatoptera femoralis	MANNM089-14	Stagmatoptera supplicaria	9.742557
Stagmatoptera	MANNM1545-24	Stagmatoptera femoralis	MANNM168-14	Stagmatoptera supplicaria	8.169528
Stagmatoptera	MANNM1545-24	Stagmatoptera femoralis	MANNM727-19	Stagmatoptera biocellata	5.8318453
Stagmatoptera	MANNM1545-24	Stagmatoptera femoralis	MANNM809-19	Stagmatoptera supplicaria	7.9928503
Stagmatoptera	MANNM1545-24	Stagmatoptera femoralis	MANNM823-19	Stagmatoptera supplicaria	8.169528
Stagmatoptera	MANNM1545-24	Stagmatoptera femoralis	MANNM824-19	Stagmatoptera supplicaria	8.169528
Stagmatoptera	MANNM1545-24	Stagmatoptera femoralis	MANNM845-19	Stagmatoptera supplicaria	8.169528
Stagmatoptera	MANNM1545-24	Stagmatoptera femoralis	MANNM871-19	Stagmatoptera supplicaria	8.169528
Stagmatoptera	MANNM1545-24	Stagmatoptera femoralis	MANNM903-19	Stagmatoptera supplicaria	8.346836
Stagmatoptera	MANNM1545-24	Stagmatoptera femoralis	MANNM957-19	Stagmatoptera supplicaria	8.385731
Stagmatoptera	MANNM1545-24	Stagmatoptera femoralis	MANNM1368-23	Stagmatoptera biocellata	5.8318453
Stagmatoptera	MANNM1545-24	Stagmatoptera femoralis	MANNM1386-24	Stagmatoptera biocellata	5.8318453
Stagmatoptera	MANNM1545-24	Stagmatoptera femoralis	MANNM1492-24	Stagmatoptera biocellata	5.8318453
Oxyopsis	MANNM879-19	Oxyopsis saussurei	MANNM802-19	Oxyopsis rubicunda	8.289022
Oxyopsis	MANNM879-19	Oxyopsis saussurei	MANNM826-19	Oxyopsis rubicunda	8.641134
Oxyopsis	MANNM879-19	Oxyopsis saussurei	MANNM835-19	Oxyopsis rubicunda	8.641134
Oxyopsis	MANNM879-19	Oxyopsis saussurei	MANNM836-19	Oxyopsis rubicunda	8.641134
Oxyopsis	MANNM948-19	Oxyopsis saussurei	MANNM802-19	Oxyopsis rubicunda	8.248737
Oxyopsis	MANNM948-19	Oxyopsis saussurei	MANNM826-19	Oxyopsis rubicunda	7.7279024
Oxyopsis	MANNM948-19	Oxyopsis saussurei	MANNM835-19	Oxyopsis rubicunda	7.7279024
Oxyopsis	MANNM948-19	Oxyopsis saussurei	MANNM836-19	Oxyopsis rubicunda	7.7279024
Oxyopsis	MANNM949-19	Oxyopsis saussurei	MANNM802-19	Oxyopsis rubicunda	8.210912
Oxyopsis	MANNM949-19	Oxyopsis saussurei	MANNM826-19	Oxyopsis rubicunda	8.5812845
Oxyopsis	MANNM949-19	Oxyopsis saussurei	MANNM835-19	Oxyopsis rubicunda	8.5812845
Oxyopsis	MANNM949-19	Oxyopsis saussurei	MANNM836-19	Oxyopsis rubicunda	8.5812845
Oxyopsis	MANNM950-19	Oxyopsis saussurei	MANNM802-19	Oxyopsis rubicunda	7.7410765
Oxyopsis	MANNM950-19	Oxyopsis saussurei	MANNM826-19	Oxyopsis rubicunda	7.943915
Oxyopsis	MANNM950-19	Oxyopsis saussurei	MANNM835-19	Oxyopsis rubicunda	7.943915
Oxyopsis	MANNM950-19	Oxyopsis saussurei	MANNM836-19	Oxyopsis rubicunda	7.943915
Oxyopsis	MANNM951-19	Oxyopsis saussurei	MANNM802-19	Oxyopsis rubicunda	7.975533
Oxyopsis	MANNM951-19	Oxyopsis saussurei	MANNM826-19	Oxyopsis rubicunda	8.190131
Oxyopsis	MANNM951-19	Oxyopsis saussurei	MANNM835-19	Oxyopsis rubicunda	8.190131
Oxyopsis	MANNM951-19	Oxyopsis saussurei	MANNM836-19	Oxyopsis rubicunda	8.190131
Oxyopsis	MANNM1334-23	Oxyopsis rubicunda	MANNM879-19	Oxyopsis saussurei	8.072238
Oxyopsis	MANNM1334-23	Oxyopsis rubicunda	MANNM948-19	Oxyopsis saussurei	7.7279024
Oxyopsis	MANNM1334-23	Oxyopsis rubicunda	MANNM949-19	Oxyopsis saussurei	8.072238
Oxyopsis	MANNM1334-23	Oxyopsis rubicunda	MANNM950-19	Oxyopsis saussurei	7.8716636
Oxyopsis	MANNM1334-23	Oxyopsis rubicunda	MANNM951-19	Oxyopsis saussurei	8.072238
Oxyopsis	MANNM1424-24	Oxyopsis rubicunda	MANNM879-19	Oxyopsis saussurei	8.113889
Oxyopsis	MANNM1424-24	Oxyopsis rubicunda	MANNM948-19	Oxyopsis saussurei	6.7022266
Oxyopsis	MANNM1424-24	Oxyopsis rubicunda	MANNM949-19	Oxyopsis saussurei	8.026749
Oxyopsis	MANNM1424-24	Oxyopsis rubicunda	MANNM950-19	Oxyopsis saussurei	7.943915
Oxyopsis	MANNM1424-24	Oxyopsis rubicunda	MANNM951-19	Oxyopsis saussurei	8.190131
Oxyopsis	MANNM1434-24	Oxyopsis rubicunda	MANNM879-19	Oxyopsis saussurei	8.113889
Oxyopsis	MANNM1434-24	Oxyopsis rubicunda	MANNM948-19	Oxyopsis saussurei	7.2124324
Oxyopsis	MANNM1434-24	Oxyopsis rubicunda	MANNM949-19	Oxyopsis saussurei	8.026749
Oxyopsis	MANNM1434-24	Oxyopsis rubicunda	MANNM950-19	Oxyopsis saussurei	7.539054
Oxyopsis	MANNM1434-24	Oxyopsis rubicunda	MANNM951-19	Oxyopsis saussurei	7.7618623
Liturgusa	MANNM360-14	Liturgusa cayennensis	MANNM359-14	Liturgusa milleri	12.143915
Liturgusa	MANNM728-19	Liturgusa maroni	MANNM359-14	Liturgusa milleri	12.107916
Liturgusa	MANNM728-19	Liturgusa maroni	MANNM360-14	Liturgusa cayennensis	12.123827
Liturgusa	MANNM731-19	Liturgusa maroni	MANNM359-14	Liturgusa milleri	12.434266
Liturgusa	MANNM731-19	Liturgusa maroni	MANNM360-14	Liturgusa cayennensis	12.45035
Liturgusa	MANNM732-19	Liturgusa cayennensis	MANNM359-14	Liturgusa milleri	12.514976
Liturgusa	MANNM732-19	Liturgusa cayennensis	MANNM728-19	Liturgusa maroni	12.66525
Liturgusa	MANNM732-19	Liturgusa cayennensis	MANNM731-19	Liturgusa maroni	13.040283
Liturgusa	MANNM734-19	Liturgusa cayennensis	MANNM359-14	Liturgusa milleri	12.888807
Liturgusa	MANNM734-19	Liturgusa cayennensis	MANNM728-19	Liturgusa maroni	13.036996
Liturgusa	MANNM734-19	Liturgusa cayennensis	MANNM731-19	Liturgusa maroni	13.445147
Liturgusa	MANNM865-19	Liturgusa milleri	MANNM360-14	Liturgusa cayennensis	11.946233
Liturgusa	MANNM865-19	Liturgusa milleri	MANNM728-19	Liturgusa maroni	12.465288
Liturgusa	MANNM865-19	Liturgusa milleri	MANNM731-19	Liturgusa maroni	12.823944
Liturgusa	MANNM865-19	Liturgusa milleri	MANNM732-19	Liturgusa cayennensis	12.13006
Liturgusa	MANNM865-19	Liturgusa milleri	MANNM734-19	Liturgusa cayennensis	12.499747
Liturgusa	MANNM939-19	Liturgusa milleri	MANNM360-14	Liturgusa cayennensis	12.314558
Liturgusa	MANNM939-19	Liturgusa milleri	MANNM728-19	Liturgusa maroni	12.282139
Liturgusa	MANNM939-19	Liturgusa milleri	MANNM731-19	Liturgusa maroni	12.426333
Liturgusa	MANNM939-19	Liturgusa milleri	MANNM732-19	Liturgusa cayennensis	12.499747
Liturgusa	MANNM939-19	Liturgusa milleri	MANNM734-19	Liturgusa cayennensis	12.872188
Liturgusa	MANNM940-19	Liturgusa milleri	MANNM360-14	Liturgusa cayennensis	11.936939
Liturgusa	MANNM940-19	Liturgusa milleri	MANNM728-19	Liturgusa maroni	12.284703
Liturgusa	MANNM940-19	Liturgusa milleri	MANNM731-19	Liturgusa maroni	12.426333
Liturgusa	MANNM940-19	Liturgusa milleri	MANNM732-19	Liturgusa cayennensis	12.12562
Liturgusa	MANNM940-19	Liturgusa milleri	MANNM734-19	Liturgusa cayennensis	12.505124
Liturgusa	MANNM1294-23	Liturgusa cayennensis	MANNM359-14	Liturgusa milleri	12.70154
Liturgusa	MANNM1294-23	Liturgusa cayennensis	MANNM728-19	Liturgusa maroni	13.036996
Liturgusa	MANNM1294-23	Liturgusa cayennensis	MANNM731-19	Liturgusa maroni	13.445147
Liturgusa	MANNM1294-23	Liturgusa cayennensis	MANNM865-19	Liturgusa milleri	12.314558
Liturgusa	MANNM1294-23	Liturgusa cayennensis	MANNM939-19	Liturgusa milleri	12.685617
Liturgusa	MANNM1294-23	Liturgusa cayennensis	MANNM940-19	Liturgusa milleri	12.315012
Liturgusa	MANNM1359-23	Liturgusa cayennensis	MANNM359-14	Liturgusa milleri	13.363634
Liturgusa	MANNM1359-23	Liturgusa cayennensis	MANNM728-19	Liturgusa maroni	11.6336775
Liturgusa	MANNM1359-23	Liturgusa cayennensis	MANNM731-19	Liturgusa maroni	11.6336775
Liturgusa	MANNM1359-23	Liturgusa cayennensis	MANNM865-19	Liturgusa milleri	13.327069
Liturgusa	MANNM1359-23	Liturgusa cayennensis	MANNM939-19	Liturgusa milleri	12.751183
Liturgusa	MANNM1359-23	Liturgusa cayennensis	MANNM940-19	Liturgusa milleri	12.751183
Liturgusa	MANNM1373-23	Liturgusa milleri	MANNM360-14	Liturgusa cayennensis	11.037117
Liturgusa	MANNM1373-23	Liturgusa milleri	MANNM728-19	Liturgusa maroni	12.465288
Liturgusa	MANNM1373-23	Liturgusa milleri	MANNM731-19	Liturgusa maroni	12.823944
Liturgusa	MANNM1373-23	Liturgusa milleri	MANNM732-19	Liturgusa cayennensis	11.217627
Liturgusa	MANNM1373-23	Liturgusa milleri	MANNM734-19	Liturgusa cayennensis	11.580601
Liturgusa	MANNM1373-23	Liturgusa milleri	MANNM1294-23	Liturgusa cayennensis	11.398786
Liturgusa	MANNM1373-23	Liturgusa milleri	MANNM1359-23	Liturgusa cayennensis	12.751183
Liturgusa	MANNM1420-24	Liturgusa cayennensis	MANNM359-14	Liturgusa milleri	12.500598
Liturgusa	MANNM1420-24	Liturgusa cayennensis	MANNM728-19	Liturgusa maroni	11.852641
Liturgusa	MANNM1420-24	Liturgusa cayennensis	MANNM731-19	Liturgusa maroni	11.852641
Liturgusa	MANNM1420-24	Liturgusa cayennensis	MANNM865-19	Liturgusa milleri	12.485288
Liturgusa	MANNM1420-24	Liturgusa cayennensis	MANNM939-19	Liturgusa milleri	12.485288
Liturgusa	MANNM1420-24	Liturgusa cayennensis	MANNM940-19	Liturgusa milleri	12.485288
Liturgusa	MANNM1420-24	Liturgusa cayennensis	MANNM1373-23	Liturgusa milleri	11.414585
Liturgusa	MANNM1504-24	Liturgusa maroni	MANNM359-14	Liturgusa milleri	12.291067
Liturgusa	MANNM1504-24	Liturgusa maroni	MANNM360-14	Liturgusa cayennensis	12.307989
Liturgusa	MANNM1504-24	Liturgusa maroni	MANNM732-19	Liturgusa cayennensis	12.850777
Liturgusa	MANNM1504-24	Liturgusa maroni	MANNM734-19	Liturgusa cayennensis	13.22391
Liturgusa	MANNM1504-24	Liturgusa maroni	MANNM865-19	Liturgusa milleri	12.649112
Liturgusa	MANNM1504-24	Liturgusa maroni	MANNM939-19	Liturgusa milleri	12.465288
Liturgusa	MANNM1504-24	Liturgusa maroni	MANNM940-19	Liturgusa milleri	12.472673
Liturgusa	MANNM1504-24	Liturgusa maroni	MANNM1294-23	Liturgusa cayennensis	13.22391
Liturgusa	MANNM1504-24	Liturgusa maroni	MANNM1359-23	Liturgusa cayennensis	11.6336775
Liturgusa	MANNM1504-24	Liturgusa maroni	MANNM1373-23	Liturgusa milleri	12.649112
Liturgusa	MANNM1504-24	Liturgusa maroni	MANNM1420-24	Liturgusa cayennensis	12.067694
Liturgusa	MANNM1509-24	Liturgusa maroni	MANNM359-14	Liturgusa milleri	10.489071
Liturgusa	MANNM1509-24	Liturgusa maroni	MANNM360-14	Liturgusa cayennensis	11.7575245
Liturgusa	MANNM1509-24	Liturgusa maroni	MANNM732-19	Liturgusa cayennensis	12.66525
Liturgusa	MANNM1509-24	Liturgusa maroni	MANNM734-19	Liturgusa cayennensis	13.036996
Liturgusa	MANNM1509-24	Liturgusa maroni	MANNM865-19	Liturgusa milleri	12.465288
Liturgusa	MANNM1509-24	Liturgusa maroni	MANNM939-19	Liturgusa milleri	12.465288
Liturgusa	MANNM1509-24	Liturgusa maroni	MANNM940-19	Liturgusa milleri	12.472673
Liturgusa	MANNM1509-24	Liturgusa maroni	MANNM1294-23	Liturgusa cayennensis	13.036996
Liturgusa	MANNM1509-24	Liturgusa maroni	MANNM1359-23	Liturgusa cayennensis	11.052275
Liturgusa	MANNM1509-24	Liturgusa maroni	MANNM1373-23	Liturgusa milleri	12.649112
Liturgusa	MANNM1509-24	Liturgusa maroni	MANNM1420-24	Liturgusa cayennensis	11.638507
Liturgusa	MANNM1510-24	Liturgusa maroni	MANNM359-14	Liturgusa milleri	10.489071
Liturgusa	MANNM1510-24	Liturgusa maroni	MANNM360-14	Liturgusa cayennensis	11.7575245
Liturgusa	MANNM1510-24	Liturgusa maroni	MANNM732-19	Liturgusa cayennensis	12.66525
Liturgusa	MANNM1510-24	Liturgusa maroni	MANNM734-19	Liturgusa cayennensis	13.036996
Liturgusa	MANNM1510-24	Liturgusa maroni	MANNM865-19	Liturgusa milleri	12.465288
Liturgusa	MANNM1510-24	Liturgusa maroni	MANNM939-19	Liturgusa milleri	12.465288
Liturgusa	MANNM1510-24	Liturgusa maroni	MANNM940-19	Liturgusa milleri	12.472673
Liturgusa	MANNM1510-24	Liturgusa maroni	MANNM1294-23	Liturgusa cayennensis	13.036996
Liturgusa	MANNM1510-24	Liturgusa maroni	MANNM1359-23	Liturgusa cayennensis	11.052275
Liturgusa	MANNM1510-24	Liturgusa maroni	MANNM1373-23	Liturgusa milleri	12.649112
Liturgusa	MANNM1510-24	Liturgusa maroni	MANNM1420-24	Liturgusa cayennensis	11.638507
Hagiomantis	MANNM1358-23	Hagiomantis ornata	MANNM735-19	Hagiomantis mesopoda	19.356667
Hagiomantis	MANNM1487-24	Hagiomantis mesopoda	MANNM1358-23	Hagiomantis ornata	18.430714
Parastagmatoptera	MANNM197-14	Parastagmatoptera immaculata	MANNM053-14	Parastagmatoptera flavoguttata	6.083691
Parastagmatoptera	MANNM197-14	Parastagmatoptera immaculata	MANNM088-14	Parastagmatoptera flavoguttata	6.5886335
Parastagmatoptera	MANNM197-14	Parastagmatoptera immaculata	MANNM131-14	Parastagmatoptera flavoguttata	6.253182
Parastagmatoptera	MANNM198-14	Parastagmatoptera flavoguttata	MANNM197-14	Parastagmatoptera immaculata	6.482924
Parastagmatoptera	MANNM237-14	Parastagmatoptera flavoguttata	MANNM197-14	Parastagmatoptera immaculata	6.5886335
Parastagmatoptera	MANNM356-14	Parastagmatoptera flavoguttata	MANNM197-14	Parastagmatoptera immaculata	6.5837646
Parastagmatoptera	MANNM758-19	Parastagmatoptera flavoguttata	MANNM197-14	Parastagmatoptera immaculata	6.413697
Parastagmatoptera	MANNM769-19	Parastagmatoptera flavoguttata	MANNM197-14	Parastagmatoptera immaculata	6.4182744
Parastagmatoptera	MANNM777-19	Parastagmatoptera flavoguttata	MANNM197-14	Parastagmatoptera immaculata	6.5837646
Parastagmatoptera	MANNM778-19	Parastagmatoptera flavoguttata	MANNM197-14	Parastagmatoptera immaculata	6.4182744
Parastagmatoptera	MANNM788-19	Parastagmatoptera flavoguttata	MANNM197-14	Parastagmatoptera immaculata	6.5837646
Parastagmatoptera	MANNM789-19	Parastagmatoptera immaculata	MANNM053-14	Parastagmatoptera flavoguttata	6.243166
Parastagmatoptera	MANNM789-19	Parastagmatoptera immaculata	MANNM088-14	Parastagmatoptera flavoguttata	6.7487025
Parastagmatoptera	MANNM789-19	Parastagmatoptera immaculata	MANNM131-14	Parastagmatoptera flavoguttata	6.412945
Parastagmatoptera	MANNM789-19	Parastagmatoptera immaculata	MANNM198-14	Parastagmatoptera flavoguttata	6.667395
Parastagmatoptera	MANNM789-19	Parastagmatoptera immaculata	MANNM237-14	Parastagmatoptera flavoguttata	6.7487025
Parastagmatoptera	MANNM789-19	Parastagmatoptera immaculata	MANNM356-14	Parastagmatoptera flavoguttata	6.743562
Parastagmatoptera	MANNM789-19	Parastagmatoptera immaculata	MANNM758-19	Parastagmatoptera flavoguttata	6.573206
Parastagmatoptera	MANNM789-19	Parastagmatoptera immaculata	MANNM769-19	Parastagmatoptera flavoguttata	6.5780535
Parastagmatoptera	MANNM789-19	Parastagmatoptera immaculata	MANNM777-19	Parastagmatoptera flavoguttata	6.743562
Parastagmatoptera	MANNM789-19	Parastagmatoptera immaculata	MANNM778-19	Parastagmatoptera flavoguttata	6.5780535
Parastagmatoptera	MANNM789-19	Parastagmatoptera immaculata	MANNM788-19	Parastagmatoptera flavoguttata	6.743562
Parastagmatoptera	MANNM797-19	Parastagmatoptera immaculata	MANNM053-14	Parastagmatoptera flavoguttata	6.407985
Parastagmatoptera	MANNM797-19	Parastagmatoptera immaculata	MANNM088-14	Parastagmatoptera flavoguttata	6.5833025
Parastagmatoptera	MANNM797-19	Parastagmatoptera immaculata	MANNM131-14	Parastagmatoptera flavoguttata	6.5780535
Parastagmatoptera	MANNM797-19	Parastagmatoptera immaculata	MANNM198-14	Parastagmatoptera flavoguttata	6.4768133
Parastagmatoptera	MANNM797-19	Parastagmatoptera immaculata	MANNM237-14	Parastagmatoptera flavoguttata	6.5833025
Parastagmatoptera	MANNM797-19	Parastagmatoptera immaculata	MANNM356-14	Parastagmatoptera flavoguttata	6.5780535
Parastagmatoptera	MANNM797-19	Parastagmatoptera immaculata	MANNM758-19	Parastagmatoptera flavoguttata	6.407985
Parastagmatoptera	MANNM797-19	Parastagmatoptera immaculata	MANNM769-19	Parastagmatoptera flavoguttata	6.412945
Parastagmatoptera	MANNM797-19	Parastagmatoptera immaculata	MANNM777-19	Parastagmatoptera flavoguttata	6.5780535
Parastagmatoptera	MANNM797-19	Parastagmatoptera immaculata	MANNM778-19	Parastagmatoptera flavoguttata	6.412945
Parastagmatoptera	MANNM797-19	Parastagmatoptera immaculata	MANNM788-19	Parastagmatoptera flavoguttata	6.5780535
Parastagmatoptera	MANNM803-19	Parastagmatoptera flavoguttata	MANNM197-14	Parastagmatoptera immaculata	7.1032157
Parastagmatoptera	MANNM803-19	Parastagmatoptera flavoguttata	MANNM789-19	Parastagmatoptera immaculata	7.2641716
Parastagmatoptera	MANNM803-19	Parastagmatoptera flavoguttata	MANNM797-19	Parastagmatoptera immaculata	7.430858
Parastagmatoptera	MANNM834-19	Parastagmatoptera immaculata	MANNM053-14	Parastagmatoptera flavoguttata	6.407985
Parastagmatoptera	MANNM834-19	Parastagmatoptera immaculata	MANNM088-14	Parastagmatoptera flavoguttata	6.9145045
Parastagmatoptera	MANNM834-19	Parastagmatoptera immaculata	MANNM131-14	Parastagmatoptera flavoguttata	6.5780535
Parastagmatoptera	MANNM834-19	Parastagmatoptera immaculata	MANNM198-14	Parastagmatoptera flavoguttata	6.8585067
Parastagmatoptera	MANNM834-19	Parastagmatoptera immaculata	MANNM237-14	Parastagmatoptera flavoguttata	6.9145045
Parastagmatoptera	MANNM834-19	Parastagmatoptera immaculata	MANNM356-14	Parastagmatoptera flavoguttata	6.90947
Parastagmatoptera	MANNM834-19	Parastagmatoptera immaculata	MANNM758-19	Parastagmatoptera flavoguttata	6.738822
Parastagmatoptera	MANNM834-19	Parastagmatoptera immaculata	MANNM769-19	Parastagmatoptera flavoguttata	6.743562
Parastagmatoptera	MANNM834-19	Parastagmatoptera immaculata	MANNM777-19	Parastagmatoptera flavoguttata	6.90947
Parastagmatoptera	MANNM834-19	Parastagmatoptera immaculata	MANNM778-19	Parastagmatoptera flavoguttata	6.743562
Parastagmatoptera	MANNM834-19	Parastagmatoptera immaculata	MANNM788-19	Parastagmatoptera flavoguttata	6.90947
Parastagmatoptera	MANNM834-19	Parastagmatoptera immaculata	MANNM803-19	Parastagmatoptera flavoguttata	7.430858
Parastagmatoptera	MANNM843-19	Parastagmatoptera flavoguttata	MANNM197-14	Parastagmatoptera immaculata	6.423252
Parastagmatoptera	MANNM843-19	Parastagmatoptera flavoguttata	MANNM789-19	Parastagmatoptera immaculata	6.5833025
Parastagmatoptera	MANNM843-19	Parastagmatoptera flavoguttata	MANNM797-19	Parastagmatoptera immaculata	6.7487025
Parastagmatoptera	MANNM843-19	Parastagmatoptera flavoguttata	MANNM834-19	Parastagmatoptera immaculata	6.7487025
Parastagmatoptera	MANNM852-19	Parastagmatoptera immaculata	MANNM053-14	Parastagmatoptera flavoguttata	6.110285
Parastagmatoptera	MANNM852-19	Parastagmatoptera immaculata	MANNM088-14	Parastagmatoptera flavoguttata	6.6312766
Parastagmatoptera	MANNM852-19	Parastagmatoptera immaculata	MANNM131-14	Parastagmatoptera flavoguttata	6.28511
Parastagmatoptera	MANNM852-19	Parastagmatoptera immaculata	MANNM198-14	Parastagmatoptera flavoguttata	6.4709315
Parastagmatoptera	MANNM852-19	Parastagmatoptera immaculata	MANNM237-14	Parastagmatoptera flavoguttata	6.6312766
Parastagmatoptera	MANNM852-19	Parastagmatoptera immaculata	MANNM356-14	Parastagmatoptera flavoguttata	6.626387
Parastagmatoptera	MANNM852-19	Parastagmatoptera immaculata	MANNM758-19	Parastagmatoptera flavoguttata	6.450946
Parastagmatoptera	MANNM852-19	Parastagmatoptera immaculata	MANNM769-19	Parastagmatoptera flavoguttata	6.455534
Parastagmatoptera	MANNM852-19	Parastagmatoptera immaculata	MANNM777-19	Parastagmatoptera flavoguttata	6.626387
Parastagmatoptera	MANNM852-19	Parastagmatoptera immaculata	MANNM778-19	Parastagmatoptera flavoguttata	6.455534
Parastagmatoptera	MANNM852-19	Parastagmatoptera immaculata	MANNM788-19	Parastagmatoptera flavoguttata	6.626387
Parastagmatoptera	MANNM852-19	Parastagmatoptera immaculata	MANNM803-19	Parastagmatoptera flavoguttata	7.1622567
Parastagmatoptera	MANNM852-19	Parastagmatoptera immaculata	MANNM843-19	Parastagmatoptera flavoguttata	6.460546
Parastagmatoptera	MANNM862-19	Parastagmatoptera immaculata	MANNM053-14	Parastagmatoptera flavoguttata	5.905324
Parastagmatoptera	MANNM862-19	Parastagmatoptera immaculata	MANNM088-14	Parastagmatoptera flavoguttata	6.407985
Parastagmatoptera	MANNM862-19	Parastagmatoptera immaculata	MANNM131-14	Parastagmatoptera flavoguttata	6.073958
Parastagmatoptera	MANNM862-19	Parastagmatoptera immaculata	MANNM198-14	Parastagmatoptera flavoguttata	6.4709315
Parastagmatoptera	MANNM862-19	Parastagmatoptera immaculata	MANNM237-14	Parastagmatoptera flavoguttata	6.407985
Parastagmatoptera	MANNM862-19	Parastagmatoptera immaculata	MANNM356-14	Parastagmatoptera flavoguttata	6.403425
Parastagmatoptera	MANNM862-19	Parastagmatoptera immaculata	MANNM758-19	Parastagmatoptera flavoguttata	6.234222
Parastagmatoptera	MANNM862-19	Parastagmatoptera immaculata	MANNM769-19	Parastagmatoptera flavoguttata	6.238493
Parastagmatoptera	MANNM862-19	Parastagmatoptera immaculata	MANNM777-19	Parastagmatoptera flavoguttata	6.403425
Parastagmatoptera	MANNM862-19	Parastagmatoptera immaculata	MANNM778-19	Parastagmatoptera flavoguttata	6.238493
Parastagmatoptera	MANNM862-19	Parastagmatoptera immaculata	MANNM788-19	Parastagmatoptera flavoguttata	6.403425
Parastagmatoptera	MANNM862-19	Parastagmatoptera immaculata	MANNM803-19	Parastagmatoptera flavoguttata	6.919936
Parastagmatoptera	MANNM862-19	Parastagmatoptera immaculata	MANNM843-19	Parastagmatoptera flavoguttata	6.243166
Parastagmatoptera	MANNM953-19	Parastagmatoptera unipunctata	MANNM053-14	Parastagmatoptera flavoguttata	7.0860295
Parastagmatoptera	MANNM953-19	Parastagmatoptera unipunctata	MANNM088-14	Parastagmatoptera flavoguttata	7.5979495
Parastagmatoptera	MANNM953-19	Parastagmatoptera unipunctata	MANNM131-14	Parastagmatoptera flavoguttata	7.2581487
Parastagmatoptera	MANNM953-19	Parastagmatoptera unipunctata	MANNM197-14	Parastagmatoptera immaculata	8.848963
Parastagmatoptera	MANNM953-19	Parastagmatoptera unipunctata	MANNM198-14	Parastagmatoptera flavoguttata	7.8399715
Parastagmatoptera	MANNM953-19	Parastagmatoptera unipunctata	MANNM237-14	Parastagmatoptera flavoguttata	7.5979495
Parastagmatoptera	MANNM953-19	Parastagmatoptera unipunctata	MANNM356-14	Parastagmatoptera flavoguttata	7.5921493
Parastagmatoptera	MANNM953-19	Parastagmatoptera unipunctata	MANNM758-19	Parastagmatoptera flavoguttata	7.419435
Parastagmatoptera	MANNM953-19	Parastagmatoptera unipunctata	MANNM769-19	Parastagmatoptera flavoguttata	7.4249425
Parastagmatoptera	MANNM953-19	Parastagmatoptera unipunctata	MANNM777-19	Parastagmatoptera flavoguttata	7.5921493
Parastagmatoptera	MANNM953-19	Parastagmatoptera unipunctata	MANNM778-19	Parastagmatoptera flavoguttata	7.4249425
Parastagmatoptera	MANNM953-19	Parastagmatoptera unipunctata	MANNM788-19	Parastagmatoptera flavoguttata	7.5921493
Parastagmatoptera	MANNM953-19	Parastagmatoptera unipunctata	MANNM789-19	Parastagmatoptera immaculata	9.01271
Parastagmatoptera	MANNM953-19	Parastagmatoptera unipunctata	MANNM797-19	Parastagmatoptera immaculata	9.182589
Parastagmatoptera	MANNM953-19	Parastagmatoptera unipunctata	MANNM803-19	Parastagmatoptera flavoguttata	8.2824135
Parastagmatoptera	MANNM953-19	Parastagmatoptera unipunctata	MANNM834-19	Parastagmatoptera immaculata	8.665314
Parastagmatoptera	MANNM953-19	Parastagmatoptera unipunctata	MANNM843-19	Parastagmatoptera flavoguttata	7.430858
Parastagmatoptera	MANNM953-19	Parastagmatoptera unipunctata	MANNM852-19	Parastagmatoptera immaculata	8.597966
Parastagmatoptera	MANNM953-19	Parastagmatoptera unipunctata	MANNM862-19	Parastagmatoptera immaculata	9.01271
Parastagmatoptera	MANNM954-19	Parastagmatoptera unipunctata	MANNM053-14	Parastagmatoptera flavoguttata	6.2303433
Parastagmatoptera	MANNM954-19	Parastagmatoptera unipunctata	MANNM088-14	Parastagmatoptera flavoguttata	6.7344913
Parastagmatoptera	MANNM954-19	Parastagmatoptera unipunctata	MANNM131-14	Parastagmatoptera flavoguttata	6.399262
Parastagmatoptera	MANNM954-19	Parastagmatoptera unipunctata	MANNM197-14	Parastagmatoptera immaculata	7.7976713
Parastagmatoptera	MANNM954-19	Parastagmatoptera unipunctata	MANNM198-14	Parastagmatoptera flavoguttata	7.237081
Parastagmatoptera	MANNM954-19	Parastagmatoptera unipunctata	MANNM237-14	Parastagmatoptera flavoguttata	6.7344913
Parastagmatoptera	MANNM954-19	Parastagmatoptera unipunctata	MANNM356-14	Parastagmatoptera flavoguttata	6.730566
Parastagmatoptera	MANNM954-19	Parastagmatoptera unipunctata	MANNM758-19	Parastagmatoptera flavoguttata	6.561074
Parastagmatoptera	MANNM954-19	Parastagmatoptera unipunctata	MANNM769-19	Parastagmatoptera flavoguttata	6.5647135
Parastagmatoptera	MANNM954-19	Parastagmatoptera unipunctata	MANNM777-19	Parastagmatoptera flavoguttata	6.730566
Parastagmatoptera	MANNM954-19	Parastagmatoptera unipunctata	MANNM778-19	Parastagmatoptera flavoguttata	6.5647135
Parastagmatoptera	MANNM954-19	Parastagmatoptera unipunctata	MANNM788-19	Parastagmatoptera flavoguttata	6.730566
Parastagmatoptera	MANNM954-19	Parastagmatoptera unipunctata	MANNM789-19	Parastagmatoptera immaculata	7.959833
Parastagmatoptera	MANNM954-19	Parastagmatoptera unipunctata	MANNM797-19	Parastagmatoptera immaculata	8.127733
Parastagmatoptera	MANNM954-19	Parastagmatoptera unipunctata	MANNM803-19	Parastagmatoptera flavoguttata	7.409656
Parastagmatoptera	MANNM954-19	Parastagmatoptera unipunctata	MANNM834-19	Parastagmatoptera immaculata	7.2706
Parastagmatoptera	MANNM954-19	Parastagmatoptera unipunctata	MANNM843-19	Parastagmatoptera flavoguttata	6.2303433
Parastagmatoptera	MANNM954-19	Parastagmatoptera unipunctata	MANNM852-19	Parastagmatoptera immaculata	7.698936
Parastagmatoptera	MANNM954-19	Parastagmatoptera unipunctata	MANNM862-19	Parastagmatoptera immaculata	7.610794
Parastagmatoptera	MANNM964-19	Parastagmatoptera unipunctata	MANNM053-14	Parastagmatoptera flavoguttata	6.3209853
Parastagmatoptera	MANNM964-19	Parastagmatoptera unipunctata	MANNM088-14	Parastagmatoptera flavoguttata	6.860654
Parastagmatoptera	MANNM964-19	Parastagmatoptera unipunctata	MANNM131-14	Parastagmatoptera flavoguttata	6.5018187
Parastagmatoptera	MANNM964-19	Parastagmatoptera unipunctata	MANNM197-14	Parastagmatoptera immaculata	8.001523
Parastagmatoptera	MANNM964-19	Parastagmatoptera unipunctata	MANNM198-14	Parastagmatoptera flavoguttata	7.237081
Parastagmatoptera	MANNM964-19	Parastagmatoptera unipunctata	MANNM237-14	Parastagmatoptera flavoguttata	6.860654
Parastagmatoptera	MANNM964-19	Parastagmatoptera unipunctata	MANNM356-14	Parastagmatoptera flavoguttata	6.8563194
Parastagmatoptera	MANNM964-19	Parastagmatoptera unipunctata	MANNM758-19	Parastagmatoptera flavoguttata	6.674833
Parastagmatoptera	MANNM964-19	Parastagmatoptera unipunctata	MANNM769-19	Parastagmatoptera flavoguttata	6.6788344
Parastagmatoptera	MANNM964-19	Parastagmatoptera unipunctata	MANNM777-19	Parastagmatoptera flavoguttata	6.8563194
Parastagmatoptera	MANNM964-19	Parastagmatoptera unipunctata	MANNM778-19	Parastagmatoptera flavoguttata	6.6788344
Parastagmatoptera	MANNM964-19	Parastagmatoptera unipunctata	MANNM788-19	Parastagmatoptera flavoguttata	6.8563194
Parastagmatoptera	MANNM964-19	Parastagmatoptera unipunctata	MANNM789-19	Parastagmatoptera immaculata	8.175227
Parastagmatoptera	MANNM964-19	Parastagmatoptera unipunctata	MANNM797-19	Parastagmatoptera immaculata	8.355061
Parastagmatoptera	MANNM964-19	Parastagmatoptera unipunctata	MANNM803-19	Parastagmatoptera flavoguttata	6.8654537
Parastagmatoptera	MANNM964-19	Parastagmatoptera unipunctata	MANNM834-19	Parastagmatoptera immaculata	7.4361486
Parastagmatoptera	MANNM964-19	Parastagmatoptera unipunctata	MANNM843-19	Parastagmatoptera flavoguttata	6.3209853
Parastagmatoptera	MANNM964-19	Parastagmatoptera unipunctata	MANNM852-19	Parastagmatoptera immaculata	7.987609
Parastagmatoptera	MANNM964-19	Parastagmatoptera unipunctata	MANNM862-19	Parastagmatoptera immaculata	7.8006907
Parastagmatoptera	MANNM965-19	Parastagmatoptera immaculata	MANNM053-14	Parastagmatoptera flavoguttata	6.379353
Parastagmatoptera	MANNM965-19	Parastagmatoptera immaculata	MANNM088-14	Parastagmatoptera flavoguttata	7.0099764
Parastagmatoptera	MANNM965-19	Parastagmatoptera immaculata	MANNM131-14	Parastagmatoptera flavoguttata	6.803085
Parastagmatoptera	MANNM965-19	Parastagmatoptera immaculata	MANNM198-14	Parastagmatoptera flavoguttata	7.0099764
Parastagmatoptera	MANNM965-19	Parastagmatoptera immaculata	MANNM237-14	Parastagmatoptera flavoguttata	7.0099764
Parastagmatoptera	MANNM965-19	Parastagmatoptera immaculata	MANNM356-14	Parastagmatoptera flavoguttata	6.7972116
Parastagmatoptera	MANNM965-19	Parastagmatoptera immaculata	MANNM758-19	Parastagmatoptera flavoguttata	6.585349
Parastagmatoptera	MANNM965-19	Parastagmatoptera immaculata	MANNM769-19	Parastagmatoptera flavoguttata	6.7972116
Parastagmatoptera	MANNM965-19	Parastagmatoptera immaculata	MANNM777-19	Parastagmatoptera flavoguttata	6.7972116
Parastagmatoptera	MANNM965-19	Parastagmatoptera immaculata	MANNM778-19	Parastagmatoptera flavoguttata	6.7972116
Parastagmatoptera	MANNM965-19	Parastagmatoptera immaculata	MANNM788-19	Parastagmatoptera flavoguttata	6.7972116
Parastagmatoptera	MANNM965-19	Parastagmatoptera immaculata	MANNM803-19	Parastagmatoptera flavoguttata	6.803085
Parastagmatoptera	MANNM965-19	Parastagmatoptera immaculata	MANNM843-19	Parastagmatoptera flavoguttata	6.590769
Parastagmatoptera	MANNM965-19	Parastagmatoptera immaculata	MANNM953-19	Parastagmatoptera unipunctata	9.188971
Parastagmatoptera	MANNM965-19	Parastagmatoptera immaculata	MANNM954-19	Parastagmatoptera unipunctata	7.2304378
Parastagmatoptera	MANNM965-19	Parastagmatoptera immaculata	MANNM964-19	Parastagmatoptera unipunctata	7.6614747
Parastagmatoptera	MANNM966-19	Parastagmatoptera immaculata	MANNM053-14	Parastagmatoptera flavoguttata	6.171485
Parastagmatoptera	MANNM966-19	Parastagmatoptera immaculata	MANNM088-14	Parastagmatoptera flavoguttata	6.6979704
Parastagmatoptera	MANNM966-19	Parastagmatoptera immaculata	MANNM131-14	Parastagmatoptera flavoguttata	6.3481627
Parastagmatoptera	MANNM966-19	Parastagmatoptera immaculata	MANNM198-14	Parastagmatoptera flavoguttata	6.6046596
Parastagmatoptera	MANNM966-19	Parastagmatoptera immaculata	MANNM237-14	Parastagmatoptera flavoguttata	6.6979704
Parastagmatoptera	MANNM966-19	Parastagmatoptera immaculata	MANNM356-14	Parastagmatoptera flavoguttata	6.692972
Parastagmatoptera	MANNM966-19	Parastagmatoptera immaculata	MANNM758-19	Parastagmatoptera flavoguttata	6.5156684
Parastagmatoptera	MANNM966-19	Parastagmatoptera immaculata	MANNM769-19	Parastagmatoptera flavoguttata	6.5203505
Parastagmatoptera	MANNM966-19	Parastagmatoptera immaculata	MANNM777-19	Parastagmatoptera flavoguttata	6.692972
Parastagmatoptera	MANNM966-19	Parastagmatoptera immaculata	MANNM778-19	Parastagmatoptera flavoguttata	6.5203505
Parastagmatoptera	MANNM966-19	Parastagmatoptera immaculata	MANNM788-19	Parastagmatoptera flavoguttata	6.692972
Parastagmatoptera	MANNM966-19	Parastagmatoptera immaculata	MANNM803-19	Parastagmatoptera flavoguttata	7.23465
Parastagmatoptera	MANNM966-19	Parastagmatoptera immaculata	MANNM843-19	Parastagmatoptera flavoguttata	6.5254703
Parastagmatoptera	MANNM966-19	Parastagmatoptera immaculata	MANNM953-19	Parastagmatoptera unipunctata	8.150161
Parastagmatoptera	MANNM966-19	Parastagmatoptera immaculata	MANNM954-19	Parastagmatoptera unipunctata	6.7092814
Parastagmatoptera	MANNM966-19	Parastagmatoptera immaculata	MANNM964-19	Parastagmatoptera unipunctata	6.8403625
Parastagmatoptera	MANNM967-19	Parastagmatoptera immaculata	MANNM053-14	Parastagmatoptera flavoguttata	6.073958
Parastagmatoptera	MANNM967-19	Parastagmatoptera immaculata	MANNM088-14	Parastagmatoptera flavoguttata	6.407985
Parastagmatoptera	MANNM967-19	Parastagmatoptera immaculata	MANNM131-14	Parastagmatoptera flavoguttata	6.243166
Parastagmatoptera	MANNM967-19	Parastagmatoptera immaculata	MANNM198-14	Parastagmatoptera flavoguttata	6.2752366
Parastagmatoptera	MANNM967-19	Parastagmatoptera immaculata	MANNM237-14	Parastagmatoptera flavoguttata	6.407985
Parastagmatoptera	MANNM967-19	Parastagmatoptera immaculata	MANNM356-14	Parastagmatoptera flavoguttata	6.403425
Parastagmatoptera	MANNM967-19	Parastagmatoptera immaculata	MANNM758-19	Parastagmatoptera flavoguttata	6.234222
Parastagmatoptera	MANNM967-19	Parastagmatoptera immaculata	MANNM769-19	Parastagmatoptera flavoguttata	6.238493
Parastagmatoptera	MANNM967-19	Parastagmatoptera immaculata	MANNM777-19	Parastagmatoptera flavoguttata	6.403425
Parastagmatoptera	MANNM967-19	Parastagmatoptera immaculata	MANNM778-19	Parastagmatoptera flavoguttata	6.238493
Parastagmatoptera	MANNM967-19	Parastagmatoptera immaculata	MANNM788-19	Parastagmatoptera flavoguttata	6.403425
Parastagmatoptera	MANNM967-19	Parastagmatoptera immaculata	MANNM803-19	Parastagmatoptera flavoguttata	7.091758
Parastagmatoptera	MANNM967-19	Parastagmatoptera immaculata	MANNM843-19	Parastagmatoptera flavoguttata	6.412945
Parastagmatoptera	MANNM967-19	Parastagmatoptera immaculata	MANNM953-19	Parastagmatoptera unipunctata	8.834458
Parastagmatoptera	MANNM967-19	Parastagmatoptera immaculata	MANNM954-19	Parastagmatoptera unipunctata	7.7850113
Parastagmatoptera	MANNM967-19	Parastagmatoptera immaculata	MANNM964-19	Parastagmatoptera unipunctata	7.987609
Parastagmatoptera	MANNM1297-23	Parastagmatoptera unipunctata	MANNM053-14	Parastagmatoptera flavoguttata	6.0619926
Parastagmatoptera	MANNM1297-23	Parastagmatoptera unipunctata	MANNM088-14	Parastagmatoptera flavoguttata	6.5647135
Parastagmatoptera	MANNM1297-23	Parastagmatoptera unipunctata	MANNM131-14	Parastagmatoptera flavoguttata	6.2303433
Parastagmatoptera	MANNM1297-23	Parastagmatoptera unipunctata	MANNM197-14	Parastagmatoptera immaculata	7.972803
Parastagmatoptera	MANNM1297-23	Parastagmatoptera unipunctata	MANNM198-14	Parastagmatoptera flavoguttata	7.0398397
Parastagmatoptera	MANNM1297-23	Parastagmatoptera unipunctata	MANNM237-14	Parastagmatoptera flavoguttata	6.5647135
Parastagmatoptera	MANNM1297-23	Parastagmatoptera unipunctata	MANNM356-14	Parastagmatoptera flavoguttata	6.561074
Parastagmatoptera	MANNM1297-23	Parastagmatoptera unipunctata	MANNM758-19	Parastagmatoptera flavoguttata	6.392156
Parastagmatoptera	MANNM1297-23	Parastagmatoptera unipunctata	MANNM769-19	Parastagmatoptera flavoguttata	6.395506
Parastagmatoptera	MANNM1297-23	Parastagmatoptera unipunctata	MANNM777-19	Parastagmatoptera flavoguttata	6.561074
Parastagmatoptera	MANNM1297-23	Parastagmatoptera unipunctata	MANNM778-19	Parastagmatoptera flavoguttata	6.395506
Parastagmatoptera	MANNM1297-23	Parastagmatoptera unipunctata	MANNM788-19	Parastagmatoptera flavoguttata	6.561074
Parastagmatoptera	MANNM1297-23	Parastagmatoptera unipunctata	MANNM789-19	Parastagmatoptera immaculata	8.135273
Parastagmatoptera	MANNM1297-23	Parastagmatoptera unipunctata	MANNM797-19	Parastagmatoptera immaculata	8.303478
Parastagmatoptera	MANNM1297-23	Parastagmatoptera unipunctata	MANNM803-19	Parastagmatoptera flavoguttata	7.2381287
Parastagmatoptera	MANNM1297-23	Parastagmatoptera unipunctata	MANNM834-19	Parastagmatoptera immaculata	7.443909
Parastagmatoptera	MANNM1297-23	Parastagmatoptera unipunctata	MANNM843-19	Parastagmatoptera flavoguttata	6.0619926
Parastagmatoptera	MANNM1297-23	Parastagmatoptera unipunctata	MANNM852-19	Parastagmatoptera immaculata	7.8791184
Parastagmatoptera	MANNM1297-23	Parastagmatoptera unipunctata	MANNM862-19	Parastagmatoptera immaculata	7.7850113
Parastagmatoptera	MANNM1297-23	Parastagmatoptera unipunctata	MANNM965-19	Parastagmatoptera immaculata	7.4454904
Parastagmatoptera	MANNM1297-23	Parastagmatoptera unipunctata	MANNM966-19	Parastagmatoptera immaculata	6.8881707
Parastagmatoptera	MANNM1297-23	Parastagmatoptera unipunctata	MANNM967-19	Parastagmatoptera immaculata	7.959833
Parastagmatoptera	MANNM1384-24	Parastagmatoptera unipunctata	MANNM053-14	Parastagmatoptera flavoguttata	7.0807033
Parastagmatoptera	MANNM1384-24	Parastagmatoptera unipunctata	MANNM088-14	Parastagmatoptera flavoguttata	7.5921493
Parastagmatoptera	MANNM1384-24	Parastagmatoptera unipunctata	MANNM131-14	Parastagmatoptera flavoguttata	7.252525
Parastagmatoptera	MANNM1384-24	Parastagmatoptera unipunctata	MANNM197-14	Parastagmatoptera immaculata	8.679531
Parastagmatoptera	MANNM1384-24	Parastagmatoptera unipunctata	MANNM198-14	Parastagmatoptera flavoguttata	7.8335047
Parastagmatoptera	MANNM1384-24	Parastagmatoptera unipunctata	MANNM237-14	Parastagmatoptera flavoguttata	7.5921493
Parastagmatoptera	MANNM1384-24	Parastagmatoptera unipunctata	MANNM356-14	Parastagmatoptera flavoguttata	7.586752
Parastagmatoptera	MANNM1384-24	Parastagmatoptera unipunctata	MANNM758-19	Parastagmatoptera flavoguttata	7.4143395
Parastagmatoptera	MANNM1384-24	Parastagmatoptera unipunctata	MANNM769-19	Parastagmatoptera flavoguttata	7.419435
Parastagmatoptera	MANNM1384-24	Parastagmatoptera unipunctata	MANNM777-19	Parastagmatoptera flavoguttata	7.586752
Parastagmatoptera	MANNM1384-24	Parastagmatoptera unipunctata	MANNM778-19	Parastagmatoptera flavoguttata	7.419435
Parastagmatoptera	MANNM1384-24	Parastagmatoptera unipunctata	MANNM788-19	Parastagmatoptera flavoguttata	7.586752
Parastagmatoptera	MANNM1384-24	Parastagmatoptera unipunctata	MANNM789-19	Parastagmatoptera immaculata	8.84325
Parastagmatoptera	MANNM1384-24	Parastagmatoptera unipunctata	MANNM797-19	Parastagmatoptera immaculata	9.01271
Parastagmatoptera	MANNM1384-24	Parastagmatoptera unipunctata	MANNM803-19	Parastagmatoptera flavoguttata	8.276231
Parastagmatoptera	MANNM1384-24	Parastagmatoptera unipunctata	MANNM834-19	Parastagmatoptera immaculata	8.49658
Parastagmatoptera	MANNM1384-24	Parastagmatoptera unipunctata	MANNM843-19	Parastagmatoptera flavoguttata	7.4249425
Parastagmatoptera	MANNM1384-24	Parastagmatoptera unipunctata	MANNM852-19	Parastagmatoptera immaculata	8.423587
Parastagmatoptera	MANNM1384-24	Parastagmatoptera unipunctata	MANNM862-19	Parastagmatoptera immaculata	8.84325
Parastagmatoptera	MANNM1384-24	Parastagmatoptera unipunctata	MANNM965-19	Parastagmatoptera immaculata	8.977337
Parastagmatoptera	MANNM1384-24	Parastagmatoptera unipunctata	MANNM966-19	Parastagmatoptera immaculata	7.975169
Parastagmatoptera	MANNM1384-24	Parastagmatoptera unipunctata	MANNM967-19	Parastagmatoptera immaculata	8.665314
Parastagmatoptera	MANNM1385-24	Parastagmatoptera unipunctata	MANNM053-14	Parastagmatoptera flavoguttata	7.0807033
Parastagmatoptera	MANNM1385-24	Parastagmatoptera unipunctata	MANNM088-14	Parastagmatoptera flavoguttata	7.5921493
Parastagmatoptera	MANNM1385-24	Parastagmatoptera unipunctata	MANNM131-14	Parastagmatoptera flavoguttata	7.252525
Parastagmatoptera	MANNM1385-24	Parastagmatoptera unipunctata	MANNM197-14	Parastagmatoptera immaculata	8.679531
Parastagmatoptera	MANNM1385-24	Parastagmatoptera unipunctata	MANNM198-14	Parastagmatoptera flavoguttata	7.8335047
Parastagmatoptera	MANNM1385-24	Parastagmatoptera unipunctata	MANNM237-14	Parastagmatoptera flavoguttata	7.5921493
Parastagmatoptera	MANNM1385-24	Parastagmatoptera unipunctata	MANNM356-14	Parastagmatoptera flavoguttata	7.586752
Parastagmatoptera	MANNM1385-24	Parastagmatoptera unipunctata	MANNM758-19	Parastagmatoptera flavoguttata	7.4143395
Parastagmatoptera	MANNM1385-24	Parastagmatoptera unipunctata	MANNM769-19	Parastagmatoptera flavoguttata	7.419435
Parastagmatoptera	MANNM1385-24	Parastagmatoptera unipunctata	MANNM777-19	Parastagmatoptera flavoguttata	7.586752
Parastagmatoptera	MANNM1385-24	Parastagmatoptera unipunctata	MANNM778-19	Parastagmatoptera flavoguttata	7.419435
Parastagmatoptera	MANNM1385-24	Parastagmatoptera unipunctata	MANNM788-19	Parastagmatoptera flavoguttata	7.586752
Parastagmatoptera	MANNM1385-24	Parastagmatoptera unipunctata	MANNM789-19	Parastagmatoptera immaculata	8.84325
Parastagmatoptera	MANNM1385-24	Parastagmatoptera unipunctata	MANNM797-19	Parastagmatoptera immaculata	9.01271
Parastagmatoptera	MANNM1385-24	Parastagmatoptera unipunctata	MANNM803-19	Parastagmatoptera flavoguttata	8.276231
Parastagmatoptera	MANNM1385-24	Parastagmatoptera unipunctata	MANNM834-19	Parastagmatoptera immaculata	8.49658
Parastagmatoptera	MANNM1385-24	Parastagmatoptera unipunctata	MANNM843-19	Parastagmatoptera flavoguttata	7.4249425
Parastagmatoptera	MANNM1385-24	Parastagmatoptera unipunctata	MANNM852-19	Parastagmatoptera immaculata	8.423587
Parastagmatoptera	MANNM1385-24	Parastagmatoptera unipunctata	MANNM862-19	Parastagmatoptera immaculata	8.84325
Parastagmatoptera	MANNM1385-24	Parastagmatoptera unipunctata	MANNM965-19	Parastagmatoptera immaculata	8.977337
Parastagmatoptera	MANNM1385-24	Parastagmatoptera unipunctata	MANNM966-19	Parastagmatoptera immaculata	7.975169
Parastagmatoptera	MANNM1385-24	Parastagmatoptera unipunctata	MANNM967-19	Parastagmatoptera immaculata	8.665314
Parastagmatoptera	MANNM1412-24	Parastagmatoptera unipunctata	MANNM053-14	Parastagmatoptera flavoguttata	6.0619926
Parastagmatoptera	MANNM1412-24	Parastagmatoptera unipunctata	MANNM088-14	Parastagmatoptera flavoguttata	6.5647135
Parastagmatoptera	MANNM1412-24	Parastagmatoptera unipunctata	MANNM131-14	Parastagmatoptera flavoguttata	6.2303433
Parastagmatoptera	MANNM1412-24	Parastagmatoptera unipunctata	MANNM197-14	Parastagmatoptera immaculata	7.972803
Parastagmatoptera	MANNM1412-24	Parastagmatoptera unipunctata	MANNM198-14	Parastagmatoptera flavoguttata	7.0398397
Parastagmatoptera	MANNM1412-24	Parastagmatoptera unipunctata	MANNM237-14	Parastagmatoptera flavoguttata	6.5647135
Parastagmatoptera	MANNM1412-24	Parastagmatoptera unipunctata	MANNM356-14	Parastagmatoptera flavoguttata	6.561074
Parastagmatoptera	MANNM1412-24	Parastagmatoptera unipunctata	MANNM758-19	Parastagmatoptera flavoguttata	6.392156
Parastagmatoptera	MANNM1412-24	Parastagmatoptera unipunctata	MANNM769-19	Parastagmatoptera flavoguttata	6.395506
Parastagmatoptera	MANNM1412-24	Parastagmatoptera unipunctata	MANNM777-19	Parastagmatoptera flavoguttata	6.561074
Parastagmatoptera	MANNM1412-24	Parastagmatoptera unipunctata	MANNM778-19	Parastagmatoptera flavoguttata	6.395506
Parastagmatoptera	MANNM1412-24	Parastagmatoptera unipunctata	MANNM788-19	Parastagmatoptera flavoguttata	6.561074
Parastagmatoptera	MANNM1412-24	Parastagmatoptera unipunctata	MANNM789-19	Parastagmatoptera immaculata	8.135273
Parastagmatoptera	MANNM1412-24	Parastagmatoptera unipunctata	MANNM797-19	Parastagmatoptera immaculata	8.303478
Parastagmatoptera	MANNM1412-24	Parastagmatoptera unipunctata	MANNM803-19	Parastagmatoptera flavoguttata	7.2381287
Parastagmatoptera	MANNM1412-24	Parastagmatoptera unipunctata	MANNM834-19	Parastagmatoptera immaculata	7.443909
Parastagmatoptera	MANNM1412-24	Parastagmatoptera unipunctata	MANNM843-19	Parastagmatoptera flavoguttata	6.0619926
Parastagmatoptera	MANNM1412-24	Parastagmatoptera unipunctata	MANNM852-19	Parastagmatoptera immaculata	7.8791184
Parastagmatoptera	MANNM1412-24	Parastagmatoptera unipunctata	MANNM862-19	Parastagmatoptera immaculata	7.7850113
Parastagmatoptera	MANNM1412-24	Parastagmatoptera unipunctata	MANNM965-19	Parastagmatoptera immaculata	7.4454904
Parastagmatoptera	MANNM1412-24	Parastagmatoptera unipunctata	MANNM966-19	Parastagmatoptera immaculata	6.8881707
Parastagmatoptera	MANNM1412-24	Parastagmatoptera unipunctata	MANNM967-19	Parastagmatoptera immaculata	7.959833
Parastagmatoptera	MANNM1421-24	Parastagmatoptera unipunctata	MANNM053-14	Parastagmatoptera flavoguttata	7.252525
Parastagmatoptera	MANNM1421-24	Parastagmatoptera unipunctata	MANNM088-14	Parastagmatoptera flavoguttata	7.765455
Parastagmatoptera	MANNM1421-24	Parastagmatoptera unipunctata	MANNM131-14	Parastagmatoptera flavoguttata	7.4249425
Parastagmatoptera	MANNM1421-24	Parastagmatoptera unipunctata	MANNM197-14	Parastagmatoptera immaculata	8.857785
Parastagmatoptera	MANNM1421-24	Parastagmatoptera unipunctata	MANNM198-14	Parastagmatoptera flavoguttata	8.033909
Parastagmatoptera	MANNM1421-24	Parastagmatoptera unipunctata	MANNM237-14	Parastagmatoptera flavoguttata	7.765455
Parastagmatoptera	MANNM1421-24	Parastagmatoptera unipunctata	MANNM356-14	Parastagmatoptera flavoguttata	7.7597632
Parastagmatoptera	MANNM1421-24	Parastagmatoptera unipunctata	MANNM758-19	Parastagmatoptera flavoguttata	7.586752
Parastagmatoptera	MANNM1421-24	Parastagmatoptera unipunctata	MANNM769-19	Parastagmatoptera flavoguttata	7.5921493
Parastagmatoptera	MANNM1421-24	Parastagmatoptera unipunctata	MANNM777-19	Parastagmatoptera flavoguttata	7.7597632
Parastagmatoptera	MANNM1421-24	Parastagmatoptera unipunctata	MANNM778-19	Parastagmatoptera flavoguttata	7.5921493
Parastagmatoptera	MANNM1421-24	Parastagmatoptera unipunctata	MANNM788-19	Parastagmatoptera flavoguttata	7.7597632
Parastagmatoptera	MANNM1421-24	Parastagmatoptera unipunctata	MANNM789-19	Parastagmatoptera immaculata	9.021822
Parastagmatoptera	MANNM1421-24	Parastagmatoptera unipunctata	MANNM797-19	Parastagmatoptera immaculata	9.191603
Parastagmatoptera	MANNM1421-24	Parastagmatoptera unipunctata	MANNM803-19	Parastagmatoptera flavoguttata	8.45136
Parastagmatoptera	MANNM1421-24	Parastagmatoptera unipunctata	MANNM834-19	Parastagmatoptera immaculata	8.674196
Parastagmatoptera	MANNM1421-24	Parastagmatoptera unipunctata	MANNM843-19	Parastagmatoptera flavoguttata	7.5979495
Parastagmatoptera	MANNM1421-24	Parastagmatoptera unipunctata	MANNM852-19	Parastagmatoptera immaculata	8.606401
Parastagmatoptera	MANNM1421-24	Parastagmatoptera unipunctata	MANNM862-19	Parastagmatoptera immaculata	9.021822
Parastagmatoptera	MANNM1421-24	Parastagmatoptera unipunctata	MANNM965-19	Parastagmatoptera immaculata	9.200056
Parastagmatoptera	MANNM1421-24	Parastagmatoptera unipunctata	MANNM966-19	Parastagmatoptera immaculata	7.975169
Parastagmatoptera	MANNM1421-24	Parastagmatoptera unipunctata	MANNM967-19	Parastagmatoptera immaculata	8.84325
Chaeteessa	MANNM723-19	Chaeteessa valida	MANNM722-19	Chaeteessa filata	14.009535
Chaeteessa	MANNM724-19	Chaeteessa valida	MANNM722-19	Chaeteessa filata	14.735161
Chaeteessa	MANNM726-19	Chaeteessa valida	MANNM722-19	Chaeteessa filata	14.735161
Chaeteessa	MANNM773-19	Chaeteessa caudata	MANNM722-19	Chaeteessa filata	13.9419155
Chaeteessa	MANNM773-19	Chaeteessa caudata	MANNM723-19	Chaeteessa valida	12.472508
Chaeteessa	MANNM773-19	Chaeteessa caudata	MANNM724-19	Chaeteessa valida	12.10355
Chaeteessa	MANNM773-19	Chaeteessa caudata	MANNM726-19	Chaeteessa valida	11.921401
Chaeteessa	MANNM1387-24	Chaeteessa caudata	MANNM722-19	Chaeteessa filata	14.877622
Chaeteessa	MANNM1387-24	Chaeteessa caudata	MANNM723-19	Chaeteessa valida	13.728263
Chaeteessa	MANNM1387-24	Chaeteessa caudata	MANNM724-19	Chaeteessa valida	13.5998535
Chaeteessa	MANNM1387-24	Chaeteessa caudata	MANNM726-19	Chaeteessa valida	13.788893
Chaeteessa	MANNM1481-24	Chaeteessa filata	MANNM723-19	Chaeteessa valida	8.181938
Chaeteessa	MANNM1481-24	Chaeteessa filata	MANNM724-19	Chaeteessa valida	9.858161
Chaeteessa	MANNM1481-24	Chaeteessa filata	MANNM726-19	Chaeteessa valida	9.858161
Chaeteessa	MANNM1481-24	Chaeteessa filata	MANNM773-19	Chaeteessa caudata	13.738797
Chaeteessa	MANNM1481-24	Chaeteessa filata	MANNM1387-24	Chaeteessa caudata	14.70876
Chaeteessa	MANNM1496-24	Chaeteessa caudata	MANNM722-19	Chaeteessa filata	14.877622
Chaeteessa	MANNM1496-24	Chaeteessa caudata	MANNM723-19	Chaeteessa valida	13.728263
Chaeteessa	MANNM1496-24	Chaeteessa caudata	MANNM724-19	Chaeteessa valida	13.5998535
Chaeteessa	MANNM1496-24	Chaeteessa caudata	MANNM726-19	Chaeteessa valida	13.788893
Chaeteessa	MANNM1496-24	Chaeteessa caudata	MANNM1481-24	Chaeteessa filata	14.70876
Chaeteessa	MANNM1497-24	Chaeteessa valida	MANNM722-19	Chaeteessa filata	12.355449
Chaeteessa	MANNM1497-24	Chaeteessa valida	MANNM773-19	Chaeteessa caudata	14.678438
Chaeteessa	MANNM1497-24	Chaeteessa valida	MANNM1387-24	Chaeteessa caudata	13.848432
Chaeteessa	MANNM1497-24	Chaeteessa valida	MANNM1481-24	Chaeteessa filata	4.9872017
Chaeteessa	MANNM1497-24	Chaeteessa valida	MANNM1496-24	Chaeteessa caudata	13.848432
Chaeteessa	MANNM1499-24	Chaeteessa valida	MANNM722-19	Chaeteessa filata	14.928211
Chaeteessa	MANNM1499-24	Chaeteessa valida	MANNM773-19	Chaeteessa caudata	12.2863655
Chaeteessa	MANNM1499-24	Chaeteessa valida	MANNM1387-24	Chaeteessa caudata	13.788893
Chaeteessa	MANNM1499-24	Chaeteessa valida	MANNM1481-24	Chaeteessa filata	10.03834
Chaeteessa	MANNM1499-24	Chaeteessa valida	MANNM1496-24	Chaeteessa caudata	13.788893
Chaeteessa	MANNM1552-24	Chaeteessa caudata	MANNM722-19	Chaeteessa filata	14.877622
Chaeteessa	MANNM1552-24	Chaeteessa caudata	MANNM723-19	Chaeteessa valida	13.728263
Chaeteessa	MANNM1552-24	Chaeteessa caudata	MANNM724-19	Chaeteessa valida	13.5998535
Chaeteessa	MANNM1552-24	Chaeteessa caudata	MANNM726-19	Chaeteessa valida	13.788893
Chaeteessa	MANNM1552-24	Chaeteessa caudata	MANNM1481-24	Chaeteessa filata	14.70876
Chaeteessa	MANNM1552-24	Chaeteessa caudata	MANNM1497-24	Chaeteessa valida	13.848432
Chaeteessa	MANNM1552-24	Chaeteessa caudata	MANNM1499-24	Chaeteessa valida	13.788893
Chaeteessa	MANNM1554-24	Chaeteessa caudata	MANNM722-19	Chaeteessa filata	14.585999
Chaeteessa	MANNM1554-24	Chaeteessa caudata	MANNM723-19	Chaeteessa valida	13.035603
Chaeteessa	MANNM1554-24	Chaeteessa caudata	MANNM724-19	Chaeteessa valida	13.08741
Chaeteessa	MANNM1554-24	Chaeteessa caudata	MANNM726-19	Chaeteessa valida	13.28009
Chaeteessa	MANNM1554-24	Chaeteessa caudata	MANNM1481-24	Chaeteessa filata	14.613851
Chaeteessa	MANNM1554-24	Chaeteessa caudata	MANNM1497-24	Chaeteessa valida	13.572709
Chaeteessa	MANNM1554-24	Chaeteessa caudata	MANNM1499-24	Chaeteessa valida	13.28009
Metilia	MANNM885-19	Metilia integra	MANNM816-19	Metilia brunnerii	15.573221
Metilia	MANNM885-19	Metilia integra	MANNM850-19	Metilia brunnerii	15.573221
Metilia	MANNM915-19	Metilia brunnerii	MANNM885-19	Metilia integra	14.606534
Metilia	MANNM944-19	Metilia brunnerii	MANNM885-19	Metilia integra	13.4754715
Metilia	MANNM1380-24	Metilia brunnerii	MANNM885-19	Metilia integra	14.801091
Metilia	MANNM1393-24	Metilia brunnerii	MANNM885-19	Metilia integra	14.801091
Metilia	MANNM1433-24	Metilia brunnerii	MANNM885-19	Metilia integra	15.573221
Metilia	MANNM1519-24	Metilia brunnerii	MANNM885-19	Metilia integra	15.573221
Microphotina	MANNM909-19	Microphotina vitripennis	MANNM844-19	Microphotina viridescens	16.500053
Microphotina	MANNM909-19	Microphotina vitripennis	MANNM853-19	Microphotina viridescens	16.500053
Microphotina	MANNM909-19	Microphotina vitripennis	MANNM861-19	Microphotina viridescens	16.500053
Microphotina	MANNM909-19	Microphotina vitripennis	MANNM874-19	Microphotina viridescens	17.116928
Microphotina	MANNM912-19	Microphotina viridescens	MANNM909-19	Microphotina vitripennis	16.914906
Microphotina	MANNM913-19	Microphotina viridescens	MANNM909-19	Microphotina vitripennis	16.914906
Microphotina	MANNM914-19	Microphotina viridescens	MANNM909-19	Microphotina vitripennis	16.914906
Microphotina	MANNM921-19	Microphotina vitripennis	MANNM844-19	Microphotina viridescens	16.500053
Microphotina	MANNM921-19	Microphotina vitripennis	MANNM853-19	Microphotina viridescens	16.500053
Microphotina	MANNM921-19	Microphotina vitripennis	MANNM861-19	Microphotina viridescens	16.500053
Microphotina	MANNM921-19	Microphotina vitripennis	MANNM874-19	Microphotina viridescens	17.116928
Microphotina	MANNM921-19	Microphotina vitripennis	MANNM912-19	Microphotina viridescens	16.914906
Microphotina	MANNM921-19	Microphotina vitripennis	MANNM913-19	Microphotina viridescens	16.914906
Microphotina	MANNM921-19	Microphotina vitripennis	MANNM914-19	Microphotina viridescens	16.914906
Microphotina	MANNM933-19	Microphotina viridula	MANNM844-19	Microphotina viridescens	10.077122
Microphotina	MANNM933-19	Microphotina viridula	MANNM853-19	Microphotina viridescens	10.077122
Microphotina	MANNM933-19	Microphotina viridula	MANNM861-19	Microphotina viridescens	10.077122
Microphotina	MANNM933-19	Microphotina viridula	MANNM874-19	Microphotina viridescens	10.123619
Microphotina	MANNM933-19	Microphotina viridula	MANNM909-19	Microphotina vitripennis	16.643492
Microphotina	MANNM933-19	Microphotina viridula	MANNM912-19	Microphotina viridescens	10.339602
Microphotina	MANNM933-19	Microphotina viridula	MANNM913-19	Microphotina viridescens	10.339602
Microphotina	MANNM933-19	Microphotina viridula	MANNM914-19	Microphotina viridescens	10.339602
Microphotina	MANNM933-19	Microphotina viridula	MANNM921-19	Microphotina vitripennis	16.643492
Microphotina	MANNM935-19	Microphotina viridula	MANNM844-19	Microphotina viridescens	10.509917
Microphotina	MANNM935-19	Microphotina viridula	MANNM853-19	Microphotina viridescens	10.509917
Microphotina	MANNM935-19	Microphotina viridula	MANNM861-19	Microphotina viridescens	10.509917
Microphotina	MANNM935-19	Microphotina viridula	MANNM874-19	Microphotina viridescens	10.553428
Microphotina	MANNM935-19	Microphotina viridula	MANNM909-19	Microphotina vitripennis	16.54228
Microphotina	MANNM935-19	Microphotina viridula	MANNM912-19	Microphotina viridescens	10.752635
Microphotina	MANNM935-19	Microphotina viridula	MANNM913-19	Microphotina viridescens	10.752635
Microphotina	MANNM935-19	Microphotina viridula	MANNM914-19	Microphotina viridescens	10.752635
Microphotina	MANNM935-19	Microphotina viridula	MANNM921-19	Microphotina vitripennis	16.54228
Microphotina	MANNM936-19	Microphotina viridula	MANNM844-19	Microphotina viridescens	10.670836
Microphotina	MANNM936-19	Microphotina viridula	MANNM853-19	Microphotina viridescens	10.670836
Microphotina	MANNM936-19	Microphotina viridula	MANNM861-19	Microphotina viridescens	10.670836
Microphotina	MANNM936-19	Microphotina viridula	MANNM874-19	Microphotina viridescens	10.71091
Microphotina	MANNM936-19	Microphotina viridula	MANNM909-19	Microphotina vitripennis	16.127842
Microphotina	MANNM936-19	Microphotina viridula	MANNM912-19	Microphotina viridescens	10.897481
Microphotina	MANNM936-19	Microphotina viridula	MANNM913-19	Microphotina viridescens	10.897481
Microphotina	MANNM936-19	Microphotina viridula	MANNM914-19	Microphotina viridescens	10.897481
Microphotina	MANNM936-19	Microphotina viridula	MANNM921-19	Microphotina vitripennis	16.127842
Microphotina	MANNM937-19	Microphotina viridula	MANNM844-19	Microphotina viridescens	10.312674
Microphotina	MANNM937-19	Microphotina viridula	MANNM853-19	Microphotina viridescens	10.312674
Microphotina	MANNM937-19	Microphotina viridula	MANNM861-19	Microphotina viridescens	10.312674
Microphotina	MANNM937-19	Microphotina viridula	MANNM874-19	Microphotina viridescens	10.35502
Microphotina	MANNM937-19	Microphotina viridula	MANNM909-19	Microphotina vitripennis	16.329062
Microphotina	MANNM937-19	Microphotina viridula	MANNM912-19	Microphotina viridescens	10.553428
Microphotina	MANNM937-19	Microphotina viridula	MANNM913-19	Microphotina viridescens	10.553428
Microphotina	MANNM937-19	Microphotina viridula	MANNM914-19	Microphotina viridescens	10.553428
Microphotina	MANNM937-19	Microphotina viridula	MANNM921-19	Microphotina vitripennis	16.329062
Microphotina	MANNM961-19	Microphotina viridescens	MANNM909-19	Microphotina vitripennis	17.116928
Microphotina	MANNM961-19	Microphotina viridescens	MANNM921-19	Microphotina vitripennis	17.116928
Microphotina	MANNM961-19	Microphotina viridescens	MANNM933-19	Microphotina viridula	10.123619
Microphotina	MANNM961-19	Microphotina viridescens	MANNM935-19	Microphotina viridula	10.553428
Microphotina	MANNM961-19	Microphotina viridescens	MANNM936-19	Microphotina viridula	10.71091
Microphotina	MANNM961-19	Microphotina viridescens	MANNM937-19	Microphotina viridula	10.35502
Microphotina	MANNM962-19	Microphotina viridescens	MANNM909-19	Microphotina vitripennis	17.116928
Microphotina	MANNM962-19	Microphotina viridescens	MANNM921-19	Microphotina vitripennis	17.116928
Microphotina	MANNM962-19	Microphotina viridescens	MANNM933-19	Microphotina viridula	10.123619
Microphotina	MANNM962-19	Microphotina viridescens	MANNM935-19	Microphotina viridula	10.553428
Microphotina	MANNM962-19	Microphotina viridescens	MANNM936-19	Microphotina viridula	10.71091
Microphotina	MANNM962-19	Microphotina viridescens	MANNM937-19	Microphotina viridula	10.35502
Microphotina	MANNM963-19	Microphotina viridescens	MANNM909-19	Microphotina vitripennis	17.116928
Microphotina	MANNM963-19	Microphotina viridescens	MANNM921-19	Microphotina vitripennis	17.116928
Microphotina	MANNM963-19	Microphotina viridescens	MANNM933-19	Microphotina viridula	10.123619
Microphotina	MANNM963-19	Microphotina viridescens	MANNM935-19	Microphotina viridula	10.553428
Microphotina	MANNM963-19	Microphotina viridescens	MANNM936-19	Microphotina viridula	10.71091
Microphotina	MANNM963-19	Microphotina viridescens	MANNM937-19	Microphotina viridula	10.35502
Microphotina	MANNM1287-23	Microphotina vitripennis	MANNM844-19	Microphotina viridescens	17.102468
Microphotina	MANNM1287-23	Microphotina vitripennis	MANNM853-19	Microphotina viridescens	17.102468
Microphotina	MANNM1287-23	Microphotina vitripennis	MANNM861-19	Microphotina viridescens	17.102468
Microphotina	MANNM1287-23	Microphotina vitripennis	MANNM874-19	Microphotina viridescens	17.727934
Microphotina	MANNM1287-23	Microphotina vitripennis	MANNM912-19	Microphotina viridescens	17.523436
Microphotina	MANNM1287-23	Microphotina vitripennis	MANNM913-19	Microphotina viridescens	17.523436
Microphotina	MANNM1287-23	Microphotina vitripennis	MANNM914-19	Microphotina viridescens	17.523436
Microphotina	MANNM1287-23	Microphotina vitripennis	MANNM933-19	Microphotina viridula	16.877136
Microphotina	MANNM1287-23	Microphotina vitripennis	MANNM935-19	Microphotina viridula	16.756414
Microphotina	MANNM1287-23	Microphotina vitripennis	MANNM936-19	Microphotina viridula	16.327045
Microphotina	MANNM1287-23	Microphotina vitripennis	MANNM937-19	Microphotina viridula	16.54228
Microphotina	MANNM1287-23	Microphotina vitripennis	MANNM961-19	Microphotina viridescens	17.727934
Microphotina	MANNM1287-23	Microphotina vitripennis	MANNM962-19	Microphotina viridescens	17.727934
Microphotina	MANNM1287-23	Microphotina vitripennis	MANNM963-19	Microphotina viridescens	17.727934
Microphotina	MANNM1303-23	Microphotina viridescens	MANNM909-19	Microphotina vitripennis	16.395622
Microphotina	MANNM1303-23	Microphotina viridescens	MANNM921-19	Microphotina vitripennis	16.395622
Microphotina	MANNM1303-23	Microphotina viridescens	MANNM933-19	Microphotina viridula	8.846952
Microphotina	MANNM1303-23	Microphotina viridescens	MANNM935-19	Microphotina viridula	9.588152
Microphotina	MANNM1303-23	Microphotina viridescens	MANNM936-19	Microphotina viridula	9.814591
Microphotina	MANNM1303-23	Microphotina viridescens	MANNM937-19	Microphotina viridula	9.385723
Microphotina	MANNM1303-23	Microphotina viridescens	MANNM1287-23	Microphotina vitripennis	17.019333
Microphotina	MANNM1304-23	Microphotina viridescens	MANNM909-19	Microphotina vitripennis	0.0
Microphotina	MANNM1304-23	Microphotina viridescens	MANNM921-19	Microphotina vitripennis	0.0
Microphotina	MANNM1304-23	Microphotina viridescens	MANNM933-19	Microphotina viridula	13.916911
Microphotina	MANNM1304-23	Microphotina viridescens	MANNM935-19	Microphotina viridula	13.916911
Microphotina	MANNM1304-23	Microphotina viridescens	MANNM936-19	Microphotina viridula	13.916911
Microphotina	MANNM1304-23	Microphotina viridescens	MANNM937-19	Microphotina viridula	13.916911
Microphotina	MANNM1304-23	Microphotina viridescens	MANNM1287-23	Microphotina vitripennis	0.0
Microphotina	MANNM1320-23	Microphotina vitripennis	MANNM844-19	Microphotina viridescens	15.9318495
Microphotina	MANNM1320-23	Microphotina vitripennis	MANNM853-19	Microphotina viridescens	15.9318495
Microphotina	MANNM1320-23	Microphotina vitripennis	MANNM861-19	Microphotina viridescens	15.9318495
Microphotina	MANNM1320-23	Microphotina vitripennis	MANNM874-19	Microphotina viridescens	16.661121
Microphotina	MANNM1320-23	Microphotina vitripennis	MANNM912-19	Microphotina viridescens	16.421886
Microphotina	MANNM1320-23	Microphotina vitripennis	MANNM913-19	Microphotina viridescens	16.421886
Microphotina	MANNM1320-23	Microphotina vitripennis	MANNM914-19	Microphotina viridescens	16.421886
Microphotina	MANNM1320-23	Microphotina vitripennis	MANNM933-19	Microphotina viridula	16.732159
Microphotina	MANNM1320-23	Microphotina vitripennis	MANNM935-19	Microphotina viridula	17.10812
Microphotina	MANNM1320-23	Microphotina vitripennis	MANNM936-19	Microphotina viridula	16.867731
Microphotina	MANNM1320-23	Microphotina vitripennis	MANNM937-19	Microphotina viridula	16.867731
Microphotina	MANNM1320-23	Microphotina vitripennis	MANNM961-19	Microphotina viridescens	16.661121
Microphotina	MANNM1320-23	Microphotina vitripennis	MANNM962-19	Microphotina viridescens	16.661121
Microphotina	MANNM1320-23	Microphotina vitripennis	MANNM963-19	Microphotina viridescens	16.661121
Microphotina	MANNM1320-23	Microphotina vitripennis	MANNM1303-23	Microphotina viridescens	15.242585
Microphotina	MANNM1320-23	Microphotina vitripennis	MANNM1304-23	Microphotina viridescens	0.4848518
Microphotina	MANNM1364-23	Microphotina vitripennis	MANNM844-19	Microphotina viridescens	16.900858
Microphotina	MANNM1364-23	Microphotina vitripennis	MANNM853-19	Microphotina viridescens	16.900858
Microphotina	MANNM1364-23	Microphotina vitripennis	MANNM861-19	Microphotina viridescens	16.900858
Microphotina	MANNM1364-23	Microphotina vitripennis	MANNM874-19	Microphotina viridescens	17.523436
Microphotina	MANNM1364-23	Microphotina vitripennis	MANNM912-19	Microphotina viridescens	17.319767
Microphotina	MANNM1364-23	Microphotina vitripennis	MANNM913-19	Microphotina viridescens	17.319767
Microphotina	MANNM1364-23	Microphotina vitripennis	MANNM914-19	Microphotina viridescens	17.319767
Microphotina	MANNM1364-23	Microphotina vitripennis	MANNM933-19	Microphotina viridula	15.719678
Microphotina	MANNM1364-23	Microphotina vitripennis	MANNM935-19	Microphotina viridula	15.90533
Microphotina	MANNM1364-23	Microphotina vitripennis	MANNM936-19	Microphotina viridula	15.534952
Microphotina	MANNM1364-23	Microphotina vitripennis	MANNM937-19	Microphotina viridula	15.694801
Microphotina	MANNM1364-23	Microphotina vitripennis	MANNM961-19	Microphotina viridescens	17.523436
Microphotina	MANNM1364-23	Microphotina vitripennis	MANNM962-19	Microphotina viridescens	17.523436
Microphotina	MANNM1364-23	Microphotina vitripennis	MANNM963-19	Microphotina viridescens	17.523436
Microphotina	MANNM1364-23	Microphotina vitripennis	MANNM1303-23	Microphotina viridescens	16.602663
Microphotina	MANNM1364-23	Microphotina vitripennis	MANNM1304-23	Microphotina viridescens	1.470694
Microphotina	MANNM1390-24	Microphotina vitripennis	MANNM844-19	Microphotina viridescens	16.500053
Microphotina	MANNM1390-24	Microphotina vitripennis	MANNM853-19	Microphotina viridescens	16.500053
Microphotina	MANNM1390-24	Microphotina vitripennis	MANNM861-19	Microphotina viridescens	16.500053
Microphotina	MANNM1390-24	Microphotina vitripennis	MANNM874-19	Microphotina viridescens	17.116928
Microphotina	MANNM1390-24	Microphotina vitripennis	MANNM912-19	Microphotina viridescens	16.914906
Microphotina	MANNM1390-24	Microphotina vitripennis	MANNM913-19	Microphotina viridescens	16.914906
Microphotina	MANNM1390-24	Microphotina vitripennis	MANNM914-19	Microphotina viridescens	16.914906
Microphotina	MANNM1390-24	Microphotina vitripennis	MANNM933-19	Microphotina viridula	16.643492
Microphotina	MANNM1390-24	Microphotina vitripennis	MANNM935-19	Microphotina viridula	16.54228
Microphotina	MANNM1390-24	Microphotina vitripennis	MANNM936-19	Microphotina viridula	16.127842
Microphotina	MANNM1390-24	Microphotina vitripennis	MANNM937-19	Microphotina viridula	16.329062
Microphotina	MANNM1390-24	Microphotina vitripennis	MANNM961-19	Microphotina viridescens	17.116928
Microphotina	MANNM1390-24	Microphotina vitripennis	MANNM962-19	Microphotina viridescens	17.116928
Microphotina	MANNM1390-24	Microphotina vitripennis	MANNM963-19	Microphotina viridescens	17.116928
Microphotina	MANNM1390-24	Microphotina vitripennis	MANNM1303-23	Microphotina viridescens	16.395622
Microphotina	MANNM1390-24	Microphotina vitripennis	MANNM1304-23	Microphotina viridescens	0.0
Microphotina	MANNM1391-24	Microphotina vitripennis	MANNM844-19	Microphotina viridescens	16.500053
Microphotina	MANNM1391-24	Microphotina vitripennis	MANNM853-19	Microphotina viridescens	16.500053
Microphotina	MANNM1391-24	Microphotina vitripennis	MANNM861-19	Microphotina viridescens	16.500053
Microphotina	MANNM1391-24	Microphotina vitripennis	MANNM874-19	Microphotina viridescens	17.116928
Microphotina	MANNM1391-24	Microphotina vitripennis	MANNM912-19	Microphotina viridescens	16.914906
Microphotina	MANNM1391-24	Microphotina vitripennis	MANNM913-19	Microphotina viridescens	16.914906
Microphotina	MANNM1391-24	Microphotina vitripennis	MANNM914-19	Microphotina viridescens	16.914906
Microphotina	MANNM1391-24	Microphotina vitripennis	MANNM933-19	Microphotina viridula	16.643492
Microphotina	MANNM1391-24	Microphotina vitripennis	MANNM935-19	Microphotina viridula	16.54228
Microphotina	MANNM1391-24	Microphotina vitripennis	MANNM936-19	Microphotina viridula	16.127842
Microphotina	MANNM1391-24	Microphotina vitripennis	MANNM937-19	Microphotina viridula	16.329062
Microphotina	MANNM1391-24	Microphotina vitripennis	MANNM961-19	Microphotina viridescens	17.116928
Microphotina	MANNM1391-24	Microphotina vitripennis	MANNM962-19	Microphotina viridescens	17.116928
Microphotina	MANNM1391-24	Microphotina vitripennis	MANNM963-19	Microphotina viridescens	17.116928
Microphotina	MANNM1391-24	Microphotina vitripennis	MANNM1303-23	Microphotina viridescens	16.395622
Microphotina	MANNM1391-24	Microphotina vitripennis	MANNM1304-23	Microphotina viridescens	0.0
Microphotina	MANNM1394-24	Microphotina viridescens	MANNM909-19	Microphotina vitripennis	16.914906
Microphotina	MANNM1394-24	Microphotina viridescens	MANNM921-19	Microphotina vitripennis	16.914906
Microphotina	MANNM1394-24	Microphotina viridescens	MANNM933-19	Microphotina viridula	9.908565
Microphotina	MANNM1394-24	Microphotina viridescens	MANNM935-19	Microphotina viridula	10.35502
Microphotina	MANNM1394-24	Microphotina viridescens	MANNM936-19	Microphotina viridula	10.525037
Microphotina	MANNM1394-24	Microphotina viridescens	MANNM937-19	Microphotina viridula	10.157388
Microphotina	MANNM1394-24	Microphotina viridescens	MANNM1287-23	Microphotina vitripennis	17.523436
Microphotina	MANNM1394-24	Microphotina viridescens	MANNM1320-23	Microphotina vitripennis	16.421886
Microphotina	MANNM1394-24	Microphotina viridescens	MANNM1364-23	Microphotina vitripennis	17.319767
Microphotina	MANNM1394-24	Microphotina viridescens	MANNM1390-24	Microphotina vitripennis	16.914906
Microphotina	MANNM1394-24	Microphotina viridescens	MANNM1391-24	Microphotina vitripennis	16.914906
Microphotina	MANNM1395-24	Microphotina viridescens	MANNM909-19	Microphotina vitripennis	16.914906
Microphotina	MANNM1395-24	Microphotina viridescens	MANNM921-19	Microphotina vitripennis	16.914906
Microphotina	MANNM1395-24	Microphotina viridescens	MANNM933-19	Microphotina viridula	9.908565
Microphotina	MANNM1395-24	Microphotina viridescens	MANNM935-19	Microphotina viridula	10.35502
Microphotina	MANNM1395-24	Microphotina viridescens	MANNM936-19	Microphotina viridula	10.525037
Microphotina	MANNM1395-24	Microphotina viridescens	MANNM937-19	Microphotina viridula	10.157388
Microphotina	MANNM1395-24	Microphotina viridescens	MANNM1287-23	Microphotina vitripennis	17.523436
Microphotina	MANNM1395-24	Microphotina viridescens	MANNM1320-23	Microphotina vitripennis	16.421886
Microphotina	MANNM1395-24	Microphotina viridescens	MANNM1364-23	Microphotina vitripennis	17.319767
Microphotina	MANNM1395-24	Microphotina viridescens	MANNM1390-24	Microphotina vitripennis	16.914906
Microphotina	MANNM1395-24	Microphotina viridescens	MANNM1391-24	Microphotina vitripennis	16.914906
Microphotina	MANNM1396-24	Microphotina viridescens	MANNM909-19	Microphotina vitripennis	16.914906
Microphotina	MANNM1396-24	Microphotina viridescens	MANNM921-19	Microphotina vitripennis	16.914906
Microphotina	MANNM1396-24	Microphotina viridescens	MANNM933-19	Microphotina viridula	10.123619
Microphotina	MANNM1396-24	Microphotina viridescens	MANNM935-19	Microphotina viridula	10.553428
Microphotina	MANNM1396-24	Microphotina viridescens	MANNM936-19	Microphotina viridula	10.71091
Microphotina	MANNM1396-24	Microphotina viridescens	MANNM937-19	Microphotina viridula	10.35502
Microphotina	MANNM1396-24	Microphotina viridescens	MANNM1287-23	Microphotina vitripennis	17.523436
Microphotina	MANNM1396-24	Microphotina viridescens	MANNM1320-23	Microphotina vitripennis	16.421886
Microphotina	MANNM1396-24	Microphotina viridescens	MANNM1364-23	Microphotina vitripennis	17.319767
Microphotina	MANNM1396-24	Microphotina viridescens	MANNM1390-24	Microphotina vitripennis	16.914906
Microphotina	MANNM1396-24	Microphotina viridescens	MANNM1391-24	Microphotina vitripennis	16.914906
Microphotina	MANNM1397-24	Microphotina viridescens	MANNM909-19	Microphotina vitripennis	16.914906
Microphotina	MANNM1397-24	Microphotina viridescens	MANNM921-19	Microphotina vitripennis	16.914906
Microphotina	MANNM1397-24	Microphotina viridescens	MANNM933-19	Microphotina viridula	10.123619
Microphotina	MANNM1397-24	Microphotina viridescens	MANNM935-19	Microphotina viridula	10.553428
Microphotina	MANNM1397-24	Microphotina viridescens	MANNM936-19	Microphotina viridula	10.71091
Microphotina	MANNM1397-24	Microphotina viridescens	MANNM937-19	Microphotina viridula	10.35502
Microphotina	MANNM1397-24	Microphotina viridescens	MANNM1287-23	Microphotina vitripennis	17.523436
Microphotina	MANNM1397-24	Microphotina viridescens	MANNM1320-23	Microphotina vitripennis	16.421886
Microphotina	MANNM1397-24	Microphotina viridescens	MANNM1364-23	Microphotina vitripennis	17.319767
Microphotina	MANNM1397-24	Microphotina viridescens	MANNM1390-24	Microphotina vitripennis	16.914906
Microphotina	MANNM1397-24	Microphotina viridescens	MANNM1391-24	Microphotina vitripennis	16.914906
Microphotina	MANNM1402-24	Microphotina viridescens	MANNM909-19	Microphotina vitripennis	16.914906
Microphotina	MANNM1402-24	Microphotina viridescens	MANNM921-19	Microphotina vitripennis	16.914906
Microphotina	MANNM1402-24	Microphotina viridescens	MANNM933-19	Microphotina viridula	9.908565
Microphotina	MANNM1402-24	Microphotina viridescens	MANNM935-19	Microphotina viridula	10.35502
Microphotina	MANNM1402-24	Microphotina viridescens	MANNM936-19	Microphotina viridula	10.525037
Microphotina	MANNM1402-24	Microphotina viridescens	MANNM937-19	Microphotina viridula	10.157388
Microphotina	MANNM1402-24	Microphotina viridescens	MANNM1287-23	Microphotina vitripennis	17.523436
Microphotina	MANNM1402-24	Microphotina viridescens	MANNM1320-23	Microphotina vitripennis	16.421886
Microphotina	MANNM1402-24	Microphotina viridescens	MANNM1364-23	Microphotina vitripennis	17.319767
Microphotina	MANNM1402-24	Microphotina viridescens	MANNM1390-24	Microphotina vitripennis	16.914906
Microphotina	MANNM1402-24	Microphotina viridescens	MANNM1391-24	Microphotina vitripennis	16.914906
Microphotina	MANNM1478-24	Microphotina vitripennis	MANNM844-19	Microphotina viridescens	15.971473
Microphotina	MANNM1478-24	Microphotina vitripennis	MANNM853-19	Microphotina viridescens	15.971473
Microphotina	MANNM1478-24	Microphotina vitripennis	MANNM861-19	Microphotina viridescens	15.971473
Microphotina	MANNM1478-24	Microphotina vitripennis	MANNM874-19	Microphotina viridescens	16.634607
Microphotina	MANNM1478-24	Microphotina vitripennis	MANNM912-19	Microphotina viridescens	16.417217
Microphotina	MANNM1478-24	Microphotina vitripennis	MANNM913-19	Microphotina viridescens	16.417217
Microphotina	MANNM1478-24	Microphotina vitripennis	MANNM914-19	Microphotina viridescens	16.417217
Microphotina	MANNM1478-24	Microphotina vitripennis	MANNM933-19	Microphotina viridula	16.558666
Microphotina	MANNM1478-24	Microphotina vitripennis	MANNM935-19	Microphotina viridula	16.619427
Microphotina	MANNM1478-24	Microphotina vitripennis	MANNM936-19	Microphotina viridula	16.402512
Microphotina	MANNM1478-24	Microphotina vitripennis	MANNM937-19	Microphotina viridula	16.402512
Microphotina	MANNM1478-24	Microphotina vitripennis	MANNM961-19	Microphotina viridescens	16.634607
Microphotina	MANNM1478-24	Microphotina vitripennis	MANNM962-19	Microphotina viridescens	16.634607
Microphotina	MANNM1478-24	Microphotina vitripennis	MANNM963-19	Microphotina viridescens	16.634607
Microphotina	MANNM1478-24	Microphotina vitripennis	MANNM1303-23	Microphotina viridescens	15.837303
Microphotina	MANNM1478-24	Microphotina vitripennis	MANNM1304-23	Microphotina viridescens	0.4848518
Microphotina	MANNM1478-24	Microphotina vitripennis	MANNM1394-24	Microphotina viridescens	16.417217
Microphotina	MANNM1478-24	Microphotina vitripennis	MANNM1395-24	Microphotina viridescens	16.417217
Microphotina	MANNM1478-24	Microphotina vitripennis	MANNM1396-24	Microphotina viridescens	16.417217
Microphotina	MANNM1478-24	Microphotina vitripennis	MANNM1397-24	Microphotina viridescens	16.417217
Microphotina	MANNM1478-24	Microphotina vitripennis	MANNM1402-24	Microphotina viridescens	16.417217
Microphotina	MANNM1493-24	Microphotina viridescens	MANNM909-19	Microphotina vitripennis	16.914906
Microphotina	MANNM1493-24	Microphotina viridescens	MANNM921-19	Microphotina vitripennis	16.914906
Microphotina	MANNM1493-24	Microphotina viridescens	MANNM933-19	Microphotina viridula	10.339602
Microphotina	MANNM1493-24	Microphotina viridescens	MANNM935-19	Microphotina viridula	10.952635
Microphotina	MANNM1493-24	Microphotina viridescens	MANNM936-19	Microphotina viridula	11.084746
Microphotina	MANNM1493-24	Microphotina viridescens	MANNM937-19	Microphotina viridula	10.752635
Microphotina	MANNM1493-24	Microphotina viridescens	MANNM1287-23	Microphotina vitripennis	17.523436
Microphotina	MANNM1493-24	Microphotina viridescens	MANNM1320-23	Microphotina vitripennis	16.18379
Microphotina	MANNM1493-24	Microphotina viridescens	MANNM1364-23	Microphotina vitripennis	16.914906
Microphotina	MANNM1493-24	Microphotina viridescens	MANNM1390-24	Microphotina vitripennis	16.914906
Microphotina	MANNM1493-24	Microphotina viridescens	MANNM1391-24	Microphotina vitripennis	16.914906
Microphotina	MANNM1493-24	Microphotina viridescens	MANNM1478-24	Microphotina vitripennis	16.417217
Microphotina	MANNM1515-24	Microphotina viridescens	MANNM909-19	Microphotina vitripennis	17.756521
Microphotina	MANNM1515-24	Microphotina viridescens	MANNM921-19	Microphotina vitripennis	17.756521
Microphotina	MANNM1515-24	Microphotina viridescens	MANNM933-19	Microphotina viridula	8.7453165
Microphotina	MANNM1515-24	Microphotina viridescens	MANNM935-19	Microphotina viridula	9.459178
Microphotina	MANNM1515-24	Microphotina viridescens	MANNM936-19	Microphotina viridula	9.459178
Microphotina	MANNM1515-24	Microphotina viridescens	MANNM937-19	Microphotina viridula	9.459178
Microphotina	MANNM1515-24	Microphotina viridescens	MANNM1287-23	Microphotina vitripennis	18.077036
Microphotina	MANNM1515-24	Microphotina viridescens	MANNM1320-23	Microphotina vitripennis	17.860044
Microphotina	MANNM1515-24	Microphotina viridescens	MANNM1364-23	Microphotina vitripennis	18.724295
Microphotina	MANNM1515-24	Microphotina viridescens	MANNM1390-24	Microphotina vitripennis	17.756521
Microphotina	MANNM1515-24	Microphotina viridescens	MANNM1391-24	Microphotina vitripennis	17.756521
Microphotina	MANNM1515-24	Microphotina viridescens	MANNM1478-24	Microphotina vitripennis	18.077036
Microphotina	MANNM1518-24	Microphotina vitripennis	MANNM844-19	Microphotina viridescens	17.102468
Microphotina	MANNM1518-24	Microphotina vitripennis	MANNM853-19	Microphotina viridescens	17.102468
Microphotina	MANNM1518-24	Microphotina vitripennis	MANNM861-19	Microphotina viridescens	17.102468
Microphotina	MANNM1518-24	Microphotina vitripennis	MANNM874-19	Microphotina viridescens	17.727934
Microphotina	MANNM1518-24	Microphotina vitripennis	MANNM912-19	Microphotina viridescens	17.523436
Microphotina	MANNM1518-24	Microphotina vitripennis	MANNM913-19	Microphotina viridescens	17.523436
Microphotina	MANNM1518-24	Microphotina vitripennis	MANNM914-19	Microphotina viridescens	17.523436
Microphotina	MANNM1518-24	Microphotina vitripennis	MANNM933-19	Microphotina viridula	16.877136
Microphotina	MANNM1518-24	Microphotina vitripennis	MANNM935-19	Microphotina viridula	16.756414
Microphotina	MANNM1518-24	Microphotina vitripennis	MANNM936-19	Microphotina viridula	16.327045
Microphotina	MANNM1518-24	Microphotina vitripennis	MANNM937-19	Microphotina viridula	16.54228
Microphotina	MANNM1518-24	Microphotina vitripennis	MANNM961-19	Microphotina viridescens	17.727934
Microphotina	MANNM1518-24	Microphotina vitripennis	MANNM962-19	Microphotina viridescens	17.727934
Microphotina	MANNM1518-24	Microphotina vitripennis	MANNM963-19	Microphotina viridescens	17.727934
Microphotina	MANNM1518-24	Microphotina vitripennis	MANNM1303-23	Microphotina viridescens	17.019333
Microphotina	MANNM1518-24	Microphotina vitripennis	MANNM1304-23	Microphotina viridescens	0.0
Microphotina	MANNM1518-24	Microphotina vitripennis	MANNM1394-24	Microphotina viridescens	17.523436
Microphotina	MANNM1518-24	Microphotina vitripennis	MANNM1395-24	Microphotina viridescens	17.523436
Microphotina	MANNM1518-24	Microphotina vitripennis	MANNM1396-24	Microphotina viridescens	17.523436
Microphotina	MANNM1518-24	Microphotina vitripennis	MANNM1397-24	Microphotina viridescens	17.523436
Microphotina	MANNM1518-24	Microphotina vitripennis	MANNM1402-24	Microphotina viridescens	17.523436
Microphotina	MANNM1518-24	Microphotina vitripennis	MANNM1493-24	Microphotina viridescens	17.523436
Microphotina	MANNM1518-24	Microphotina vitripennis	MANNM1515-24	Microphotina viridescens	18.077036
Angela	MANNM214-14	Angela maxima	MANNM193-14	Angela fulgida	20.162096
Angela	MANNM355-14	Angela fulgida	MANNM214-14	Angela maxima	19.954193
Angela	MANNM740-19	Angela lemoulti	MANNM193-14	Angela fulgida	18.03449
Angela	MANNM740-19	Angela lemoulti	MANNM214-14	Angela maxima	20.079866
Angela	MANNM740-19	Angela lemoulti	MANNM355-14	Angela fulgida	17.831236
Angela	MANNM742-19	Angela saussurii	MANNM193-14	Angela fulgida	20.880522
Angela	MANNM742-19	Angela saussurii	MANNM214-14	Angela maxima	17.975143
Angela	MANNM742-19	Angela saussurii	MANNM355-14	Angela fulgida	20.667305
Angela	MANNM742-19	Angela saussurii	MANNM740-19	Angela lemoulti	20.018526
Angela	MANNM743-19	Angela lemoulti	MANNM193-14	Angela fulgida	18.047928
Angela	MANNM743-19	Angela lemoulti	MANNM214-14	Angela maxima	20.48744
Angela	MANNM743-19	Angela lemoulti	MANNM355-14	Angela fulgida	17.844261
Angela	MANNM743-19	Angela lemoulti	MANNM742-19	Angela saussurii	20.667305
Angela	MANNM744-19	Angela saussurii	MANNM193-14	Angela fulgida	20.880522
Angela	MANNM744-19	Angela saussurii	MANNM214-14	Angela maxima	17.975143
Angela	MANNM744-19	Angela saussurii	MANNM355-14	Angela fulgida	20.667305
Angela	MANNM744-19	Angela saussurii	MANNM740-19	Angela lemoulti	20.018526
Angela	MANNM744-19	Angela saussurii	MANNM743-19	Angela lemoulti	20.667305
Angela	MANNM763-19	Angela purpurascens	MANNM193-14	Angela fulgida	19.368725
Angela	MANNM763-19	Angela purpurascens	MANNM214-14	Angela maxima	15.731801
Angela	MANNM763-19	Angela purpurascens	MANNM355-14	Angela fulgida	19.57534
Angela	MANNM763-19	Angela purpurascens	MANNM740-19	Angela lemoulti	17.088518
Angela	MANNM763-19	Angela purpurascens	MANNM742-19	Angela saussurii	18.753967
Angela	MANNM763-19	Angela purpurascens	MANNM743-19	Angela lemoulti	16.900858
Angela	MANNM763-19	Angela purpurascens	MANNM744-19	Angela saussurii	18.753967
Angela	MANNM781-19	Angela saussurii	MANNM193-14	Angela fulgida	21.309711
Angela	MANNM781-19	Angela saussurii	MANNM214-14	Angela maxima	18.380001
Angela	MANNM781-19	Angela saussurii	MANNM355-14	Angela fulgida	21.094654
Angela	MANNM781-19	Angela saussurii	MANNM740-19	Angela lemoulti	20.439577
Angela	MANNM781-19	Angela saussurii	MANNM743-19	Angela lemoulti	20.667305
Angela	MANNM781-19	Angela saussurii	MANNM763-19	Angela purpurascens	19.162964
Angela	MANNM782-19	Angela saussurii	MANNM193-14	Angela fulgida	21.094654
Angela	MANNM782-19	Angela saussurii	MANNM214-14	Angela maxima	18.177162
Angela	MANNM782-19	Angela saussurii	MANNM355-14	Angela fulgida	20.880522
Angela	MANNM782-19	Angela saussurii	MANNM740-19	Angela lemoulti	20.228611
Angela	MANNM782-19	Angela saussurii	MANNM743-19	Angela lemoulti	20.880522
Angela	MANNM782-19	Angela saussurii	MANNM763-19	Angela purpurascens	18.958048
Angela	MANNM787-19	Angela saussurii	MANNM193-14	Angela fulgida	21.094654
Angela	MANNM787-19	Angela saussurii	MANNM214-14	Angela maxima	18.177162
Angela	MANNM787-19	Angela saussurii	MANNM355-14	Angela fulgida	20.880522
Angela	MANNM787-19	Angela saussurii	MANNM740-19	Angela lemoulti	20.228611
Angela	MANNM787-19	Angela saussurii	MANNM743-19	Angela lemoulti	20.880522
Angela	MANNM787-19	Angela saussurii	MANNM763-19	Angela purpurascens	18.958048
Angela	MANNM828-19	Angela fulgida	MANNM214-14	Angela maxima	20.162096
Angela	MANNM828-19	Angela fulgida	MANNM740-19	Angela lemoulti	17.831236
Angela	MANNM828-19	Angela fulgida	MANNM742-19	Angela saussurii	20.24357
Angela	MANNM828-19	Angela fulgida	MANNM743-19	Angela lemoulti	17.844261
Angela	MANNM828-19	Angela fulgida	MANNM744-19	Angela saussurii	20.24357
Angela	MANNM828-19	Angela fulgida	MANNM763-19	Angela purpurascens	19.368725
Angela	MANNM828-19	Angela fulgida	MANNM781-19	Angela saussurii	20.667305
Angela	MANNM828-19	Angela fulgida	MANNM782-19	Angela saussurii	20.454987
Angela	MANNM828-19	Angela fulgida	MANNM787-19	Angela saussurii	20.454987
Angela	MANNM829-19	Angela fulgida	MANNM214-14	Angela maxima	20.358791
Angela	MANNM829-19	Angela fulgida	MANNM740-19	Angela lemoulti	17.64142
Angela	MANNM829-19	Angela fulgida	MANNM742-19	Angela saussurii	20.439577
Angela	MANNM829-19	Angela fulgida	MANNM743-19	Angela lemoulti	17.654558
Angela	MANNM829-19	Angela fulgida	MANNM744-19	Angela saussurii	20.439577
Angela	MANNM829-19	Angela fulgida	MANNM763-19	Angela purpurascens	19.17466
Angela	MANNM829-19	Angela fulgida	MANNM781-19	Angela saussurii	20.864212
Angela	MANNM829-19	Angela fulgida	MANNM782-19	Angela saussurii	20.651445
Angela	MANNM829-19	Angela fulgida	MANNM787-19	Angela saussurii	20.651445
Angela	MANNM830-19	Angela fulgida	MANNM214-14	Angela maxima	20.162096
Angela	MANNM830-19	Angela fulgida	MANNM740-19	Angela lemoulti	17.628809
Angela	MANNM830-19	Angela fulgida	MANNM742-19	Angela saussurii	20.24357
Angela	MANNM830-19	Angela fulgida	MANNM743-19	Angela lemoulti	17.64142
Angela	MANNM830-19	Angela fulgida	MANNM744-19	Angela saussurii	20.24357
Angela	MANNM830-19	Angela fulgida	MANNM763-19	Angela purpurascens	19.368725
Angela	MANNM830-19	Angela fulgida	MANNM781-19	Angela saussurii	20.667305
Angela	MANNM830-19	Angela fulgida	MANNM782-19	Angela saussurii	20.454987
Angela	MANNM830-19	Angela fulgida	MANNM787-19	Angela saussurii	20.454987
Angela	MANNM831-19	Angela fulgida	MANNM214-14	Angela maxima	20.162096
Angela	MANNM831-19	Angela fulgida	MANNM740-19	Angela lemoulti	17.831236
Angela	MANNM831-19	Angela fulgida	MANNM742-19	Angela saussurii	20.24357
Angela	MANNM831-19	Angela fulgida	MANNM743-19	Angela lemoulti	17.844261
Angela	MANNM831-19	Angela fulgida	MANNM744-19	Angela saussurii	20.24357
Angela	MANNM831-19	Angela fulgida	MANNM763-19	Angela purpurascens	19.368725
Angela	MANNM831-19	Angela fulgida	MANNM781-19	Angela saussurii	20.667305
Angela	MANNM831-19	Angela fulgida	MANNM782-19	Angela saussurii	20.454987
Angela	MANNM831-19	Angela fulgida	MANNM787-19	Angela saussurii	20.454987
Angela	MANNM839-19	Angela fulgida	MANNM214-14	Angela maxima	20.162096
Angela	MANNM839-19	Angela fulgida	MANNM740-19	Angela lemoulti	17.628809
Angela	MANNM839-19	Angela fulgida	MANNM742-19	Angela saussurii	20.24357
Angela	MANNM839-19	Angela fulgida	MANNM743-19	Angela lemoulti	17.64142
Angela	MANNM839-19	Angela fulgida	MANNM744-19	Angela saussurii	20.24357
Angela	MANNM839-19	Angela fulgida	MANNM763-19	Angela purpurascens	19.368725
Angela	MANNM839-19	Angela fulgida	MANNM781-19	Angela saussurii	20.667305
Angela	MANNM839-19	Angela fulgida	MANNM782-19	Angela saussurii	20.454987
Angela	MANNM839-19	Angela fulgida	MANNM787-19	Angela saussurii	20.454987
Angela	MANNM882-19	Angela trifasciata	MANNM193-14	Angela fulgida	17.784344
Angela	MANNM882-19	Angela trifasciata	MANNM214-14	Angela maxima	19.213015
Angela	MANNM882-19	Angela trifasciata	MANNM355-14	Angela fulgida	17.583542
Angela	MANNM882-19	Angela trifasciata	MANNM740-19	Angela lemoulti	18.993505
Angela	MANNM882-19	Angela trifasciata	MANNM742-19	Angela saussurii	20.079866
Angela	MANNM882-19	Angela trifasciata	MANNM743-19	Angela lemoulti	18.39164
Angela	MANNM882-19	Angela trifasciata	MANNM744-19	Angela saussurii	20.079866
Angela	MANNM882-19	Angela trifasciata	MANNM763-19	Angela purpurascens	19.540968
Angela	MANNM882-19	Angela trifasciata	MANNM781-19	Angela saussurii	20.50449
Angela	MANNM882-19	Angela trifasciata	MANNM782-19	Angela saussurii	20.291729
Angela	MANNM882-19	Angela trifasciata	MANNM787-19	Angela saussurii	20.291729
Angela	MANNM882-19	Angela trifasciata	MANNM828-19	Angela fulgida	17.583542
Angela	MANNM882-19	Angela trifasciata	MANNM829-19	Angela fulgida	17.773932
Angela	MANNM882-19	Angela trifasciata	MANNM830-19	Angela fulgida	17.583542
Angela	MANNM882-19	Angela trifasciata	MANNM831-19	Angela fulgida	17.583542
Angela	MANNM882-19	Angela trifasciata	MANNM839-19	Angela fulgida	17.583542
Angela	MANNM883-19	Angela quinquemaculata	MANNM193-14	Angela fulgida	17.550404
Angela	MANNM883-19	Angela quinquemaculata	MANNM214-14	Angela maxima	15.659496
Angela	MANNM883-19	Angela quinquemaculata	MANNM355-14	Angela fulgida	17.338089
Angela	MANNM883-19	Angela quinquemaculata	MANNM740-19	Angela lemoulti	17.994919
Angela	MANNM883-19	Angela quinquemaculata	MANNM742-19	Angela saussurii	13.250695
Angela	MANNM883-19	Angela quinquemaculata	MANNM743-19	Angela lemoulti	18.445536
Angela	MANNM883-19	Angela quinquemaculata	MANNM744-19	Angela saussurii	13.250695
Angela	MANNM883-19	Angela quinquemaculata	MANNM763-19	Angela purpurascens	16.230051
Angela	MANNM883-19	Angela quinquemaculata	MANNM781-19	Angela saussurii	13.65392
Angela	MANNM883-19	Angela quinquemaculata	MANNM782-19	Angela saussurii	13.451897
Angela	MANNM883-19	Angela quinquemaculata	MANNM787-19	Angela saussurii	13.451897
Angela	MANNM883-19	Angela quinquemaculata	MANNM828-19	Angela fulgida	17.338089
Angela	MANNM883-19	Angela quinquemaculata	MANNM829-19	Angela fulgida	17.338089
Angela	MANNM883-19	Angela quinquemaculata	MANNM830-19	Angela fulgida	17.338089
Angela	MANNM883-19	Angela quinquemaculata	MANNM831-19	Angela fulgida	17.338089
Angela	MANNM883-19	Angela quinquemaculata	MANNM839-19	Angela fulgida	17.338089
Angela	MANNM883-19	Angela quinquemaculata	MANNM882-19	Angela trifasciata	17.294031
Angela	MANNM985-19	Angela trifasciata	MANNM193-14	Angela fulgida	17.105883
Angela	MANNM985-19	Angela trifasciata	MANNM214-14	Angela maxima	18.774588
Angela	MANNM985-19	Angela trifasciata	MANNM355-14	Angela fulgida	16.897987
Angela	MANNM985-19	Angela trifasciata	MANNM740-19	Angela lemoulti	18.560453
Angela	MANNM985-19	Angela trifasciata	MANNM742-19	Angela saussurii	19.436838
Angela	MANNM985-19	Angela trifasciata	MANNM743-19	Angela lemoulti	17.934586
Angela	MANNM985-19	Angela trifasciata	MANNM744-19	Angela saussurii	19.436838
Angela	MANNM985-19	Angela trifasciata	MANNM763-19	Angela purpurascens	18.71899
Angela	MANNM985-19	Angela trifasciata	MANNM781-19	Angela saussurii	19.874483
Angela	MANNM985-19	Angela trifasciata	MANNM782-19	Angela saussurii	19.655184
Angela	MANNM985-19	Angela trifasciata	MANNM787-19	Angela saussurii	19.655184
Angela	MANNM985-19	Angela trifasciata	MANNM828-19	Angela fulgida	16.897987
Angela	MANNM985-19	Angela trifasciata	MANNM829-19	Angela fulgida	16.897987
Angela	MANNM985-19	Angela trifasciata	MANNM830-19	Angela fulgida	16.897987
Angela	MANNM985-19	Angela trifasciata	MANNM831-19	Angela fulgida	16.897987
Angela	MANNM985-19	Angela trifasciata	MANNM839-19	Angela fulgida	16.897987
Angela	MANNM985-19	Angela trifasciata	MANNM883-19	Angela quinquemaculata	16.966654
Angela	MANNM987-19	Angela saussurii	MANNM193-14	Angela fulgida	20.96677
Angela	MANNM987-19	Angela saussurii	MANNM214-14	Angela maxima	17.989136
Angela	MANNM987-19	Angela saussurii	MANNM355-14	Angela fulgida	20.734213
Angela	MANNM987-19	Angela saussurii	MANNM740-19	Angela lemoulti	20.237892
Angela	MANNM987-19	Angela saussurii	MANNM743-19	Angela lemoulti	20.96677
Angela	MANNM987-19	Angela saussurii	MANNM763-19	Angela purpurascens	19.092926
Angela	MANNM987-19	Angela saussurii	MANNM828-19	Angela fulgida	20.272314
Angela	MANNM987-19	Angela saussurii	MANNM829-19	Angela fulgida	20.272314
Angela	MANNM987-19	Angela saussurii	MANNM830-19	Angela fulgida	20.272314
Angela	MANNM987-19	Angela saussurii	MANNM831-19	Angela fulgida	20.272314
Angela	MANNM987-19	Angela saussurii	MANNM839-19	Angela fulgida	20.272314
Angela	MANNM987-19	Angela saussurii	MANNM882-19	Angela trifasciata	20.025951
Angela	MANNM987-19	Angela saussurii	MANNM883-19	Angela quinquemaculata	13.452252
Angela	MANNM987-19	Angela saussurii	MANNM985-19	Angela trifasciata	19.345663
Angela	MANNM1371-23	Angela lemoulti	MANNM193-14	Angela fulgida	17.844261
Angela	MANNM1371-23	Angela lemoulti	MANNM214-14	Angela maxima	20.063707
Angela	MANNM1371-23	Angela lemoulti	MANNM355-14	Angela fulgida	17.64142
Angela	MANNM1371-23	Angela lemoulti	MANNM742-19	Angela saussurii	20.004555
Angela	MANNM1371-23	Angela lemoulti	MANNM744-19	Angela saussurii	20.004555
Angela	MANNM1371-23	Angela lemoulti	MANNM763-19	Angela purpurascens	17.102468
Angela	MANNM1371-23	Angela lemoulti	MANNM781-19	Angela saussurii	20.424725
Angela	MANNM1371-23	Angela lemoulti	MANNM782-19	Angela saussurii	20.2142
Angela	MANNM1371-23	Angela lemoulti	MANNM787-19	Angela saussurii	20.2142
Angela	MANNM1371-23	Angela lemoulti	MANNM828-19	Angela fulgida	17.64142
Angela	MANNM1371-23	Angela lemoulti	MANNM829-19	Angela fulgida	17.452126
Angela	MANNM1371-23	Angela lemoulti	MANNM830-19	Angela fulgida	17.439402
Angela	MANNM1371-23	Angela lemoulti	MANNM831-19	Angela fulgida	17.64142
Angela	MANNM1371-23	Angela lemoulti	MANNM839-19	Angela fulgida	17.439402
Angela	MANNM1371-23	Angela lemoulti	MANNM882-19	Angela trifasciata	18.776226
Angela	MANNM1371-23	Angela lemoulti	MANNM883-19	Angela quinquemaculata	17.977757
Angela	MANNM1371-23	Angela lemoulti	MANNM985-19	Angela trifasciata	18.335846
Angela	MANNM1371-23	Angela lemoulti	MANNM987-19	Angela saussurii	20.237892
Angela	MANNM1372-23	Angela fulgida	MANNM214-14	Angela maxima	19.954193
Angela	MANNM1372-23	Angela fulgida	MANNM740-19	Angela lemoulti	18.23857
Angela	MANNM1372-23	Angela fulgida	MANNM742-19	Angela saussurii	20.880522
Angela	MANNM1372-23	Angela fulgida	MANNM743-19	Angela lemoulti	18.252426
Angela	MANNM1372-23	Angela fulgida	MANNM744-19	Angela saussurii	20.880522
Angela	MANNM1372-23	Angela fulgida	MANNM763-19	Angela purpurascens	19.991142
Angela	MANNM1372-23	Angela fulgida	MANNM781-19	Angela saussurii	21.309711
Angela	MANNM1372-23	Angela fulgida	MANNM782-19	Angela saussurii	21.094654
Angela	MANNM1372-23	Angela fulgida	MANNM787-19	Angela saussurii	21.094654
Angela	MANNM1372-23	Angela fulgida	MANNM882-19	Angela trifasciata	17.784344
Angela	MANNM1372-23	Angela fulgida	MANNM883-19	Angela quinquemaculata	17.76362
Angela	MANNM1372-23	Angela fulgida	MANNM985-19	Angela trifasciata	17.105883
Angela	MANNM1372-23	Angela fulgida	MANNM987-19	Angela saussurii	20.96677
Angela	MANNM1372-23	Angela fulgida	MANNM1371-23	Angela lemoulti	18.047928
Angela	MANNM1378-24	Angela saussurii	MANNM193-14	Angela fulgida	20.651445
Angela	MANNM1378-24	Angela saussurii	MANNM214-14	Angela maxima	17.764042
Angela	MANNM1378-24	Angela saussurii	MANNM355-14	Angela fulgida	20.439577
Angela	MANNM1378-24	Angela saussurii	MANNM740-19	Angela lemoulti	19.795788
Angela	MANNM1378-24	Angela saussurii	MANNM743-19	Angela lemoulti	20.439577
Angela	MANNM1378-24	Angela saussurii	MANNM763-19	Angela purpurascens	18.540802
Angela	MANNM1378-24	Angela saussurii	MANNM828-19	Angela fulgida	20.018526
Angela	MANNM1378-24	Angela saussurii	MANNM829-19	Angela fulgida	20.2142
Angela	MANNM1378-24	Angela saussurii	MANNM830-19	Angela fulgida	20.018526
Angela	MANNM1378-24	Angela saussurii	MANNM831-19	Angela fulgida	20.018526
Angela	MANNM1378-24	Angela saussurii	MANNM839-19	Angela fulgida	20.018526
Angela	MANNM1378-24	Angela saussurii	MANNM882-19	Angela trifasciata	19.464968
Angela	MANNM1378-24	Angela saussurii	MANNM883-19	Angela quinquemaculata	13.036005
Angela	MANNM1378-24	Angela saussurii	MANNM985-19	Angela trifasciata	18.800962
Angela	MANNM1378-24	Angela saussurii	MANNM1371-23	Angela lemoulti	19.782806
Angela	MANNM1378-24	Angela saussurii	MANNM1372-23	Angela fulgida	20.651445
Angela	MANNM1383-24	Angela fulgida	MANNM214-14	Angela maxima	19.942987
Angela	MANNM1383-24	Angela fulgida	MANNM740-19	Angela lemoulti	17.61671
Angela	MANNM1383-24	Angela fulgida	MANNM742-19	Angela saussurii	20.864212
Angela	MANNM1383-24	Angela fulgida	MANNM743-19	Angela lemoulti	18.03449
Angela	MANNM1383-24	Angela fulgida	MANNM744-19	Angela saussurii	20.864212
Angela	MANNM1383-24	Angela fulgida	MANNM763-19	Angela purpurascens	19.563332
Angela	MANNM1383-24	Angela fulgida	MANNM781-19	Angela saussurii	21.292477
Angela	MANNM1383-24	Angela fulgida	MANNM782-19	Angela saussurii	21.077888
Angela	MANNM1383-24	Angela fulgida	MANNM787-19	Angela saussurii	21.077888
Angela	MANNM1383-24	Angela fulgida	MANNM882-19	Angela trifasciata	17.573528
Angela	MANNM1383-24	Angela fulgida	MANNM883-19	Angela quinquemaculata	17.11188
Angela	MANNM1383-24	Angela fulgida	MANNM985-19	Angela trifasciata	16.888525
Angela	MANNM1383-24	Angela fulgida	MANNM987-19	Angela saussurii	20.947632
Angela	MANNM1383-24	Angela fulgida	MANNM1371-23	Angela lemoulti	17.427195
Angela	MANNM1383-24	Angela fulgida	MANNM1378-24	Angela saussurii	20.636139
Angela	MANNM1404-24	Angela fulgida	MANNM214-14	Angela maxima	19.726158
Angela	MANNM1404-24	Angela fulgida	MANNM740-19	Angela lemoulti	17.628809
Angela	MANNM1404-24	Angela fulgida	MANNM742-19	Angela saussurii	20.033045
Angela	MANNM1404-24	Angela fulgida	MANNM743-19	Angela lemoulti	18.429735
Angela	MANNM1404-24	Angela fulgida	MANNM744-19	Angela saussurii	20.033045
Angela	MANNM1404-24	Angela fulgida	MANNM763-19	Angela purpurascens	18.531433
Angela	MANNM1404-24	Angela fulgida	MANNM781-19	Angela saussurii	20.454987
Angela	MANNM1404-24	Angela fulgida	MANNM782-19	Angela saussurii	20.24357
Angela	MANNM1404-24	Angela fulgida	MANNM787-19	Angela saussurii	20.24357
Angela	MANNM1404-24	Angela fulgida	MANNM882-19	Angela trifasciata	18.57214
Angela	MANNM1404-24	Angela fulgida	MANNM883-19	Angela quinquemaculata	17.550404
Angela	MANNM1404-24	Angela fulgida	MANNM985-19	Angela trifasciata	17.923508
Angela	MANNM1404-24	Angela fulgida	MANNM987-19	Angela saussurii	20.272314
Angela	MANNM1404-24	Angela fulgida	MANNM1371-23	Angela lemoulti	17.64142
Angela	MANNM1404-24	Angela fulgida	MANNM1378-24	Angela saussurii	19.80932
Angela	MANNM1425-24	Angela fulgida	MANNM214-14	Angela maxima	20.791035
Angela	MANNM1425-24	Angela fulgida	MANNM740-19	Angela lemoulti	17.226393
Angela	MANNM1425-24	Angela fulgida	MANNM742-19	Angela saussurii	20.033045
Angela	MANNM1425-24	Angela fulgida	MANNM743-19	Angela lemoulti	17.439402
Angela	MANNM1425-24	Angela fulgida	MANNM744-19	Angela saussurii	20.033045
Angela	MANNM1425-24	Angela fulgida	MANNM763-19	Angela purpurascens	19.57534
Angela	MANNM1425-24	Angela fulgida	MANNM781-19	Angela saussurii	20.454987
Angela	MANNM1425-24	Angela fulgida	MANNM782-19	Angela saussurii	20.24357
Angela	MANNM1425-24	Angela fulgida	MANNM787-19	Angela saussurii	20.24357
Angela	MANNM1425-24	Angela fulgida	MANNM882-19	Angela trifasciata	17.383535
Angela	MANNM1425-24	Angela fulgida	MANNM883-19	Angela quinquemaculata	17.977757
Angela	MANNM1425-24	Angela fulgida	MANNM985-19	Angela trifasciata	16.690948
Angela	MANNM1425-24	Angela fulgida	MANNM987-19	Angela saussurii	20.042953
Angela	MANNM1425-24	Angela fulgida	MANNM1371-23	Angela lemoulti	17.037792
Angela	MANNM1425-24	Angela fulgida	MANNM1378-24	Angela saussurii	19.80932
Angela	MANNM1426-24	Angela purpurascens	MANNM193-14	Angela fulgida	20.567993
Angela	MANNM1426-24	Angela purpurascens	MANNM214-14	Angela maxima	16.102434
Angela	MANNM1426-24	Angela purpurascens	MANNM355-14	Angela fulgida	20.778082
Angela	MANNM1426-24	Angela purpurascens	MANNM740-19	Angela lemoulti	17.439402
Angela	MANNM1426-24	Angela purpurascens	MANNM742-19	Angela saussurii	18.166464
Angela	MANNM1426-24	Angela purpurascens	MANNM743-19	Angela lemoulti	17.857807
Angela	MANNM1426-24	Angela purpurascens	MANNM744-19	Angela saussurii	18.166464
Angela	MANNM1426-24	Angela purpurascens	MANNM781-19	Angela saussurii	18.57214
Angela	MANNM1426-24	Angela purpurascens	MANNM782-19	Angela saussurii	18.368893
Angela	MANNM1426-24	Angela purpurascens	MANNM787-19	Angela saussurii	18.368893
Angela	MANNM1426-24	Angela purpurascens	MANNM828-19	Angela fulgida	20.150457
Angela	MANNM1426-24	Angela purpurascens	MANNM829-19	Angela fulgida	20.347284
Angela	MANNM1426-24	Angela purpurascens	MANNM830-19	Angela fulgida	20.150457
Angela	MANNM1426-24	Angela purpurascens	MANNM831-19	Angela fulgida	20.150457
Angela	MANNM1426-24	Angela purpurascens	MANNM839-19	Angela fulgida	20.150457
Angela	MANNM1426-24	Angela purpurascens	MANNM882-19	Angela trifasciata	19.335629
Angela	MANNM1426-24	Angela purpurascens	MANNM883-19	Angela quinquemaculata	16.015238
Angela	MANNM1426-24	Angela purpurascens	MANNM985-19	Angela trifasciata	19.135195
Angela	MANNM1426-24	Angela purpurascens	MANNM987-19	Angela saussurii	18.000381
Angela	MANNM1426-24	Angela purpurascens	MANNM1371-23	Angela lemoulti	17.452126
Angela	MANNM1426-24	Angela purpurascens	MANNM1372-23	Angela fulgida	21.200914
Angela	MANNM1426-24	Angela purpurascens	MANNM1378-24	Angela saussurii	17.95509
Angela	MANNM1426-24	Angela purpurascens	MANNM1383-24	Angela fulgida	20.765692
Angela	MANNM1426-24	Angela purpurascens	MANNM1404-24	Angela fulgida	19.922253
Angela	MANNM1426-24	Angela purpurascens	MANNM1425-24	Angela fulgida	19.942987
Angela	MANNM1428-24	Angela quinquemaculata	MANNM193-14	Angela fulgida	19.356949
Angela	MANNM1428-24	Angela quinquemaculata	MANNM214-14	Angela maxima	16.265306
Angela	MANNM1428-24	Angela quinquemaculata	MANNM355-14	Angela fulgida	19.146418
Angela	MANNM1428-24	Angela quinquemaculata	MANNM740-19	Angela lemoulti	19.800217
Angela	MANNM1428-24	Angela quinquemaculata	MANNM742-19	Angela saussurii	12.687461
Angela	MANNM1428-24	Angela quinquemaculata	MANNM743-19	Angela lemoulti	19.60707
Angela	MANNM1428-24	Angela quinquemaculata	MANNM744-19	Angela saussurii	12.687461
Angela	MANNM1428-24	Angela quinquemaculata	MANNM763-19	Angela purpurascens	17.583542
Angela	MANNM1428-24	Angela quinquemaculata	MANNM781-19	Angela saussurii	13.07208
Angela	MANNM1428-24	Angela quinquemaculata	MANNM782-19	Angela saussurii	12.879398
Angela	MANNM1428-24	Angela quinquemaculata	MANNM787-19	Angela saussurii	12.879398
Angela	MANNM1428-24	Angela quinquemaculata	MANNM828-19	Angela fulgida	19.780678
Angela	MANNM1428-24	Angela quinquemaculata	MANNM829-19	Angela fulgida	19.97444
Angela	MANNM1428-24	Angela quinquemaculata	MANNM830-19	Angela fulgida	19.568369
Angela	MANNM1428-24	Angela quinquemaculata	MANNM831-19	Angela fulgida	19.780678
Angela	MANNM1428-24	Angela quinquemaculata	MANNM839-19	Angela fulgida	19.568369
Angela	MANNM1428-24	Angela quinquemaculata	MANNM882-19	Angela trifasciata	18.266806
Angela	MANNM1428-24	Angela quinquemaculata	MANNM985-19	Angela trifasciata	17.560041
Angela	MANNM1428-24	Angela quinquemaculata	MANNM987-19	Angela saussurii	13.891899
Angela	MANNM1428-24	Angela quinquemaculata	MANNM1371-23	Angela lemoulti	19.780678
Angela	MANNM1428-24	Angela quinquemaculata	MANNM1372-23	Angela fulgida	19.568369
Angela	MANNM1428-24	Angela quinquemaculata	MANNM1378-24	Angela saussurii	12.481964
Angela	MANNM1428-24	Angela quinquemaculata	MANNM1383-24	Angela fulgida	18.91955
Angela	MANNM1428-24	Angela quinquemaculata	MANNM1404-24	Angela fulgida	18.936779
Angela	MANNM1428-24	Angela quinquemaculata	MANNM1425-24	Angela fulgida	19.780678
Angela	MANNM1428-24	Angela quinquemaculata	MANNM1426-24	Angela purpurascens	17.583542
Angela	MANNM1431-24	Angela fulgida	MANNM214-14	Angela maxima	20.162096
Angela	MANNM1431-24	Angela fulgida	MANNM740-19	Angela lemoulti	18.03449
Angela	MANNM1431-24	Angela fulgida	MANNM742-19	Angela saussurii	20.880522
Angela	MANNM1431-24	Angela fulgida	MANNM743-19	Angela lemoulti	18.047928
Angela	MANNM1431-24	Angela fulgida	MANNM744-19	Angela saussurii	20.880522
Angela	MANNM1431-24	Angela fulgida	MANNM763-19	Angela purpurascens	19.782806
Angela	MANNM1431-24	Angela fulgida	MANNM781-19	Angela saussurii	21.309711
Angela	MANNM1431-24	Angela fulgida	MANNM782-19	Angela saussurii	21.094654
Angela	MANNM1431-24	Angela fulgida	MANNM787-19	Angela saussurii	21.094654
Angela	MANNM1431-24	Angela fulgida	MANNM882-19	Angela trifasciata	17.784344
Angela	MANNM1431-24	Angela fulgida	MANNM883-19	Angela quinquemaculata	17.550404
Angela	MANNM1431-24	Angela fulgida	MANNM985-19	Angela trifasciata	17.105883
Angela	MANNM1431-24	Angela fulgida	MANNM987-19	Angela saussurii	20.96677
Angela	MANNM1431-24	Angela fulgida	MANNM1371-23	Angela lemoulti	17.844261
Angela	MANNM1431-24	Angela fulgida	MANNM1378-24	Angela saussurii	20.651445
Angela	MANNM1431-24	Angela fulgida	MANNM1426-24	Angela purpurascens	20.989048
Angela	MANNM1431-24	Angela fulgida	MANNM1428-24	Angela quinquemaculata	19.356949
Angela	MANNM1432-24	Angela fulgida	MANNM214-14	Angela maxima	19.869175
Angela	MANNM1432-24	Angela fulgida	MANNM740-19	Angela lemoulti	17.919577
Angela	MANNM1432-24	Angela fulgida	MANNM742-19	Angela saussurii	21.032717
Angela	MANNM1432-24	Angela fulgida	MANNM743-19	Angela lemoulti	17.933603
Angela	MANNM1432-24	Angela fulgida	MANNM744-19	Angela saussurii	21.032717
Angela	MANNM1432-24	Angela fulgida	MANNM763-19	Angela purpurascens	19.071991
Angela	MANNM1432-24	Angela fulgida	MANNM781-19	Angela saussurii	21.473246
Angela	MANNM1432-24	Angela fulgida	MANNM782-19	Angela saussurii	21.252499
Angela	MANNM1432-24	Angela fulgida	MANNM787-19	Angela saussurii	21.252499
Angela	MANNM1432-24	Angela fulgida	MANNM882-19	Angela trifasciata	17.446976
Angela	MANNM1432-24	Angela fulgida	MANNM883-19	Angela quinquemaculata	17.977757
Angela	MANNM1432-24	Angela fulgida	MANNM985-19	Angela trifasciata	17.105883
Angela	MANNM1432-24	Angela fulgida	MANNM987-19	Angela saussurii	21.200415
Angela	MANNM1432-24	Angela fulgida	MANNM1371-23	Angela lemoulti	17.725271
Angela	MANNM1432-24	Angela fulgida	MANNM1378-24	Angela saussurii	20.797432
Angela	MANNM1432-24	Angela fulgida	MANNM1426-24	Angela purpurascens	19.869175
Angela	MANNM1432-24	Angela fulgida	MANNM1428-24	Angela quinquemaculata	19.040531
Angela	MANNM1444-24	Angela saussurii	MANNM193-14	Angela fulgida	21.525698
Angela	MANNM1444-24	Angela saussurii	MANNM214-14	Angela maxima	18.177162
Angela	MANNM1444-24	Angela saussurii	MANNM355-14	Angela fulgida	21.309711
Angela	MANNM1444-24	Angela saussurii	MANNM740-19	Angela lemoulti	20.228611
Angela	MANNM1444-24	Angela saussurii	MANNM743-19	Angela lemoulti	20.880522
Angela	MANNM1444-24	Angela saussurii	MANNM763-19	Angela purpurascens	19.368725
Angela	MANNM1444-24	Angela saussurii	MANNM828-19	Angela fulgida	20.880522
Angela	MANNM1444-24	Angela saussurii	MANNM829-19	Angela fulgida	21.077888
Angela	MANNM1444-24	Angela saussurii	MANNM830-19	Angela fulgida	20.880522
Angela	MANNM1444-24	Angela saussurii	MANNM831-19	Angela fulgida	20.880522
Angela	MANNM1444-24	Angela saussurii	MANNM839-19	Angela fulgida	20.880522
Angela	MANNM1444-24	Angela saussurii	MANNM882-19	Angela trifasciata	20.291729
Angela	MANNM1444-24	Angela saussurii	MANNM883-19	Angela quinquemaculata	13.451897
Angela	MANNM1444-24	Angela saussurii	MANNM985-19	Angela trifasciata	19.655184
Angela	MANNM1444-24	Angela saussurii	MANNM1371-23	Angela lemoulti	20.2142
Angela	MANNM1444-24	Angela saussurii	MANNM1372-23	Angela fulgida	21.525698
Angela	MANNM1444-24	Angela saussurii	MANNM1383-24	Angela fulgida	21.507998
Angela	MANNM1444-24	Angela saussurii	MANNM1404-24	Angela fulgida	20.667305
Angela	MANNM1444-24	Angela saussurii	MANNM1425-24	Angela fulgida	20.667305
Angela	MANNM1444-24	Angela saussurii	MANNM1426-24	Angela purpurascens	18.368893
Angela	MANNM1444-24	Angela saussurii	MANNM1428-24	Angela quinquemaculata	13.265501
Angela	MANNM1444-24	Angela saussurii	MANNM1431-24	Angela fulgida	21.525698
Angela	MANNM1444-24	Angela saussurii	MANNM1432-24	Angela fulgida	21.694977
Angela	MANNM1446-24	Angela lemoulti	MANNM193-14	Angela fulgida	17.844261
Angela	MANNM1446-24	Angela lemoulti	MANNM214-14	Angela maxima	20.063707
Angela	MANNM1446-24	Angela lemoulti	MANNM355-14	Angela fulgida	17.64142
Angela	MANNM1446-24	Angela lemoulti	MANNM742-19	Angela saussurii	20.004555
Angela	MANNM1446-24	Angela lemoulti	MANNM744-19	Angela saussurii	20.004555
Angela	MANNM1446-24	Angela lemoulti	MANNM763-19	Angela purpurascens	16.900858
Angela	MANNM1446-24	Angela lemoulti	MANNM781-19	Angela saussurii	20.424725
Angela	MANNM1446-24	Angela lemoulti	MANNM782-19	Angela saussurii	20.2142
Angela	MANNM1446-24	Angela lemoulti	MANNM787-19	Angela saussurii	20.2142
Angela	MANNM1446-24	Angela lemoulti	MANNM828-19	Angela fulgida	17.64142
Angela	MANNM1446-24	Angela lemoulti	MANNM829-19	Angela fulgida	17.452126
Angela	MANNM1446-24	Angela lemoulti	MANNM830-19	Angela fulgida	17.439402
Angela	MANNM1446-24	Angela lemoulti	MANNM831-19	Angela fulgida	17.64142
Angela	MANNM1446-24	Angela lemoulti	MANNM839-19	Angela fulgida	17.439402
Angela	MANNM1446-24	Angela lemoulti	MANNM882-19	Angela trifasciata	18.98114
Angela	MANNM1446-24	Angela lemoulti	MANNM883-19	Angela quinquemaculata	17.977757
Angela	MANNM1446-24	Angela lemoulti	MANNM985-19	Angela trifasciata	18.54861
Angela	MANNM1446-24	Angela lemoulti	MANNM987-19	Angela saussurii	20.237892
Angela	MANNM1446-24	Angela lemoulti	MANNM1372-23	Angela fulgida	18.047928
Angela	MANNM1446-24	Angela lemoulti	MANNM1378-24	Angela saussurii	19.782806
Angela	MANNM1446-24	Angela lemoulti	MANNM1383-24	Angela fulgida	17.427195
Angela	MANNM1446-24	Angela lemoulti	MANNM1404-24	Angela fulgida	17.439402
Angela	MANNM1446-24	Angela lemoulti	MANNM1425-24	Angela fulgida	17.037792
Angela	MANNM1446-24	Angela lemoulti	MANNM1426-24	Angela purpurascens	17.250513
Angela	MANNM1446-24	Angela lemoulti	MANNM1428-24	Angela quinquemaculata	19.780678
Angela	MANNM1446-24	Angela lemoulti	MANNM1431-24	Angela fulgida	17.844261
Angela	MANNM1446-24	Angela lemoulti	MANNM1432-24	Angela fulgida	17.725271
Angela	MANNM1446-24	Angela lemoulti	MANNM1444-24	Angela saussurii	20.2142
Angela	MANNM1448-24	Angela lemoulti	MANNM193-14	Angela fulgida	18.87099
Angela	MANNM1448-24	Angela lemoulti	MANNM214-14	Angela maxima	20.914793
Angela	MANNM1448-24	Angela lemoulti	MANNM355-14	Angela fulgida	18.663952
Angela	MANNM1448-24	Angela lemoulti	MANNM742-19	Angela saussurii	20.24357
Angela	MANNM1448-24	Angela lemoulti	MANNM744-19	Angela saussurii	20.24357
Angela	MANNM1448-24	Angela lemoulti	MANNM763-19	Angela purpurascens	17.102468
Angela	MANNM1448-24	Angela lemoulti	MANNM781-19	Angela saussurii	20.24357
Angela	MANNM1448-24	Angela lemoulti	MANNM782-19	Angela saussurii	20.454987
Angela	MANNM1448-24	Angela lemoulti	MANNM787-19	Angela saussurii	20.454987
Angela	MANNM1448-24	Angela lemoulti	MANNM828-19	Angela fulgida	18.663952
Angela	MANNM1448-24	Angela lemoulti	MANNM829-19	Angela fulgida	18.472572
Angela	MANNM1448-24	Angela lemoulti	MANNM830-19	Angela fulgida	18.457766
Angela	MANNM1448-24	Angela lemoulti	MANNM831-19	Angela fulgida	18.663952
Angela	MANNM1448-24	Angela lemoulti	MANNM839-19	Angela fulgida	18.457766
Angela	MANNM1448-24	Angela lemoulti	MANNM882-19	Angela trifasciata	18.59572
Angela	MANNM1448-24	Angela lemoulti	MANNM883-19	Angela quinquemaculata	18.445536
Angela	MANNM1448-24	Angela lemoulti	MANNM985-19	Angela trifasciata	18.146448
Angela	MANNM1448-24	Angela lemoulti	MANNM987-19	Angela saussurii	20.502733
Angela	MANNM1448-24	Angela lemoulti	MANNM1372-23	Angela fulgida	19.078892
Angela	MANNM1448-24	Angela lemoulti	MANNM1378-24	Angela saussurii	20.018526
Angela	MANNM1448-24	Angela lemoulti	MANNM1383-24	Angela fulgida	18.855867
Angela	MANNM1448-24	Angela lemoulti	MANNM1404-24	Angela fulgida	18.841259
Angela	MANNM1448-24	Angela lemoulti	MANNM1425-24	Angela fulgida	18.252426
Angela	MANNM1448-24	Angela lemoulti	MANNM1426-24	Angela purpurascens	18.061893
Angela	MANNM1448-24	Angela lemoulti	MANNM1428-24	Angela quinquemaculata	19.60707
Angela	MANNM1448-24	Angela lemoulti	MANNM1431-24	Angela fulgida	18.87099
Angela	MANNM1448-24	Angela lemoulti	MANNM1432-24	Angela fulgida	18.775732
Angela	MANNM1448-24	Angela lemoulti	MANNM1444-24	Angela saussurii	20.454987
Angela	MANNM1449-24	Angela saussurii	MANNM193-14	Angela fulgida	21.347986
Angela	MANNM1449-24	Angela saussurii	MANNM214-14	Angela maxima	18.006449
Angela	MANNM1449-24	Angela saussurii	MANNM355-14	Angela fulgida	21.132463
Angela	MANNM1449-24	Angela saussurii	MANNM740-19	Angela lemoulti	19.844372
Angela	MANNM1449-24	Angela saussurii	MANNM743-19	Angela lemoulti	20.704197
Angela	MANNM1449-24	Angela saussurii	MANNM763-19	Angela purpurascens	19.19663
Angela	MANNM1449-24	Angela saussurii	MANNM828-19	Angela fulgida	20.704197
Angela	MANNM1449-24	Angela saussurii	MANNM829-19	Angela fulgida	20.901499
Angela	MANNM1449-24	Angela saussurii	MANNM830-19	Angela fulgida	20.704197
Angela	MANNM1449-24	Angela saussurii	MANNM831-19	Angela fulgida	20.704197
Angela	MANNM1449-24	Angela saussurii	MANNM839-19	Angela fulgida	20.704197
Angela	MANNM1449-24	Angela saussurii	MANNM882-19	Angela trifasciata	20.1156
Angela	MANNM1449-24	Angela saussurii	MANNM883-19	Angela quinquemaculata	13.073449
Angela	MANNM1449-24	Angela saussurii	MANNM985-19	Angela trifasciata	19.47282
Angela	MANNM1449-24	Angela saussurii	MANNM1371-23	Angela lemoulti	19.830793
Angela	MANNM1449-24	Angela saussurii	MANNM1372-23	Angela fulgida	21.347986
Angela	MANNM1449-24	Angela saussurii	MANNM1383-24	Angela fulgida	21.115635
Angela	MANNM1449-24	Angela saussurii	MANNM1404-24	Angela fulgida	20.49143
Angela	MANNM1449-24	Angela saussurii	MANNM1425-24	Angela fulgida	20.49143
Angela	MANNM1449-24	Angela saussurii	MANNM1426-24	Angela purpurascens	18.198137
Angela	MANNM1449-24	Angela saussurii	MANNM1428-24	Angela quinquemaculata	12.901362
Angela	MANNM1449-24	Angela saussurii	MANNM1431-24	Angela fulgida	21.347986
Angela	MANNM1449-24	Angela saussurii	MANNM1432-24	Angela fulgida	21.512777
Angela	MANNM1449-24	Angela saussurii	MANNM1446-24	Angela lemoulti	19.830793
Angela	MANNM1449-24	Angela saussurii	MANNM1448-24	Angela lemoulti	20.279568
Angela	MANNM1479-24	Angela fulgida	MANNM214-14	Angela maxima	20.162096
Angela	MANNM1479-24	Angela fulgida	MANNM740-19	Angela lemoulti	18.03449
Angela	MANNM1479-24	Angela fulgida	MANNM742-19	Angela saussurii	20.880522
Angela	MANNM1479-24	Angela fulgida	MANNM743-19	Angela lemoulti	18.047928
Angela	MANNM1479-24	Angela fulgida	MANNM744-19	Angela saussurii	20.880522
Angela	MANNM1479-24	Angela fulgida	MANNM763-19	Angela purpurascens	19.368725
Angela	MANNM1479-24	Angela fulgida	MANNM781-19	Angela saussurii	21.309711
Angela	MANNM1479-24	Angela fulgida	MANNM782-19	Angela saussurii	21.094654
Angela	MANNM1479-24	Angela fulgida	MANNM787-19	Angela saussurii	21.094654
Angela	MANNM1479-24	Angela fulgida	MANNM882-19	Angela trifasciata	17.784344
Angela	MANNM1479-24	Angela fulgida	MANNM883-19	Angela quinquemaculata	17.550404
Angela	MANNM1479-24	Angela fulgida	MANNM985-19	Angela trifasciata	17.105883
Angela	MANNM1479-24	Angela fulgida	MANNM987-19	Angela saussurii	20.96677
Angela	MANNM1479-24	Angela fulgida	MANNM1371-23	Angela lemoulti	17.844261
Angela	MANNM1479-24	Angela fulgida	MANNM1378-24	Angela saussurii	20.651445
Angela	MANNM1479-24	Angela fulgida	MANNM1426-24	Angela purpurascens	20.567993
Angela	MANNM1479-24	Angela fulgida	MANNM1428-24	Angela quinquemaculata	19.356949
Angela	MANNM1479-24	Angela fulgida	MANNM1444-24	Angela saussurii	21.525698
Angela	MANNM1479-24	Angela fulgida	MANNM1446-24	Angela lemoulti	17.844261
Angela	MANNM1479-24	Angela fulgida	MANNM1448-24	Angela lemoulti	18.87099
Angela	MANNM1479-24	Angela fulgida	MANNM1449-24	Angela saussurii	21.347986
Angela	MANNM1480-24	Angela fulgida	MANNM214-14	Angela maxima	20.162096
Angela	MANNM1480-24	Angela fulgida	MANNM740-19	Angela lemoulti	17.831236
Angela	MANNM1480-24	Angela fulgida	MANNM742-19	Angela saussurii	20.667305
Angela	MANNM1480-24	Angela fulgida	MANNM743-19	Angela lemoulti	17.844261
Angela	MANNM1480-24	Angela fulgida	MANNM744-19	Angela saussurii	20.667305
Angela	MANNM1480-24	Angela fulgida	MANNM763-19	Angela purpurascens	19.162964
Angela	MANNM1480-24	Angela fulgida	MANNM781-19	Angela saussurii	21.094654
Angela	MANNM1480-24	Angela fulgida	MANNM782-19	Angela saussurii	20.880522
Angela	MANNM1480-24	Angela fulgida	MANNM787-19	Angela saussurii	20.880522
Angela	MANNM1480-24	Angela fulgida	MANNM882-19	Angela trifasciata	17.985954
Angela	MANNM1480-24	Angela fulgida	MANNM883-19	Angela quinquemaculata	17.550404
Angela	MANNM1480-24	Angela fulgida	MANNM985-19	Angela trifasciata	17.105883
Angela	MANNM1480-24	Angela fulgida	MANNM987-19	Angela saussurii	20.96677
Angela	MANNM1480-24	Angela fulgida	MANNM1371-23	Angela lemoulti	17.64142
Angela	MANNM1480-24	Angela fulgida	MANNM1378-24	Angela saussurii	20.439577
Angela	MANNM1480-24	Angela fulgida	MANNM1426-24	Angela purpurascens	20.778082
Angela	MANNM1480-24	Angela fulgida	MANNM1428-24	Angela quinquemaculata	19.146418
Angela	MANNM1480-24	Angela fulgida	MANNM1444-24	Angela saussurii	21.309711
Angela	MANNM1480-24	Angela fulgida	MANNM1446-24	Angela lemoulti	17.64142
Angela	MANNM1480-24	Angela fulgida	MANNM1448-24	Angela lemoulti	18.663952
Angela	MANNM1480-24	Angela fulgida	MANNM1449-24	Angela saussurii	21.132463
Angela	MANNM1484-24	Angela maxima	MANNM193-14	Angela fulgida	20.162096
Angela	MANNM1484-24	Angela maxima	MANNM355-14	Angela fulgida	19.954193
Angela	MANNM1484-24	Angela maxima	MANNM740-19	Angela lemoulti	20.079866
Angela	MANNM1484-24	Angela maxima	MANNM742-19	Angela saussurii	17.975143
Angela	MANNM1484-24	Angela maxima	MANNM743-19	Angela lemoulti	20.48744
Angela	MANNM1484-24	Angela maxima	MANNM744-19	Angela saussurii	17.975143
Angela	MANNM1484-24	Angela maxima	MANNM763-19	Angela purpurascens	15.731801
Angela	MANNM1484-24	Angela maxima	MANNM781-19	Angela saussurii	18.380001
Angela	MANNM1484-24	Angela maxima	MANNM782-19	Angela saussurii	18.177162
Angela	MANNM1484-24	Angela maxima	MANNM787-19	Angela saussurii	18.177162
Angela	MANNM1484-24	Angela maxima	MANNM828-19	Angela fulgida	20.162096
Angela	MANNM1484-24	Angela maxima	MANNM829-19	Angela fulgida	20.358791
Angela	MANNM1484-24	Angela maxima	MANNM830-19	Angela fulgida	20.162096
Angela	MANNM1484-24	Angela maxima	MANNM831-19	Angela fulgida	20.162096
Angela	MANNM1484-24	Angela maxima	MANNM839-19	Angela fulgida	20.162096
Angela	MANNM1484-24	Angela maxima	MANNM882-19	Angela trifasciata	19.213015
Angela	MANNM1484-24	Angela maxima	MANNM883-19	Angela quinquemaculata	15.659496
Angela	MANNM1484-24	Angela maxima	MANNM985-19	Angela trifasciata	18.774588
Angela	MANNM1484-24	Angela maxima	MANNM987-19	Angela saussurii	17.989136
Angela	MANNM1484-24	Angela maxima	MANNM1371-23	Angela lemoulti	20.063707
Angela	MANNM1484-24	Angela maxima	MANNM1372-23	Angela fulgida	19.954193
Angela	MANNM1484-24	Angela maxima	MANNM1378-24	Angela saussurii	17.764042
Angela	MANNM1484-24	Angela maxima	MANNM1383-24	Angela fulgida	19.942987
Angela	MANNM1484-24	Angela maxima	MANNM1404-24	Angela fulgida	19.726158
Angela	MANNM1484-24	Angela maxima	MANNM1425-24	Angela fulgida	20.791035
Angela	MANNM1484-24	Angela maxima	MANNM1426-24	Angela purpurascens	16.102434
Angela	MANNM1484-24	Angela maxima	MANNM1428-24	Angela quinquemaculata	16.265306
Angela	MANNM1484-24	Angela maxima	MANNM1431-24	Angela fulgida	20.162096
Angela	MANNM1484-24	Angela maxima	MANNM1432-24	Angela fulgida	19.869175
Angela	MANNM1484-24	Angela maxima	MANNM1444-24	Angela saussurii	18.177162
Angela	MANNM1484-24	Angela maxima	MANNM1446-24	Angela lemoulti	20.063707
Angela	MANNM1484-24	Angela maxima	MANNM1448-24	Angela lemoulti	20.914793
Angela	MANNM1484-24	Angela maxima	MANNM1449-24	Angela saussurii	18.006449
Angela	MANNM1484-24	Angela maxima	MANNM1479-24	Angela fulgida	20.162096
Angela	MANNM1484-24	Angela maxima	MANNM1480-24	Angela fulgida	20.162096
Angela	MANNM1501-24	Angela fulgida	MANNM214-14	Angela maxima	19.747158
Angela	MANNM1501-24	Angela fulgida	MANNM740-19	Angela lemoulti	17.628809
Angela	MANNM1501-24	Angela fulgida	MANNM742-19	Angela saussurii	20.880522
Angela	MANNM1501-24	Angela fulgida	MANNM743-19	Angela lemoulti	17.64142
Angela	MANNM1501-24	Angela fulgida	MANNM744-19	Angela saussurii	20.880522
Angela	MANNM1501-24	Angela fulgida	MANNM763-19	Angela purpurascens	19.162964
Angela	MANNM1501-24	Angela fulgida	MANNM781-19	Angela saussurii	21.309711
Angela	MANNM1501-24	Angela fulgida	MANNM782-19	Angela saussurii	21.094654
Angela	MANNM1501-24	Angela fulgida	MANNM787-19	Angela saussurii	21.094654
Angela	MANNM1501-24	Angela fulgida	MANNM882-19	Angela trifasciata	17.784344
Angela	MANNM1501-24	Angela fulgida	MANNM883-19	Angela quinquemaculata	17.338089
Angela	MANNM1501-24	Angela fulgida	MANNM985-19	Angela trifasciata	16.897987
Angela	MANNM1501-24	Angela fulgida	MANNM987-19	Angela saussurii	20.734213
Angela	MANNM1501-24	Angela fulgida	MANNM1371-23	Angela lemoulti	17.439402
Angela	MANNM1501-24	Angela fulgida	MANNM1378-24	Angela saussurii	20.651445
Angela	MANNM1501-24	Angela fulgida	MANNM1426-24	Angela purpurascens	20.358791
Angela	MANNM1501-24	Angela fulgida	MANNM1428-24	Angela quinquemaculata	19.356949
Angela	MANNM1501-24	Angela fulgida	MANNM1444-24	Angela saussurii	21.094654
Angela	MANNM1501-24	Angela fulgida	MANNM1446-24	Angela lemoulti	17.439402
Angela	MANNM1501-24	Angela fulgida	MANNM1448-24	Angela lemoulti	18.457766
Angela	MANNM1501-24	Angela fulgida	MANNM1449-24	Angela saussurii	20.917871
Angela	MANNM1501-24	Angela fulgida	MANNM1484-24	Angela maxima	19.747158
Angela	MANNM1502-24	Angela fulgida	MANNM214-14	Angela maxima	19.747158
Angela	MANNM1502-24	Angela fulgida	MANNM740-19	Angela lemoulti	17.628809
Angela	MANNM1502-24	Angela fulgida	MANNM742-19	Angela saussurii	20.880522
Angela	MANNM1502-24	Angela fulgida	MANNM743-19	Angela lemoulti	17.64142
Angela	MANNM1502-24	Angela fulgida	MANNM744-19	Angela saussurii	20.880522
Angela	MANNM1502-24	Angela fulgida	MANNM763-19	Angela purpurascens	19.162964
Angela	MANNM1502-24	Angela fulgida	MANNM781-19	Angela saussurii	21.309711
Angela	MANNM1502-24	Angela fulgida	MANNM782-19	Angela saussurii	21.094654
Angela	MANNM1502-24	Angela fulgida	MANNM787-19	Angela saussurii	21.094654
Angela	MANNM1502-24	Angela fulgida	MANNM882-19	Angela trifasciata	17.784344
Angela	MANNM1502-24	Angela fulgida	MANNM883-19	Angela quinquemaculata	17.338089
Angela	MANNM1502-24	Angela fulgida	MANNM985-19	Angela trifasciata	16.897987
Angela	MANNM1502-24	Angela fulgida	MANNM987-19	Angela saussurii	20.734213
Angela	MANNM1502-24	Angela fulgida	MANNM1371-23	Angela lemoulti	17.439402
Angela	MANNM1502-24	Angela fulgida	MANNM1378-24	Angela saussurii	20.651445
Angela	MANNM1502-24	Angela fulgida	MANNM1426-24	Angela purpurascens	20.358791
Angela	MANNM1502-24	Angela fulgida	MANNM1428-24	Angela quinquemaculata	19.356949
Angela	MANNM1502-24	Angela fulgida	MANNM1444-24	Angela saussurii	21.094654
Angela	MANNM1502-24	Angela fulgida	MANNM1446-24	Angela lemoulti	17.439402
Angela	MANNM1502-24	Angela fulgida	MANNM1448-24	Angela lemoulti	18.457766
Angela	MANNM1502-24	Angela fulgida	MANNM1449-24	Angela saussurii	20.917871
Angela	MANNM1502-24	Angela fulgida	MANNM1484-24	Angela maxima	19.747158
Angela	MANNM1503-24	Angela fulgida	MANNM214-14	Angela maxima	19.747158
Angela	MANNM1503-24	Angela fulgida	MANNM740-19	Angela lemoulti	17.628809
Angela	MANNM1503-24	Angela fulgida	MANNM742-19	Angela saussurii	20.880522
Angela	MANNM1503-24	Angela fulgida	MANNM743-19	Angela lemoulti	17.64142
Angela	MANNM1503-24	Angela fulgida	MANNM744-19	Angela saussurii	20.880522
Angela	MANNM1503-24	Angela fulgida	MANNM763-19	Angela purpurascens	19.162964
Angela	MANNM1503-24	Angela fulgida	MANNM781-19	Angela saussurii	21.309711
Angela	MANNM1503-24	Angela fulgida	MANNM782-19	Angela saussurii	21.094654
Angela	MANNM1503-24	Angela fulgida	MANNM787-19	Angela saussurii	21.094654
Angela	MANNM1503-24	Angela fulgida	MANNM882-19	Angela trifasciata	17.784344
Angela	MANNM1503-24	Angela fulgida	MANNM883-19	Angela quinquemaculata	17.338089
Angela	MANNM1503-24	Angela fulgida	MANNM985-19	Angela trifasciata	16.897987
Angela	MANNM1503-24	Angela fulgida	MANNM987-19	Angela saussurii	20.734213
Angela	MANNM1503-24	Angela fulgida	MANNM1371-23	Angela lemoulti	17.439402
Angela	MANNM1503-24	Angela fulgida	MANNM1378-24	Angela saussurii	20.651445
Angela	MANNM1503-24	Angela fulgida	MANNM1426-24	Angela purpurascens	20.358791
Angela	MANNM1503-24	Angela fulgida	MANNM1428-24	Angela quinquemaculata	19.356949
Angela	MANNM1503-24	Angela fulgida	MANNM1444-24	Angela saussurii	21.094654
Angela	MANNM1503-24	Angela fulgida	MANNM1446-24	Angela lemoulti	17.439402
Angela	MANNM1503-24	Angela fulgida	MANNM1448-24	Angela lemoulti	18.457766
Angela	MANNM1503-24	Angela fulgida	MANNM1449-24	Angela saussurii	20.917871
Angela	MANNM1503-24	Angela fulgida	MANNM1484-24	Angela maxima	19.747158
Angela	MANNM1505-24	Angela lemoulti	MANNM193-14	Angela fulgida	17.844261
Angela	MANNM1505-24	Angela lemoulti	MANNM214-14	Angela maxima	20.063707
Angela	MANNM1505-24	Angela lemoulti	MANNM355-14	Angela fulgida	17.64142
Angela	MANNM1505-24	Angela lemoulti	MANNM742-19	Angela saussurii	20.004555
Angela	MANNM1505-24	Angela lemoulti	MANNM744-19	Angela saussurii	20.004555
Angela	MANNM1505-24	Angela lemoulti	MANNM763-19	Angela purpurascens	16.900858
Angela	MANNM1505-24	Angela lemoulti	MANNM781-19	Angela saussurii	20.424725
Angela	MANNM1505-24	Angela lemoulti	MANNM782-19	Angela saussurii	20.2142
Angela	MANNM1505-24	Angela lemoulti	MANNM787-19	Angela saussurii	20.2142
Angela	MANNM1505-24	Angela lemoulti	MANNM828-19	Angela fulgida	17.64142
Angela	MANNM1505-24	Angela lemoulti	MANNM829-19	Angela fulgida	17.452126
Angela	MANNM1505-24	Angela lemoulti	MANNM830-19	Angela fulgida	17.439402
Angela	MANNM1505-24	Angela lemoulti	MANNM831-19	Angela fulgida	17.64142
Angela	MANNM1505-24	Angela lemoulti	MANNM839-19	Angela fulgida	17.439402
Angela	MANNM1505-24	Angela lemoulti	MANNM882-19	Angela trifasciata	18.98114
Angela	MANNM1505-24	Angela lemoulti	MANNM883-19	Angela quinquemaculata	17.977757
Angela	MANNM1505-24	Angela lemoulti	MANNM985-19	Angela trifasciata	18.54861
Angela	MANNM1505-24	Angela lemoulti	MANNM987-19	Angela saussurii	20.237892
Angela	MANNM1505-24	Angela lemoulti	MANNM1372-23	Angela fulgida	18.047928
Angela	MANNM1505-24	Angela lemoulti	MANNM1378-24	Angela saussurii	19.782806
Angela	MANNM1505-24	Angela lemoulti	MANNM1383-24	Angela fulgida	17.427195
Angela	MANNM1505-24	Angela lemoulti	MANNM1404-24	Angela fulgida	17.439402
Angela	MANNM1505-24	Angela lemoulti	MANNM1425-24	Angela fulgida	17.037792
Angela	MANNM1505-24	Angela lemoulti	MANNM1426-24	Angela purpurascens	17.250513
Angela	MANNM1505-24	Angela lemoulti	MANNM1428-24	Angela quinquemaculata	19.780678
Angela	MANNM1505-24	Angela lemoulti	MANNM1431-24	Angela fulgida	17.844261
Angela	MANNM1505-24	Angela lemoulti	MANNM1432-24	Angela fulgida	17.725271
Angela	MANNM1505-24	Angela lemoulti	MANNM1444-24	Angela saussurii	20.2142
Angela	MANNM1505-24	Angela lemoulti	MANNM1449-24	Angela saussurii	19.830793
Angela	MANNM1505-24	Angela lemoulti	MANNM1479-24	Angela fulgida	17.844261
Angela	MANNM1505-24	Angela lemoulti	MANNM1480-24	Angela fulgida	17.64142
Angela	MANNM1505-24	Angela lemoulti	MANNM1484-24	Angela maxima	20.063707
Angela	MANNM1505-24	Angela lemoulti	MANNM1501-24	Angela fulgida	17.439402
Angela	MANNM1505-24	Angela lemoulti	MANNM1502-24	Angela fulgida	17.439402
Angela	MANNM1505-24	Angela lemoulti	MANNM1503-24	Angela fulgida	17.439402
Angela	MANNM1506-24	Angela lemoulti	MANNM193-14	Angela fulgida	17.445175
Angela	MANNM1506-24	Angela lemoulti	MANNM214-14	Angela maxima	19.869783
Angela	MANNM1506-24	Angela lemoulti	MANNM355-14	Angela fulgida	17.241508
Angela	MANNM1506-24	Angela lemoulti	MANNM742-19	Angela saussurii	20.021559
Angela	MANNM1506-24	Angela lemoulti	MANNM744-19	Angela saussurii	20.021559
Angela	MANNM1506-24	Angela lemoulti	MANNM763-19	Angela purpurascens	17.07869
Angela	MANNM1506-24	Angela lemoulti	MANNM781-19	Angela saussurii	20.446194
Angela	MANNM1506-24	Angela lemoulti	MANNM782-19	Angela saussurii	20.233421
Angela	MANNM1506-24	Angela lemoulti	MANNM787-19	Angela saussurii	20.233421
Angela	MANNM1506-24	Angela lemoulti	MANNM828-19	Angela fulgida	17.241508
Angela	MANNM1506-24	Angela lemoulti	MANNM829-19	Angela fulgida	17.05149
Angela	MANNM1506-24	Angela lemoulti	MANNM830-19	Angela fulgida	17.038671
Angela	MANNM1506-24	Angela lemoulti	MANNM831-19	Angela fulgida	17.241508
Angela	MANNM1506-24	Angela lemoulti	MANNM839-19	Angela fulgida	17.038671
Angela	MANNM1506-24	Angela lemoulti	MANNM882-19	Angela trifasciata	18.78067
Angela	MANNM1506-24	Angela lemoulti	MANNM883-19	Angela quinquemaculata	17.977757
Angela	MANNM1506-24	Angela lemoulti	MANNM985-19	Angela trifasciata	18.54861
Angela	MANNM1506-24	Angela lemoulti	MANNM987-19	Angela saussurii	20.237892
Angela	MANNM1506-24	Angela lemoulti	MANNM1372-23	Angela fulgida	17.649673
Angela	MANNM1506-24	Angela lemoulti	MANNM1378-24	Angela saussurii	19.797178
Angela	MANNM1506-24	Angela lemoulti	MANNM1383-24	Angela fulgida	17.026367
Angela	MANNM1506-24	Angela lemoulti	MANNM1404-24	Angela fulgida	17.038671
Angela	MANNM1506-24	Angela lemoulti	MANNM1425-24	Angela fulgida	16.635443
Angela	MANNM1506-24	Angela lemoulti	MANNM1426-24	Angela purpurascens	17.43205
Angela	MANNM1506-24	Angela lemoulti	MANNM1428-24	Angela quinquemaculata	19.799025
Angela	MANNM1506-24	Angela lemoulti	MANNM1431-24	Angela fulgida	17.445175
Angela	MANNM1506-24	Angela lemoulti	MANNM1432-24	Angela fulgida	17.725271
Angela	MANNM1506-24	Angela lemoulti	MANNM1444-24	Angela saussurii	20.233421
Angela	MANNM1506-24	Angela lemoulti	MANNM1449-24	Angela saussurii	19.845963
Angela	MANNM1506-24	Angela lemoulti	MANNM1479-24	Angela fulgida	17.445175
Angela	MANNM1506-24	Angela lemoulti	MANNM1480-24	Angela fulgida	17.241508
Angela	MANNM1506-24	Angela lemoulti	MANNM1484-24	Angela maxima	19.869783
Angela	MANNM1506-24	Angela lemoulti	MANNM1501-24	Angela fulgida	17.038671
Angela	MANNM1506-24	Angela lemoulti	MANNM1502-24	Angela fulgida	17.038671
Angela	MANNM1506-24	Angela lemoulti	MANNM1503-24	Angela fulgida	17.038671
Angela	MANNM1511-24	Angela fulgida	MANNM214-14	Angela maxima	16.792145
Angela	MANNM1511-24	Angela fulgida	MANNM740-19	Angela lemoulti	14.3337755
Angela	MANNM1511-24	Angela fulgida	MANNM742-19	Angela saussurii	18.200436
Angela	MANNM1511-24	Angela fulgida	MANNM743-19	Angela lemoulti	14.359401
Angela	MANNM1511-24	Angela fulgida	MANNM744-19	Angela saussurii	18.200436
Angela	MANNM1511-24	Angela fulgida	MANNM763-19	Angela purpurascens	15.748961
Angela	MANNM1511-24	Angela fulgida	MANNM781-19	Angela saussurii	18.200436
Angela	MANNM1511-24	Angela fulgida	MANNM782-19	Angela saussurii	17.70043
Angela	MANNM1511-24	Angela fulgida	MANNM787-19	Angela saussurii	17.70043
Angela	MANNM1511-24	Angela fulgida	MANNM882-19	Angela trifasciata	13.433449
Angela	MANNM1511-24	Angela fulgida	MANNM883-19	Angela quinquemaculata	14.713521
Angela	MANNM1511-24	Angela fulgida	MANNM985-19	Angela trifasciata	13.324809
Angela	MANNM1511-24	Angela fulgida	MANNM987-19	Angela saussurii	16.825205
Angela	MANNM1511-24	Angela fulgida	MANNM1371-23	Angela lemoulti	13.894283
Angela	MANNM1511-24	Angela fulgida	MANNM1378-24	Angela saussurii	17.70043
Angela	MANNM1511-24	Angela fulgida	MANNM1426-24	Angela purpurascens	15.7195015
Angela	MANNM1511-24	Angela fulgida	MANNM1428-24	Angela quinquemaculata	19.37359
Angela	MANNM1511-24	Angela fulgida	MANNM1444-24	Angela saussurii	18.200436
Angela	MANNM1511-24	Angela fulgida	MANNM1446-24	Angela lemoulti	13.894283
Angela	MANNM1511-24	Angela fulgida	MANNM1448-24	Angela lemoulti	14.828891
Angela	MANNM1511-24	Angela fulgida	MANNM1449-24	Angela saussurii	17.7759
Angela	MANNM1511-24	Angela fulgida	MANNM1484-24	Angela maxima	16.792145
Angela	MANNM1511-24	Angela fulgida	MANNM1505-24	Angela lemoulti	13.894283
Angela	MANNM1511-24	Angela fulgida	MANNM1506-24	Angela lemoulti	13.894283
Angela	MANNM1514-24	Angela fulgida	MANNM214-14	Angela maxima	20.162096
Angela	MANNM1514-24	Angela fulgida	MANNM740-19	Angela lemoulti	18.44349
Angela	MANNM1514-24	Angela fulgida	MANNM742-19	Angela saussurii	20.880522
Angela	MANNM1514-24	Angela fulgida	MANNM743-19	Angela lemoulti	18.457766
Angela	MANNM1514-24	Angela fulgida	MANNM744-19	Angela saussurii	20.880522
Angela	MANNM1514-24	Angela fulgida	MANNM763-19	Angela purpurascens	19.57534
Angela	MANNM1514-24	Angela fulgida	MANNM781-19	Angela saussurii	21.309711
Angela	MANNM1514-24	Angela fulgida	MANNM782-19	Angela saussurii	21.094654
Angela	MANNM1514-24	Angela fulgida	MANNM787-19	Angela saussurii	21.094654
Angela	MANNM1514-24	Angela fulgida	MANNM882-19	Angela trifasciata	18.188381
Angela	MANNM1514-24	Angela fulgida	MANNM883-19	Angela quinquemaculata	17.550404
Angela	MANNM1514-24	Angela fulgida	MANNM985-19	Angela trifasciata	17.5243
Angela	MANNM1514-24	Angela fulgida	MANNM987-19	Angela saussurii	20.96677
Angela	MANNM1514-24	Angela fulgida	MANNM1371-23	Angela lemoulti	18.252426
Angela	MANNM1514-24	Angela fulgida	MANNM1378-24	Angela saussurii	20.651445
Angela	MANNM1514-24	Angela fulgida	MANNM1426-24	Angela purpurascens	20.778082
Angela	MANNM1514-24	Angela fulgida	MANNM1428-24	Angela quinquemaculata	19.780678
Angela	MANNM1514-24	Angela fulgida	MANNM1444-24	Angela saussurii	21.525698
Angela	MANNM1514-24	Angela fulgida	MANNM1446-24	Angela lemoulti	18.252426
Angela	MANNM1514-24	Angela fulgida	MANNM1448-24	Angela lemoulti	19.287659
Angela	MANNM1514-24	Angela fulgida	MANNM1449-24	Angela saussurii	21.347986
Angela	MANNM1514-24	Angela fulgida	MANNM1484-24	Angela maxima	20.162096
Angela	MANNM1514-24	Angela fulgida	MANNM1505-24	Angela lemoulti	18.252426
Angela	MANNM1514-24	Angela fulgida	MANNM1506-24	Angela lemoulti	17.855015
Angela	MANNM1525-24	Angela fulgida	MANNM214-14	Angela maxima	19.954193
Angela	MANNM1525-24	Angela fulgida	MANNM740-19	Angela lemoulti	17.628809
Angela	MANNM1525-24	Angela fulgida	MANNM742-19	Angela saussurii	20.454987
Angela	MANNM1525-24	Angela fulgida	MANNM743-19	Angela lemoulti	17.64142
Angela	MANNM1525-24	Angela fulgida	MANNM744-19	Angela saussurii	20.454987
Angela	MANNM1525-24	Angela fulgida	MANNM763-19	Angela purpurascens	19.162964
Angela	MANNM1525-24	Angela fulgida	MANNM781-19	Angela saussurii	20.880522
Angela	MANNM1525-24	Angela fulgida	MANNM782-19	Angela saussurii	20.667305
Angela	MANNM1525-24	Angela fulgida	MANNM787-19	Angela saussurii	20.667305
Angela	MANNM1525-24	Angela fulgida	MANNM882-19	Angela trifasciata	17.985954
Angela	MANNM1525-24	Angela fulgida	MANNM883-19	Angela quinquemaculata	17.338089
Angela	MANNM1525-24	Angela fulgida	MANNM985-19	Angela trifasciata	17.105883
Angela	MANNM1525-24	Angela fulgida	MANNM987-19	Angela saussurii	20.734213
Angela	MANNM1525-24	Angela fulgida	MANNM1371-23	Angela lemoulti	17.439402
Angela	MANNM1525-24	Angela fulgida	MANNM1378-24	Angela saussurii	20.228611
Angela	MANNM1525-24	Angela fulgida	MANNM1426-24	Angela purpurascens	20.778082
Angela	MANNM1525-24	Angela fulgida	MANNM1428-24	Angela quinquemaculata	18.936779
Angela	MANNM1525-24	Angela fulgida	MANNM1444-24	Angela saussurii	21.094654
Angela	MANNM1525-24	Angela fulgida	MANNM1446-24	Angela lemoulti	17.439402
Angela	MANNM1525-24	Angela fulgida	MANNM1448-24	Angela lemoulti	18.457766
Angela	MANNM1525-24	Angela fulgida	MANNM1449-24	Angela saussurii	20.917871
Angela	MANNM1525-24	Angela fulgida	MANNM1484-24	Angela maxima	19.954193
Angela	MANNM1525-24	Angela fulgida	MANNM1505-24	Angela lemoulti	17.439402
Angela	MANNM1525-24	Angela fulgida	MANNM1506-24	Angela lemoulti	17.038671
Angela	MANNM1526-24	Angela fulgida	MANNM214-14	Angela maxima	20.162096
Angela	MANNM1526-24	Angela fulgida	MANNM740-19	Angela lemoulti	18.44349
Angela	MANNM1526-24	Angela fulgida	MANNM742-19	Angela saussurii	20.880522
Angela	MANNM1526-24	Angela fulgida	MANNM743-19	Angela lemoulti	18.457766
Angela	MANNM1526-24	Angela fulgida	MANNM744-19	Angela saussurii	20.880522
Angela	MANNM1526-24	Angela fulgida	MANNM763-19	Angela purpurascens	19.57534
Angela	MANNM1526-24	Angela fulgida	MANNM781-19	Angela saussurii	21.309711
Angela	MANNM1526-24	Angela fulgida	MANNM782-19	Angela saussurii	21.094654
Angela	MANNM1526-24	Angela fulgida	MANNM787-19	Angela saussurii	21.094654
Angela	MANNM1526-24	Angela fulgida	MANNM882-19	Angela trifasciata	18.188381
Angela	MANNM1526-24	Angela fulgida	MANNM883-19	Angela quinquemaculata	17.550404
Angela	MANNM1526-24	Angela fulgida	MANNM985-19	Angela trifasciata	17.5243
Angela	MANNM1526-24	Angela fulgida	MANNM987-19	Angela saussurii	20.96677
Angela	MANNM1526-24	Angela fulgida	MANNM1371-23	Angela lemoulti	18.252426
Angela	MANNM1526-24	Angela fulgida	MANNM1378-24	Angela saussurii	20.651445
Angela	MANNM1526-24	Angela fulgida	MANNM1426-24	Angela purpurascens	20.778082
Angela	MANNM1526-24	Angela fulgida	MANNM1428-24	Angela quinquemaculata	19.780678
Angela	MANNM1526-24	Angela fulgida	MANNM1444-24	Angela saussurii	21.525698
Angela	MANNM1526-24	Angela fulgida	MANNM1446-24	Angela lemoulti	18.252426
Angela	MANNM1526-24	Angela fulgida	MANNM1448-24	Angela lemoulti	19.287659
Angela	MANNM1526-24	Angela fulgida	MANNM1449-24	Angela saussurii	21.347986
Angela	MANNM1526-24	Angela fulgida	MANNM1484-24	Angela maxima	20.162096
Angela	MANNM1526-24	Angela fulgida	MANNM1505-24	Angela lemoulti	18.252426
Angela	MANNM1526-24	Angela fulgida	MANNM1506-24	Angela lemoulti	17.855015
Angela	MANNM1530-24	Angela fulgida	MANNM214-14	Angela maxima	19.747158
Angela	MANNM1530-24	Angela fulgida	MANNM740-19	Angela lemoulti	17.427195
Angela	MANNM1530-24	Angela fulgida	MANNM742-19	Angela saussurii	20.667305
Angela	MANNM1530-24	Angela fulgida	MANNM743-19	Angela lemoulti	17.844261
Angela	MANNM1530-24	Angela fulgida	MANNM744-19	Angela saussurii	20.667305
Angela	MANNM1530-24	Angela fulgida	MANNM763-19	Angela purpurascens	19.57534
Angela	MANNM1530-24	Angela fulgida	MANNM781-19	Angela saussurii	21.094654
Angela	MANNM1530-24	Angela fulgida	MANNM782-19	Angela saussurii	20.880522
Angela	MANNM1530-24	Angela fulgida	MANNM787-19	Angela saussurii	20.880522
Angela	MANNM1530-24	Angela fulgida	MANNM882-19	Angela trifasciata	17.383535
Angela	MANNM1530-24	Angela fulgida	MANNM883-19	Angela quinquemaculata	17.126675
Angela	MANNM1530-24	Angela fulgida	MANNM985-19	Angela trifasciata	16.690948
Angela	MANNM1530-24	Angela fulgida	MANNM987-19	Angela saussurii	20.734213
Angela	MANNM1530-24	Angela fulgida	MANNM1371-23	Angela lemoulti	17.238192
Angela	MANNM1530-24	Angela fulgida	MANNM1378-24	Angela saussurii	20.439577
Angela	MANNM1530-24	Angela fulgida	MANNM1426-24	Angela purpurascens	20.778082
Angela	MANNM1530-24	Angela fulgida	MANNM1428-24	Angela quinquemaculata	18.520107
Angela	MANNM1530-24	Angela fulgida	MANNM1444-24	Angela saussurii	21.309711
Angela	MANNM1530-24	Angela fulgida	MANNM1446-24	Angela lemoulti	17.238192
Angela	MANNM1530-24	Angela fulgida	MANNM1448-24	Angela lemoulti	18.663952
Angela	MANNM1530-24	Angela fulgida	MANNM1449-24	Angela saussurii	20.917871
Angela	MANNM1530-24	Angela fulgida	MANNM1484-24	Angela maxima	19.747158
Angela	MANNM1530-24	Angela fulgida	MANNM1505-24	Angela lemoulti	17.238192
Angela	MANNM1530-24	Angela fulgida	MANNM1506-24	Angela lemoulti	16.836647
Angela	MANNM1535-24	Angela fulgida	MANNM214-14	Angela maxima	20.150457
Angela	MANNM1535-24	Angela fulgida	MANNM740-19	Angela lemoulti	17.81873
Angela	MANNM1535-24	Angela fulgida	MANNM742-19	Angela saussurii	20.470938
Angela	MANNM1535-24	Angela fulgida	MANNM743-19	Angela lemoulti	17.831236
Angela	MANNM1535-24	Angela fulgida	MANNM744-19	Angela saussurii	20.470938
Angela	MANNM1535-24	Angela fulgida	MANNM763-19	Angela purpurascens	19.563332
Angela	MANNM1535-24	Angela fulgida	MANNM781-19	Angela saussurii	20.897377
Angela	MANNM1535-24	Angela fulgida	MANNM782-19	Angela saussurii	20.683702
Angela	MANNM1535-24	Angela fulgida	MANNM787-19	Angela saussurii	20.683702
Angela	MANNM1535-24	Angela fulgida	MANNM882-19	Angela trifasciata	17.573528
Angela	MANNM1535-24	Angela fulgida	MANNM883-19	Angela quinquemaculata	17.353882
Angela	MANNM1535-24	Angela fulgida	MANNM985-19	Angela trifasciata	16.888525
Angela	MANNM1535-24	Angela fulgida	MANNM987-19	Angela saussurii	20.52144
Angela	MANNM1535-24	Angela fulgida	MANNM1371-23	Angela lemoulti	17.628809
Angela	MANNM1535-24	Angela fulgida	MANNM1378-24	Angela saussurii	20.24357
Angela	MANNM1535-24	Angela fulgida	MANNM1426-24	Angela purpurascens	20.765692
Angela	MANNM1535-24	Angela fulgida	MANNM1428-24	Angela quinquemaculata	18.95453
Angela	MANNM1535-24	Angela fulgida	MANNM1444-24	Angela saussurii	21.111975
Angela	MANNM1535-24	Angela fulgida	MANNM1446-24	Angela lemoulti	17.628809
Angela	MANNM1535-24	Angela fulgida	MANNM1448-24	Angela lemoulti	18.649254
Angela	MANNM1535-24	Angela fulgida	MANNM1449-24	Angela saussurii	20.934801
Angela	MANNM1535-24	Angela fulgida	MANNM1484-24	Angela maxima	20.150457
Angela	MANNM1535-24	Angela fulgida	MANNM1505-24	Angela lemoulti	17.628809
Angela	MANNM1535-24	Angela fulgida	MANNM1506-24	Angela lemoulti	17.2288
Angela	MANNM1558-24	Angela fulgida	MANNM214-14	Angela maxima	19.942987
Angela	MANNM1558-24	Angela fulgida	MANNM740-19	Angela lemoulti	17.61671
Angela	MANNM1558-24	Angela fulgida	MANNM742-19	Angela saussurii	20.864212
Angela	MANNM1558-24	Angela fulgida	MANNM743-19	Angela lemoulti	18.03449
Angela	MANNM1558-24	Angela fulgida	MANNM744-19	Angela saussurii	20.864212
Angela	MANNM1558-24	Angela fulgida	MANNM763-19	Angela purpurascens	19.563332
Angela	MANNM1558-24	Angela fulgida	MANNM781-19	Angela saussurii	21.292477
Angela	MANNM1558-24	Angela fulgida	MANNM782-19	Angela saussurii	21.077888
Angela	MANNM1558-24	Angela fulgida	MANNM787-19	Angela saussurii	21.077888
Angela	MANNM1558-24	Angela fulgida	MANNM882-19	Angela trifasciata	17.573528
Angela	MANNM1558-24	Angela fulgida	MANNM883-19	Angela quinquemaculata	17.11188
Angela	MANNM1558-24	Angela fulgida	MANNM985-19	Angela trifasciata	16.888525
Angela	MANNM1558-24	Angela fulgida	MANNM987-19	Angela saussurii	20.947632
Angela	MANNM1558-24	Angela fulgida	MANNM1371-23	Angela lemoulti	17.427195
Angela	MANNM1558-24	Angela fulgida	MANNM1378-24	Angela saussurii	20.636139
Angela	MANNM1558-24	Angela fulgida	MANNM1426-24	Angela purpurascens	20.765692
Angela	MANNM1558-24	Angela fulgida	MANNM1428-24	Angela quinquemaculata	18.91955
Angela	MANNM1558-24	Angela fulgida	MANNM1444-24	Angela saussurii	21.507998
Angela	MANNM1558-24	Angela fulgida	MANNM1446-24	Angela lemoulti	17.427195
Angela	MANNM1558-24	Angela fulgida	MANNM1448-24	Angela lemoulti	18.855867
Angela	MANNM1558-24	Angela fulgida	MANNM1449-24	Angela saussurii	21.115635
Angela	MANNM1558-24	Angela fulgida	MANNM1484-24	Angela maxima	19.942987
Angela	MANNM1558-24	Angela fulgida	MANNM1505-24	Angela lemoulti	17.427195
Angela	MANNM1558-24	Angela fulgida	MANNM1506-24	Angela lemoulti	17.026367
Angela	MANNM1559-24	Angela fulgida	MANNM214-14	Angela maxima	20.150457
Angela	MANNM1559-24	Angela fulgida	MANNM740-19	Angela lemoulti	18.02157
Angela	MANNM1559-24	Angela fulgida	MANNM742-19	Angela saussurii	20.864212
Angela	MANNM1559-24	Angela fulgida	MANNM743-19	Angela lemoulti	18.03449
Angela	MANNM1559-24	Angela fulgida	MANNM744-19	Angela saussurii	20.864212
Angela	MANNM1559-24	Angela fulgida	MANNM763-19	Angela purpurascens	19.770374
Angela	MANNM1559-24	Angela fulgida	MANNM781-19	Angela saussurii	21.292477
Angela	MANNM1559-24	Angela fulgida	MANNM782-19	Angela saussurii	21.077888
Angela	MANNM1559-24	Angela fulgida	MANNM787-19	Angela saussurii	21.077888
Angela	MANNM1559-24	Angela fulgida	MANNM882-19	Angela trifasciata	17.773932
Angela	MANNM1559-24	Angela fulgida	MANNM883-19	Angela quinquemaculata	17.322851
Angela	MANNM1559-24	Angela fulgida	MANNM985-19	Angela trifasciata	17.095985
Angela	MANNM1559-24	Angela fulgida	MANNM987-19	Angela saussurii	20.947632
Angela	MANNM1559-24	Angela fulgida	MANNM1371-23	Angela lemoulti	17.831236
Angela	MANNM1559-24	Angela fulgida	MANNM1378-24	Angela saussurii	20.636139
Angela	MANNM1559-24	Angela fulgida	MANNM1426-24	Angela purpurascens	20.976221
Angela	MANNM1559-24	Angela fulgida	MANNM1428-24	Angela quinquemaculata	19.338837
Angela	MANNM1559-24	Angela fulgida	MANNM1444-24	Angela saussurii	21.507998
Angela	MANNM1559-24	Angela fulgida	MANNM1446-24	Angela lemoulti	17.831236
Angela	MANNM1559-24	Angela fulgida	MANNM1448-24	Angela lemoulti	18.855867
Angela	MANNM1559-24	Angela fulgida	MANNM1449-24	Angela saussurii	21.330687
Angela	MANNM1559-24	Angela fulgida	MANNM1484-24	Angela maxima	20.150457
Angela	MANNM1559-24	Angela fulgida	MANNM1505-24	Angela lemoulti	17.831236
Angela	MANNM1559-24	Angela fulgida	MANNM1506-24	Angela lemoulti	17.43205
Choeradodis	MANNM838-19	Choeradodis strumaria	MANNM190-14	Choeradodis rhomboidea	18.548553
Choeradodis	MANNM889-19	Choeradodis strumaria	MANNM190-14	Choeradodis rhomboidea	17.522917
Choeradodis	MANNM904-19	Choeradodis strumaria	MANNM190-14	Choeradodis rhomboidea	17.947945
Choeradodis	MANNM942-19	Choeradodis strumaria	MANNM190-14	Choeradodis rhomboidea	15.900877
Choeradodis	MANNM1440-24	Choeradodis rhomboidea	MANNM838-19	Choeradodis strumaria	15.485615
Choeradodis	MANNM1440-24	Choeradodis rhomboidea	MANNM889-19	Choeradodis strumaria	14.541342
Choeradodis	MANNM1440-24	Choeradodis rhomboidea	MANNM904-19	Choeradodis strumaria	15.530639
Choeradodis	MANNM1440-24	Choeradodis rhomboidea	MANNM942-19	Choeradodis strumaria	14.895608
Choeradodis	MANNM1443-24	Choeradodis rhomboidea	MANNM838-19	Choeradodis strumaria	15.485615
Choeradodis	MANNM1443-24	Choeradodis rhomboidea	MANNM889-19	Choeradodis strumaria	14.541342
Choeradodis	MANNM1443-24	Choeradodis rhomboidea	MANNM904-19	Choeradodis strumaria	15.530639
Choeradodis	MANNM1443-24	Choeradodis rhomboidea	MANNM942-19	Choeradodis strumaria	14.895608
Choeradodis	MANNM1550-24	Choeradodis rhomboidea	MANNM838-19	Choeradodis strumaria	15.485615
Choeradodis	MANNM1550-24	Choeradodis rhomboidea	MANNM889-19	Choeradodis strumaria	14.541342
Choeradodis	MANNM1550-24	Choeradodis rhomboidea	MANNM904-19	Choeradodis strumaria	15.530639
Choeradodis	MANNM1550-24	Choeradodis rhomboidea	MANNM942-19	Choeradodis strumaria	14.895608
Choeradodis	MANNM1551-24	Choeradodis rhomboidea	MANNM838-19	Choeradodis strumaria	13.72909
Choeradodis	MANNM1551-24	Choeradodis rhomboidea	MANNM889-19	Choeradodis strumaria	13.068503
Choeradodis	MANNM1551-24	Choeradodis rhomboidea	MANNM904-19	Choeradodis strumaria	13.440651
Choeradodis	MANNM1551-24	Choeradodis rhomboidea	MANNM942-19	Choeradodis strumaria	14.246309
Macromantis	MANNM808-19	Macromantis hyalina	MANNM192-14	Macromantis ovalifolia	11.611714
Macromantis	MANNM869-19	Macromantis ovalifolia	MANNM808-19	Macromantis hyalina	11.428903
Macromantis	MANNM875-19	Macromantis ovalifolia	MANNM808-19	Macromantis hyalina	11.428903
Macromantis	MANNM890-19	Macromantis ovalifolia	MANNM808-19	Macromantis hyalina	10.884426
Macromantis	MANNM891-19	Macromantis ovalifolia	MANNM808-19	Macromantis hyalina	11.065262
Macromantis	MANNM920-19	Macromantis saussurei	MANNM192-14	Macromantis ovalifolia	13.044013
Macromantis	MANNM920-19	Macromantis saussurei	MANNM808-19	Macromantis hyalina	7.790719
Macromantis	MANNM920-19	Macromantis saussurei	MANNM869-19	Macromantis ovalifolia	13.23128
Macromantis	MANNM920-19	Macromantis saussurei	MANNM875-19	Macromantis ovalifolia	13.23128
Macromantis	MANNM920-19	Macromantis saussurei	MANNM890-19	Macromantis ovalifolia	12.671569
Macromantis	MANNM920-19	Macromantis saussurei	MANNM891-19	Macromantis ovalifolia	12.486386
Macromantis	MANNM1300-23	Macromantis ovalifolia	MANNM808-19	Macromantis hyalina	11.25271
Macromantis	MANNM1300-23	Macromantis ovalifolia	MANNM920-19	Macromantis saussurei	13.051499
Macromantis	MANNM1369-23	Macromantis ovalifolia	MANNM808-19	Macromantis hyalina	12.24062
Macromantis	MANNM1369-23	Macromantis ovalifolia	MANNM920-19	Macromantis saussurei	13.222311
Macromantis	MANNM1436-24	Macromantis ovalifolia	MANNM808-19	Macromantis hyalina	11.428903
Macromantis	MANNM1436-24	Macromantis ovalifolia	MANNM920-19	Macromantis saussurei	13.23128
Macromantis	MANNM1474-24	Macromantis ovalifolia	MANNM808-19	Macromantis hyalina	11.24675
Macromantis	MANNM1474-24	Macromantis ovalifolia	MANNM920-19	Macromantis saussurei	13.044013
Photina	MANNM199-14	Photina ovata	MANNM191-14	Photina pilosa	11.240461
Photina	MANNM814-19	Photina ovata	MANNM191-14	Photina pilosa	11.240461
Photina	MANNM815-19	Photina ovata	MANNM191-14	Photina pilosa	11.240461
Photina	MANNM833-19	Photina ovata	MANNM191-14	Photina pilosa	11.240461
Photina	MANNM856-19	Photina ovata	MANNM191-14	Photina pilosa	11.058643
Photina	MANNM872-19	Photina pilosa	MANNM199-14	Photina ovata	14.250727
Photina	MANNM872-19	Photina pilosa	MANNM814-19	Photina ovata	14.058789
Photina	MANNM872-19	Photina pilosa	MANNM815-19	Photina ovata	14.058789
Photina	MANNM872-19	Photina pilosa	MANNM833-19	Photina ovata	14.058789
Photina	MANNM872-19	Photina pilosa	MANNM856-19	Photina ovata	13.867584
Photina	MANNM955-19	Photina pilosa	MANNM199-14	Photina ovata	11.422944
Photina	MANNM955-19	Photina pilosa	MANNM814-19	Photina ovata	11.422944
Photina	MANNM955-19	Photina pilosa	MANNM815-19	Photina ovata	11.422944
Photina	MANNM955-19	Photina pilosa	MANNM833-19	Photina ovata	11.422944
Photina	MANNM955-19	Photina pilosa	MANNM856-19	Photina ovata	11.240461
Photina	MANNM956-19	Photina pilosa	MANNM199-14	Photina ovata	11.422944
Photina	MANNM956-19	Photina pilosa	MANNM814-19	Photina ovata	11.422944
Photina	MANNM956-19	Photina pilosa	MANNM815-19	Photina ovata	11.422944
Photina	MANNM956-19	Photina pilosa	MANNM833-19	Photina ovata	11.422944
Photina	MANNM956-19	Photina pilosa	MANNM856-19	Photina ovata	11.240461
Photina	MANNM1302-23	Photina ovata	MANNM191-14	Photina pilosa	11.422944
Photina	MANNM1302-23	Photina ovata	MANNM872-19	Photina pilosa	14.250727
Photina	MANNM1302-23	Photina ovata	MANNM955-19	Photina pilosa	11.606094
Photina	MANNM1302-23	Photina ovata	MANNM956-19	Photina pilosa	11.606094
Photina	MANNM1305-23	Photina ovata	MANNM191-14	Photina pilosa	10.512042
Photina	MANNM1305-23	Photina ovata	MANNM872-19	Photina pilosa	13.668944
Photina	MANNM1305-23	Photina ovata	MANNM955-19	Photina pilosa	10.691578
Photina	MANNM1305-23	Photina ovata	MANNM956-19	Photina pilosa	10.691578
Photina	MANNM1318-23	Photina pilosa	MANNM199-14	Photina ovata	11.386071
Photina	MANNM1318-23	Photina pilosa	MANNM814-19	Photina ovata	11.386071
Photina	MANNM1318-23	Photina pilosa	MANNM815-19	Photina ovata	11.386071
Photina	MANNM1318-23	Photina pilosa	MANNM833-19	Photina ovata	11.386071
Photina	MANNM1318-23	Photina pilosa	MANNM856-19	Photina ovata	11.193023
Photina	MANNM1318-23	Photina pilosa	MANNM1302-23	Photina ovata	11.579868
Photina	MANNM1318-23	Photina pilosa	MANNM1305-23	Photina ovata	10.612598
Photina	MANNM1319-23	Photina pilosa	MANNM199-14	Photina ovata	11.422944
Photina	MANNM1319-23	Photina pilosa	MANNM814-19	Photina ovata	11.240461
Photina	MANNM1319-23	Photina pilosa	MANNM815-19	Photina ovata	11.240461
Photina	MANNM1319-23	Photina pilosa	MANNM833-19	Photina ovata	11.240461
Photina	MANNM1319-23	Photina pilosa	MANNM856-19	Photina ovata	11.058643
Photina	MANNM1319-23	Photina pilosa	MANNM1302-23	Photina ovata	11.422944
Photina	MANNM1319-23	Photina pilosa	MANNM1305-23	Photina ovata	10.512042
Photina	MANNM1435-24	Photina pilosa	MANNM199-14	Photina ovata	11.240461
Photina	MANNM1435-24	Photina pilosa	MANNM814-19	Photina ovata	11.240461
Photina	MANNM1435-24	Photina pilosa	MANNM815-19	Photina ovata	11.240461
Photina	MANNM1435-24	Photina pilosa	MANNM833-19	Photina ovata	11.240461
Photina	MANNM1435-24	Photina pilosa	MANNM856-19	Photina ovata	11.058643
Photina	MANNM1435-24	Photina pilosa	MANNM1302-23	Photina ovata	11.422944
Photina	MANNM1435-24	Photina pilosa	MANNM1305-23	Photina ovata	10.512042
Photina	MANNM1482-24	Photina ovata	MANNM191-14	Photina pilosa	10.691578
Photina	MANNM1482-24	Photina ovata	MANNM872-19	Photina pilosa	12.742323
Photina	MANNM1482-24	Photina ovata	MANNM955-19	Photina pilosa	10.871757
Photina	MANNM1482-24	Photina ovata	MANNM956-19	Photina pilosa	10.871757
Photina	MANNM1482-24	Photina ovata	MANNM1318-23	Photina pilosa	10.803075
Photina	MANNM1482-24	Photina ovata	MANNM1319-23	Photina pilosa	10.691578
Photina	MANNM1482-24	Photina ovata	MANNM1435-24	Photina pilosa	10.691578
Photina	MANNM1490-24	Photina pilosa	MANNM199-14	Photina ovata	11.240461
Photina	MANNM1490-24	Photina pilosa	MANNM814-19	Photina ovata	11.240461
Photina	MANNM1490-24	Photina pilosa	MANNM815-19	Photina ovata	11.240461
Photina	MANNM1490-24	Photina pilosa	MANNM833-19	Photina ovata	11.240461
Photina	MANNM1490-24	Photina pilosa	MANNM856-19	Photina ovata	11.058643
Photina	MANNM1490-24	Photina pilosa	MANNM1302-23	Photina ovata	11.422944
Photina	MANNM1490-24	Photina pilosa	MANNM1305-23	Photina ovata	10.512042
Photina	MANNM1490-24	Photina pilosa	MANNM1482-24	Photina ovata	10.691578
Photina	MANNM1507-24	Photina ovata	MANNM191-14	Photina pilosa	11.240461
Photina	MANNM1507-24	Photina ovata	MANNM872-19	Photina pilosa	14.250727
Photina	MANNM1507-24	Photina ovata	MANNM955-19	Photina pilosa	11.422944
Photina	MANNM1507-24	Photina ovata	MANNM956-19	Photina pilosa	11.422944
Photina	MANNM1507-24	Photina ovata	MANNM1318-23	Photina pilosa	11.386071
Photina	MANNM1507-24	Photina ovata	MANNM1319-23	Photina pilosa	11.422944
Photina	MANNM1507-24	Photina ovata	MANNM1435-24	Photina pilosa	11.240461
Photina	MANNM1507-24	Photina ovata	MANNM1490-24	Photina pilosa	11.240461
Photina	MANNM1508-24	Photina ovata	MANNM191-14	Photina pilosa	11.052587
Photina	MANNM1508-24	Photina ovata	MANNM872-19	Photina pilosa	13.47955
Photina	MANNM1508-24	Photina ovata	MANNM955-19	Photina pilosa	11.234077
Photina	MANNM1508-24	Photina ovata	MANNM956-19	Photina pilosa	11.234077
Photina	MANNM1508-24	Photina ovata	MANNM1318-23	Photina pilosa	10.994283
Photina	MANNM1508-24	Photina ovata	MANNM1319-23	Photina pilosa	11.052587
Photina	MANNM1508-24	Photina ovata	MANNM1435-24	Photina pilosa	11.052587
Photina	MANNM1508-24	Photina ovata	MANNM1490-24	Photina pilosa	11.052587
Photina	MANNM1512-24	Photina pilosa	MANNM199-14	Photina ovata	11.240461
Photina	MANNM1512-24	Photina pilosa	MANNM814-19	Photina ovata	11.240461
Photina	MANNM1512-24	Photina pilosa	MANNM815-19	Photina ovata	11.240461
Photina	MANNM1512-24	Photina pilosa	MANNM833-19	Photina ovata	11.240461
Photina	MANNM1512-24	Photina pilosa	MANNM856-19	Photina ovata	11.058643
Photina	MANNM1512-24	Photina pilosa	MANNM1302-23	Photina ovata	11.422944
Photina	MANNM1512-24	Photina pilosa	MANNM1305-23	Photina ovata	10.512042
Photina	MANNM1512-24	Photina pilosa	MANNM1482-24	Photina ovata	10.691578
Photina	MANNM1512-24	Photina pilosa	MANNM1507-24	Photina ovata	11.240461
Photina	MANNM1512-24	Photina pilosa	MANNM1508-24	Photina ovata	11.052587
Photina	MANNM1531-24	Photina ovata	MANNM191-14	Photina pilosa	10.691578
Photina	MANNM1531-24	Photina ovata	MANNM872-19	Photina pilosa	13.859059
Photina	MANNM1531-24	Photina ovata	MANNM955-19	Photina pilosa	10.871757
Photina	MANNM1531-24	Photina ovata	MANNM956-19	Photina pilosa	10.871757
Photina	MANNM1531-24	Photina ovata	MANNM1318-23	Photina pilosa	10.803075
Photina	MANNM1531-24	Photina ovata	MANNM1319-23	Photina pilosa	10.691578
Photina	MANNM1531-24	Photina ovata	MANNM1435-24	Photina pilosa	10.691578
Photina	MANNM1531-24	Photina ovata	MANNM1490-24	Photina pilosa	10.691578
Photina	MANNM1531-24	Photina ovata	MANNM1512-24	Photina pilosa	10.691578
Photina	MANNM1564-24	Photina pilosa	MANNM199-14	Photina ovata	11.240461
Photina	MANNM1564-24	Photina pilosa	MANNM814-19	Photina ovata	11.240461
Photina	MANNM1564-24	Photina pilosa	MANNM815-19	Photina ovata	11.240461
Photina	MANNM1564-24	Photina pilosa	MANNM833-19	Photina ovata	11.240461
Photina	MANNM1564-24	Photina pilosa	MANNM856-19	Photina ovata	11.058643
Photina	MANNM1564-24	Photina pilosa	MANNM1302-23	Photina ovata	11.422944
Photina	MANNM1564-24	Photina pilosa	MANNM1305-23	Photina ovata	10.512042
Photina	MANNM1564-24	Photina pilosa	MANNM1482-24	Photina ovata	10.691578
Photina	MANNM1564-24	Photina pilosa	MANNM1507-24	Photina ovata	11.240461
Photina	MANNM1564-24	Photina pilosa	MANNM1508-24	Photina ovata	11.052587
Photina	MANNM1564-24	Photina pilosa	MANNM1531-24	Photina ovata	10.691578
Vates	MANNM167-14	Vates patrinata	MANNM102-14	Vates lobata	5.9317765
Vates	MANNM196-14	Vates lobata	MANNM167-14	Vates patrinata	5.7622867
Vates	MANNM354-14	Vates lobata	MANNM167-14	Vates patrinata	5.7622867
Vates	MANNM357-14	Vates patrinata	MANNM102-14	Vates lobata	5.9317765
Vates	MANNM357-14	Vates patrinata	MANNM196-14	Vates lobata	5.7622867
Vates	MANNM357-14	Vates patrinata	MANNM354-14	Vates lobata	5.7622867
Vates	MANNM750-19	Vates patrinata	MANNM102-14	Vates lobata	5.9317765
Vates	MANNM750-19	Vates patrinata	MANNM196-14	Vates lobata	5.7622867
Vates	MANNM750-19	Vates patrinata	MANNM354-14	Vates lobata	5.7622867
Vates	MANNM751-19	Vates patrinata	MANNM102-14	Vates lobata	5.9317765
Vates	MANNM751-19	Vates patrinata	MANNM196-14	Vates lobata	5.7622867
Vates	MANNM751-19	Vates patrinata	MANNM354-14	Vates lobata	5.7622867
Vates	MANNM757-19	Vates lobata	MANNM167-14	Vates patrinata	5.7622867
Vates	MANNM757-19	Vates lobata	MANNM357-14	Vates patrinata	5.7622867
Vates	MANNM757-19	Vates lobata	MANNM750-19	Vates patrinata	5.7622867
Vates	MANNM757-19	Vates lobata	MANNM751-19	Vates patrinata	5.7622867
Vates	MANNM768-19	Vates patrinata	MANNM102-14	Vates lobata	6.101846
Vates	MANNM768-19	Vates patrinata	MANNM196-14	Vates lobata	5.9317765
Vates	MANNM768-19	Vates patrinata	MANNM354-14	Vates lobata	5.9317765
Vates	MANNM768-19	Vates patrinata	MANNM757-19	Vates lobata	5.9317765
Vates	MANNM770-19	Vates patrinata	MANNM102-14	Vates lobata	5.9317765
Vates	MANNM770-19	Vates patrinata	MANNM196-14	Vates lobata	5.7622867
Vates	MANNM770-19	Vates patrinata	MANNM354-14	Vates lobata	5.7622867
Vates	MANNM770-19	Vates patrinata	MANNM757-19	Vates lobata	5.7622867
Vates	MANNM786-19	Vates patrinata	MANNM102-14	Vates lobata	5.9317765
Vates	MANNM786-19	Vates patrinata	MANNM196-14	Vates lobata	5.7622867
Vates	MANNM786-19	Vates patrinata	MANNM354-14	Vates lobata	5.7622867
Vates	MANNM786-19	Vates patrinata	MANNM757-19	Vates lobata	5.7622867
Vates	MANNM794-19	Vates patrinata	MANNM102-14	Vates lobata	6.101846
Vates	MANNM794-19	Vates patrinata	MANNM196-14	Vates lobata	5.9317765
Vates	MANNM794-19	Vates patrinata	MANNM354-14	Vates lobata	5.9317765
Vates	MANNM794-19	Vates patrinata	MANNM757-19	Vates lobata	5.9317765
Vates	MANNM795-19	Vates lobata	MANNM167-14	Vates patrinata	5.7622867
Vates	MANNM795-19	Vates lobata	MANNM357-14	Vates patrinata	5.7622867
Vates	MANNM795-19	Vates lobata	MANNM750-19	Vates patrinata	5.7622867
Vates	MANNM795-19	Vates lobata	MANNM751-19	Vates patrinata	5.7622867
Vates	MANNM795-19	Vates lobata	MANNM768-19	Vates patrinata	5.9317765
Vates	MANNM795-19	Vates lobata	MANNM770-19	Vates patrinata	5.7622867
Vates	MANNM795-19	Vates lobata	MANNM786-19	Vates patrinata	5.7622867
Vates	MANNM795-19	Vates lobata	MANNM794-19	Vates patrinata	5.9317765
Vates	MANNM811-19	Vates lobata	MANNM167-14	Vates patrinata	5.5933657
Vates	MANNM811-19	Vates lobata	MANNM357-14	Vates patrinata	5.5933657
Vates	MANNM811-19	Vates lobata	MANNM750-19	Vates patrinata	5.5933657
Vates	MANNM811-19	Vates lobata	MANNM751-19	Vates patrinata	5.5933657
Vates	MANNM811-19	Vates lobata	MANNM768-19	Vates patrinata	5.7622867
Vates	MANNM811-19	Vates lobata	MANNM770-19	Vates patrinata	5.5933657
Vates	MANNM811-19	Vates lobata	MANNM786-19	Vates patrinata	5.5933657
Vates	MANNM811-19	Vates lobata	MANNM794-19	Vates patrinata	5.7622867
Vates	MANNM812-19	Vates marmorata	MANNM102-14	Vates lobata	6.953132
Vates	MANNM812-19	Vates marmorata	MANNM167-14	Vates patrinata	5.1411376
Vates	MANNM812-19	Vates marmorata	MANNM196-14	Vates lobata	6.7804203
Vates	MANNM812-19	Vates marmorata	MANNM354-14	Vates lobata	6.7804203
Vates	MANNM812-19	Vates marmorata	MANNM357-14	Vates patrinata	5.1411376
Vates	MANNM812-19	Vates marmorata	MANNM750-19	Vates patrinata	5.1411376
Vates	MANNM812-19	Vates marmorata	MANNM751-19	Vates patrinata	5.1411376
Vates	MANNM812-19	Vates marmorata	MANNM757-19	Vates lobata	6.7804203
Vates	MANNM812-19	Vates marmorata	MANNM768-19	Vates patrinata	5.3106265
Vates	MANNM812-19	Vates marmorata	MANNM770-19	Vates patrinata	5.1411376
Vates	MANNM812-19	Vates marmorata	MANNM786-19	Vates patrinata	5.1411376
Vates	MANNM812-19	Vates marmorata	MANNM794-19	Vates patrinata	5.3106265
Vates	MANNM812-19	Vates marmorata	MANNM795-19	Vates lobata	6.7804203
Vates	MANNM812-19	Vates marmorata	MANNM811-19	Vates lobata	6.608306
Vates	MANNM825-19	Vates lobata	MANNM167-14	Vates patrinata	5.7622867
Vates	MANNM825-19	Vates lobata	MANNM357-14	Vates patrinata	5.7622867
Vates	MANNM825-19	Vates lobata	MANNM750-19	Vates patrinata	5.7622867
Vates	MANNM825-19	Vates lobata	MANNM751-19	Vates patrinata	5.7622867
Vates	MANNM825-19	Vates lobata	MANNM768-19	Vates patrinata	5.9317765
Vates	MANNM825-19	Vates lobata	MANNM770-19	Vates patrinata	5.7622867
Vates	MANNM825-19	Vates lobata	MANNM786-19	Vates patrinata	5.7622867
Vates	MANNM825-19	Vates lobata	MANNM794-19	Vates patrinata	5.9317765
Vates	MANNM825-19	Vates lobata	MANNM812-19	Vates marmorata	6.7804203
Vates	MANNM832-19	Vates lobata	MANNM167-14	Vates patrinata	5.5933657
Vates	MANNM832-19	Vates lobata	MANNM357-14	Vates patrinata	5.5933657
Vates	MANNM832-19	Vates lobata	MANNM750-19	Vates patrinata	5.5933657
Vates	MANNM832-19	Vates lobata	MANNM751-19	Vates patrinata	5.5933657
Vates	MANNM832-19	Vates lobata	MANNM768-19	Vates patrinata	5.7622867
Vates	MANNM832-19	Vates lobata	MANNM770-19	Vates patrinata	5.5933657
Vates	MANNM832-19	Vates lobata	MANNM786-19	Vates patrinata	5.5933657
Vates	MANNM832-19	Vates lobata	MANNM794-19	Vates patrinata	5.7622867
Vates	MANNM832-19	Vates lobata	MANNM812-19	Vates marmorata	6.608306
Vates	MANNM840-19	Vates lobata	MANNM167-14	Vates patrinata	4.923339
Vates	MANNM840-19	Vates lobata	MANNM357-14	Vates patrinata	4.923339
Vates	MANNM840-19	Vates lobata	MANNM750-19	Vates patrinata	4.923339
Vates	MANNM840-19	Vates lobata	MANNM751-19	Vates patrinata	4.923339
Vates	MANNM840-19	Vates lobata	MANNM768-19	Vates patrinata	5.0900073
Vates	MANNM840-19	Vates lobata	MANNM770-19	Vates patrinata	4.923339
Vates	MANNM840-19	Vates lobata	MANNM786-19	Vates patrinata	4.923339
Vates	MANNM840-19	Vates lobata	MANNM794-19	Vates patrinata	5.0900073
Vates	MANNM840-19	Vates lobata	MANNM812-19	Vates marmorata	5.9256997
Vates	MANNM841-19	Vates lobata	MANNM167-14	Vates patrinata	5.7622867
Vates	MANNM841-19	Vates lobata	MANNM357-14	Vates patrinata	5.7622867
Vates	MANNM841-19	Vates lobata	MANNM750-19	Vates patrinata	5.7622867
Vates	MANNM841-19	Vates lobata	MANNM751-19	Vates patrinata	5.7622867
Vates	MANNM841-19	Vates lobata	MANNM768-19	Vates patrinata	5.9317765
Vates	MANNM841-19	Vates lobata	MANNM770-19	Vates patrinata	5.7622867
Vates	MANNM841-19	Vates lobata	MANNM786-19	Vates patrinata	5.7622867
Vates	MANNM841-19	Vates lobata	MANNM794-19	Vates patrinata	5.9317765
Vates	MANNM841-19	Vates lobata	MANNM812-19	Vates marmorata	6.7804203
Vates	MANNM851-19	Vates marmorata	MANNM102-14	Vates lobata	6.953132
Vates	MANNM851-19	Vates marmorata	MANNM167-14	Vates patrinata	5.1411376
Vates	MANNM851-19	Vates marmorata	MANNM196-14	Vates lobata	6.7804203
Vates	MANNM851-19	Vates marmorata	MANNM354-14	Vates lobata	6.7804203
Vates	MANNM851-19	Vates marmorata	MANNM357-14	Vates patrinata	5.1411376
Vates	MANNM851-19	Vates marmorata	MANNM750-19	Vates patrinata	5.1411376
Vates	MANNM851-19	Vates marmorata	MANNM751-19	Vates patrinata	5.1411376
Vates	MANNM851-19	Vates marmorata	MANNM757-19	Vates lobata	6.7804203
Vates	MANNM851-19	Vates marmorata	MANNM768-19	Vates patrinata	5.3106265
Vates	MANNM851-19	Vates marmorata	MANNM770-19	Vates patrinata	5.1411376
Vates	MANNM851-19	Vates marmorata	MANNM786-19	Vates patrinata	5.1411376
Vates	MANNM851-19	Vates marmorata	MANNM794-19	Vates patrinata	5.3106265
Vates	MANNM851-19	Vates marmorata	MANNM795-19	Vates lobata	6.7804203
Vates	MANNM851-19	Vates marmorata	MANNM811-19	Vates lobata	6.608306
Vates	MANNM851-19	Vates marmorata	MANNM825-19	Vates lobata	6.7804203
Vates	MANNM851-19	Vates marmorata	MANNM832-19	Vates lobata	6.608306
Vates	MANNM851-19	Vates marmorata	MANNM840-19	Vates lobata	5.9256997
Vates	MANNM851-19	Vates marmorata	MANNM841-19	Vates lobata	6.7804203
Vates	MANNM855-19	Vates marmorata	MANNM102-14	Vates lobata	6.953132
Vates	MANNM855-19	Vates marmorata	MANNM167-14	Vates patrinata	5.1411376
Vates	MANNM855-19	Vates marmorata	MANNM196-14	Vates lobata	6.7804203
Vates	MANNM855-19	Vates marmorata	MANNM354-14	Vates lobata	6.7804203
Vates	MANNM855-19	Vates marmorata	MANNM357-14	Vates patrinata	5.1411376
Vates	MANNM855-19	Vates marmorata	MANNM750-19	Vates patrinata	5.1411376
Vates	MANNM855-19	Vates marmorata	MANNM751-19	Vates patrinata	5.1411376
Vates	MANNM855-19	Vates marmorata	MANNM757-19	Vates lobata	6.7804203
Vates	MANNM855-19	Vates marmorata	MANNM768-19	Vates patrinata	5.3106265
Vates	MANNM855-19	Vates marmorata	MANNM770-19	Vates patrinata	5.1411376
Vates	MANNM855-19	Vates marmorata	MANNM786-19	Vates patrinata	5.1411376
Vates	MANNM855-19	Vates marmorata	MANNM794-19	Vates patrinata	5.3106265
Vates	MANNM855-19	Vates marmorata	MANNM795-19	Vates lobata	6.7804203
Vates	MANNM855-19	Vates marmorata	MANNM811-19	Vates lobata	6.608306
Vates	MANNM855-19	Vates marmorata	MANNM825-19	Vates lobata	6.7804203
Vates	MANNM855-19	Vates marmorata	MANNM832-19	Vates lobata	6.608306
Vates	MANNM855-19	Vates marmorata	MANNM840-19	Vates lobata	5.9256997
Vates	MANNM855-19	Vates marmorata	MANNM841-19	Vates lobata	6.7804203
Vates	MANNM859-19	Vates marmorata	MANNM102-14	Vates lobata	6.953132
Vates	MANNM859-19	Vates marmorata	MANNM167-14	Vates patrinata	5.1411376
Vates	MANNM859-19	Vates marmorata	MANNM196-14	Vates lobata	6.7804203
Vates	MANNM859-19	Vates marmorata	MANNM354-14	Vates lobata	6.7804203
Vates	MANNM859-19	Vates marmorata	MANNM357-14	Vates patrinata	5.1411376
Vates	MANNM859-19	Vates marmorata	MANNM750-19	Vates patrinata	5.1411376
Vates	MANNM859-19	Vates marmorata	MANNM751-19	Vates patrinata	5.1411376
Vates	MANNM859-19	Vates marmorata	MANNM757-19	Vates lobata	6.7804203
Vates	MANNM859-19	Vates marmorata	MANNM768-19	Vates patrinata	5.3106265
Vates	MANNM859-19	Vates marmorata	MANNM770-19	Vates patrinata	5.1411376
Vates	MANNM859-19	Vates marmorata	MANNM786-19	Vates patrinata	5.1411376
Vates	MANNM859-19	Vates marmorata	MANNM794-19	Vates patrinata	5.3106265
Vates	MANNM859-19	Vates marmorata	MANNM795-19	Vates lobata	6.7804203
Vates	MANNM859-19	Vates marmorata	MANNM811-19	Vates lobata	6.608306
Vates	MANNM859-19	Vates marmorata	MANNM825-19	Vates lobata	6.7804203
Vates	MANNM859-19	Vates marmorata	MANNM832-19	Vates lobata	6.608306
Vates	MANNM859-19	Vates marmorata	MANNM840-19	Vates lobata	5.9256997
Vates	MANNM859-19	Vates marmorata	MANNM841-19	Vates lobata	6.7804203
Vates	MANNM905-19	Vates patrinata	MANNM102-14	Vates lobata	6.0295877
Vates	MANNM905-19	Vates patrinata	MANNM196-14	Vates lobata	5.852281
Vates	MANNM905-19	Vates patrinata	MANNM354-14	Vates lobata	5.852281
Vates	MANNM905-19	Vates patrinata	MANNM757-19	Vates lobata	5.852281
Vates	MANNM905-19	Vates patrinata	MANNM795-19	Vates lobata	5.852281
Vates	MANNM905-19	Vates patrinata	MANNM811-19	Vates lobata	5.675601
Vates	MANNM905-19	Vates patrinata	MANNM812-19	Vates marmorata	5.1974955
Vates	MANNM905-19	Vates patrinata	MANNM825-19	Vates lobata	5.852281
Vates	MANNM905-19	Vates patrinata	MANNM832-19	Vates lobata	5.675601
Vates	MANNM905-19	Vates patrinata	MANNM840-19	Vates lobata	4.9750624
Vates	MANNM905-19	Vates patrinata	MANNM841-19	Vates lobata	5.852281
Vates	MANNM905-19	Vates patrinata	MANNM851-19	Vates marmorata	5.1974955
Vates	MANNM905-19	Vates patrinata	MANNM855-19	Vates marmorata	5.1974955
Vates	MANNM905-19	Vates patrinata	MANNM859-19	Vates marmorata	5.1974955
Vates	MANNM906-19	Vates patrinata	MANNM102-14	Vates lobata	6.101846
Vates	MANNM906-19	Vates patrinata	MANNM196-14	Vates lobata	5.9317765
Vates	MANNM906-19	Vates patrinata	MANNM354-14	Vates lobata	5.9317765
Vates	MANNM906-19	Vates patrinata	MANNM757-19	Vates lobata	5.9317765
Vates	MANNM906-19	Vates patrinata	MANNM795-19	Vates lobata	5.9317765
Vates	MANNM906-19	Vates patrinata	MANNM811-19	Vates lobata	5.7622867
Vates	MANNM906-19	Vates patrinata	MANNM812-19	Vates marmorata	5.4806976
Vates	MANNM906-19	Vates patrinata	MANNM825-19	Vates lobata	5.9317765
Vates	MANNM906-19	Vates patrinata	MANNM832-19	Vates lobata	5.7622867
Vates	MANNM906-19	Vates patrinata	MANNM840-19	Vates lobata	5.0900073
Vates	MANNM906-19	Vates patrinata	MANNM841-19	Vates lobata	5.9317765
Vates	MANNM906-19	Vates patrinata	MANNM851-19	Vates marmorata	5.4806976
Vates	MANNM906-19	Vates patrinata	MANNM855-19	Vates marmorata	5.4806976
Vates	MANNM906-19	Vates patrinata	MANNM859-19	Vates marmorata	5.4806976
Vates	MANNM930-19	Vates patrinata	MANNM102-14	Vates lobata	5.9317765
Vates	MANNM930-19	Vates patrinata	MANNM196-14	Vates lobata	5.7622867
Vates	MANNM930-19	Vates patrinata	MANNM354-14	Vates lobata	5.7622867
Vates	MANNM930-19	Vates patrinata	MANNM757-19	Vates lobata	5.7622867
Vates	MANNM930-19	Vates patrinata	MANNM795-19	Vates lobata	5.7622867
Vates	MANNM930-19	Vates patrinata	MANNM811-19	Vates lobata	5.5933657
Vates	MANNM930-19	Vates patrinata	MANNM812-19	Vates marmorata	5.1411376
[truncated: 155 more rows]
