# Supplementary material for: MANGF: a reference library of DNA barcodes for Mantodea from French Guiana (Insecta, Dictyoptera)
Source: Biodivers Data J. 2025 Apr 9;13:e149486. doi: 10.3897/BDJ.13.e149486 (PMC12004074; doi:10.3897/BDJ.13.e149486)
Supplement: Supplementary material 7 — Intra-specific distances and distances to Nearest Neighbour (NN) [file bdj-13-e149486-s007.csv]

Family	Species	Mean Intra-Sp	Max Intra-Sp	Nearest Species	Nearest Neighbor	Distance to NN
Acanthopidae	Acanthops fuscifolia	1.47	2.36	Plesiacanthops tuberculata	MANNM1529-24	9.96
Acanthopidae	Acontista cayennensis	1.94	3.62	Tithrone roseipennis	MANNM1439-24	12.83
Acanthopidae	Acontista gracilis	0.45	1.08	Tithrone roseipennis	MANNM747-19	14.53
Acanthopidae	Callibia diana	0.77	0.77	Raptrix perspicua	MANNM774-19	14.38
Acanthopidae	Lagrecacanthops guyanensis	1.38	1.38	Acanthops fuscifolia	MANNM1411-24	12.28
Acanthopidae	Metacanthops amazonica	1.43	1.87	Metilia integra	MANNM885-19	13.76
Acanthopidae	Metilia brunnerii	4.06	6.8	Metilia integra	MANNM885-19	13.48
Acanthopidae	Metilia integra	N/A	0	Metilia brunnerii	MANNM944-19	13.48
Acanthopidae	Ovalimantis maculata	N/A	0	Liturgusa milleri	MANNM1373-23	14.97
Acanthopidae	Paratithrone royi	N/A	0	Tithrone roseipennis	MANNM747-19	16.2
Acanthopidae	Plesiacanthops tuberculata	1.76	2.33	Acanthops fuscifolia	MANNM892-19	9.96
Acanthopidae	Pseudacanthops spinulosus	1.33	2.5	Plesiacanthops tuberculata	MANNM1529-24	11.57
Acanthopidae	Raptrix perspicua	1	2.66	Acontista cayennensis	MANNM847-19	12.84
Acanthopidae	Royacanthops soukana	0	0	Acanthops fuscifolia	MANNM892-19	12.68
Acanthopidae	Stenophylla gallardi	0.42	0.63	Macromantis ovalifolia	MANNM1474-24	18.49
Acanthopidae	Tithrone roseipennis	2.31	3.3	Acontista cayennensis	MANNM754-19	12.83
Angelidae	Angela fulgida	1.04	2.66	Angela trifasciata	MANNM985-19	13.32
Angelidae	Angela lemoulti	1.01	2.02	Angela fulgida	MANNM1511-24	13.89
Angelidae	Angela maxima	0	0	Angela quinquemaculata	MANNM883-19	15.66
Angelidae	Angela purpurascens	3.46	3.46	Angela guianensis	MANNM1511-24	15.72
Angelidae	Angela quinquemaculata	6.57	6.57	Angela saussurii	MANNM1378-24	12.48
Angelidae	Angela saussurii	0.33	0.92	Angela quinquemaculata	MANNM1428-24	12.48
Angelidae	Angela trifasciata	0.48	0.48	Angela guianensis	MANNM1511-24	13.32
Chaeteessidae	Chaeteessa caudata	2.5	6.27	Chaeteessa valida	MANNM726-19	11.92
Chaeteessidae	Chaeteessa filata	14.35	14.35	Chaeteessa valida	MANNM1497-24	4.99
Chaeteessidae	Chaeteessa valida	4.52	11.06	Chaeteessa filata	MANNM1481-24	4.99
Liturgusidae	Hagiomantis mesopoda	0.93	0.93	Oxyopsis saussurei	MANNM948-19	14.02
Liturgusidae	Hagiomantis ornata	N/A	0	Bantia fusca	MANNM1524-24	16.82
Liturgusidae	Liturgusa cayennensis	1.16	2.49	Liturgusa milleri	MANNM1373-23	11.04
Liturgusidae	Liturgusa maroni	1.98	3.25	Liturgusa milleri	MANNM359-14	10.49
Liturgusidae	Liturgusa milleri	2.81	4.45	Liturgusa maroni	MANNM1509-24	10.49
Mantidae	Alangularis multilobata	3.45	5.74	Vates marmorata	MANNM1413-24	5.89
Mantidae	Callivates stephanei	0.18	0.31	Vates lobata	MANNM825-19	8.11
Mantidae	Choeradodis rhomboidea	1.19	3.11	Lagrecacanthops guyanensis	MANNM1548-24	12.61
Mantidae	Choeradodis strumaria	2.32	4.34	Choeradodis rhomboidea	MANNM1551-24	13.07
Mantidae	Chopardiella latipennis	0.77	1.71	Parastagmatoptera unipunctata	MANNM964-19	9.58
Mantidae	Heterovates pardalina	1.39	4.61	Alangularis multilobata	MANNM779-19	7.9
Mantidae	Oxyopsis rubicunda	1.64	3.16	Oxyopsis saussurei	MANNM948-19	6.7
Mantidae	Oxyopsis saussurei	0.18	0.46	Oxyopsis rubicunda	MANNM1424-24	6.7
Mantidae	Parastagmatoptera flavoguttata	0.43	1.39	Parastagmatoptera immaculata	MANNM862-19	5.91
Mantidae	Parastagmatoptera immaculata	0.64	1.54	Parastagmatoptera flavoguttata	MANNM053-14	5.91
Mantidae	Parastagmatoptera unipunctata	1.44	2.69	Parastagmatoptera flavoguttata	MANNM053-14	6.06
Mantidae	Pseudovates stolli	0.95	1.76	Alangularis multilobata	MANNM779-19	6.05
Mantidae	Stagmatoptera biocellata	0	0	Stagmatoptera femoralis	MANNM1545-24	5.83
Mantidae	Stagmatoptera femoralis	N/A	0	Stagmatoptera biocellata	MANNM1386-24	5.83
Mantidae	Stagmatoptera supplicaria	3.21	8.53	Stagmatoptera femoralis	MANNM1545-24	7.99
Mantidae	Vates lobata	0.74	1.24	Vates patrinata	MANNM1528-24	4.11
Mantidae	Vates marmorata	0.26	0.93	Vates patrinata	MANNM750-19	4.14
Mantidae	Vates patrinata	0.16	0.5	Vates lobata	MANNM840-19	4.11
Mantidae	Zoolea lobipes	N/A	0	Vates patrinata	MANNM1516-24	5.71
Mantoididae	Mantoida brunneriana	4.78	8.98	Angela guianensis	MANNM1511-24	15.65
Mantoididae	Vespamantoida toulgoeti	2.57	5.62	Callivates stephanei	MANNM918-19	16.94
Photinaidae	Cardioptera squalodon	0.15	0.31	Microphotina viridescens	MANNM1304-23	16.76
Photinaidae	Macromantis hyalina	N/A	0	Macromantis saussurei	MANNM920-19	7.79
Photinaidae	Macromantis ovalifolia	0.32	0.77	Macromantis hyalina	MANNM808-19	10.88
Photinaidae	Macromantis saussurei	N/A	0	Macromantis hyalina	MANNM808-19	7.79
Photinaidae	Microphotina viridescens	2.43	17.21	Microphotina vitripennis	MANNM909-19	0
Photinaidae	Microphotina viridula	0.08	0.18	Microphotina viridescens	MANNM1515-24	8.75
Photinaidae	Microphotina vitripennis	0.84	2.83	Microphotina viridescens	MANNM1304-23	0
Photinaidae	Photina pilosa	1.92	9.02	Photina ovata	MANNM1305-23	10.51
Photinaidae	Photina ovata	2.17	5.28	Photina pilosa	MANNM1564-24	10.51
Thespidae	Bantia fusca	2.84	4.71	Mantellias pubicornis	MANNM1335-23	13.89
Thespidae	Dougonyx maculosus	2.95	5.56	Leptomiopteryx dispar	MANNM1473-24	17.97
Thespidae	Leptomiopteryx dispar	0.24	0.24	Dougonyx maculosus	MANNM748-19	17.97
Thespidae	Macromusonia major	3.4	5.69	Lagrecacanthops guyanensis	MANNM1548-24	16.07
Thespidae	Mantellias pubicornis	2.02	2.02	Bantia fusca	MANNM1524-24	13.89
Thespidae	Musonia surinama	0.08	0.19	Chaeteessa valida	MANNM1497-24	17.41
Thespidae	Pseudomiopteryx guyanensis	7.17	14.99	Photina pilosa	MANNM1319-23	16.53
